# Supplementary material for: Identification, evolution, and expression partitioning of miRNAs in allopolyploid Brassica napus
Source: J Exp Bot. 2015 Sep 10;66(22):7241–53. doi: 10.1093/jxb/erv420 (PMC4765792; doi:10.1093/jxb/erv420)
Supplement: Supplementary Data [file supp_erv420_Supplementary_Table_S1.xls]

## Sheet: Sheet1
	Replication 1						Replication 2
Reads	Tapidor	Ningyou7	TN151	TN156	TN177	TN186	Tapidor	Ningyou7	TN151	TN156	TN177	TN186
Raw reads	5577306	5409969	4551935	4307127	4494770	4423022	14833651	29894516	14674038	16426649	15461625	16208991
Unique tags	2551711	2337001	1875602	1686458	1888843	1825783	5126670	10267736	5386729	5137722	5285321	6191737
Clean reads	4267624	3658176	4280466	4022742	4116458	4133841	11055956	23111409	11013500	11840265	11373257	12345404
Mapping to genome (%)	0.542408	0.488836	0.736264	0.724328	0.709825	0.722679	0.652	0.6338	0.635734	0.654759	0.636369	0.646594
Mapped unique reads (%)	0.657038	0.642143	0.655961	0.648549	0.656762	0.658392	0.5001	0.4614	0.483286	0.484303	0.475658	0.499963
