# Supplementary material for: Identification, evolution, and expression partitioning of miRNAs in allopolyploid Brassica napus
Source: J Exp Bot. 2015 Sep 10;66(22):7241–53. doi: 10.1093/jxb/erv420 (PMC4765792; doi:10.1093/jxb/erv420)
Supplement: Supplementary Data [file supp_erv420_Supplementary_Table_S3.xls]

## Sheet: conserve miRNAs
miRNA family	miRNA	Chromosome	Start	End	Strand	Mature sequnece	Mature sequence length	Pre-miRNA sequence	Pre-miRNA sequence length	Pre-miRNA structure in dot/bracket format	Free energy(kcal/mol)
miRNA156	bna_miR156a-5p	chrA03	1757724	1757846	+[Positive strand]	TGACAGAAGAGAGTGAGCAC	20	AAGGTAAGAGGAGGTGACAGAAGAGAGTGAGCACACATGGTGGCTTTCTTGCATGCGTTTTTAATTAGGGTTTTATGCTTGAAGCTATGTGTGCTTACTCTCTCTCTGTCACCCCTTCTTTCT	123	.(((.((((((.(((((((((((((((((((((((((((((....(((..(((((...((((....))))...)))))..))))))))))))))))))))))).))))))))).)))))))))	-63.6
	bna_miR156a-3p	chrA03	1757724	1757846	+[Positive strand]	GCTTACTCTCTCTCTGTCACC	21	AAGGTAAGAGGAGGTGACAGAAGAGAGTGAGCACACATGGTGGCTTTCTTGCATGCGTTTTTAATTAGGGTTTTATGCTTGAAGCTATGTGTGCTTACTCTCTCTCTGTCACCCCTTCTTTCT	123	.(((.((((((.(((((((((((((((((((((((((((((....(((..(((((...((((....))))...)))))..))))))))))))))))))))))).))))))))).)))))))))	-63.6
	bna_miR156b-3p	chrA03	26579158	26579276	+[Positive strand]	GCTCACCTCTCTTTCTGTCAGT	22	TGATTGAGGATTTGCAACAGAGAAAACTGACAGAAGAGAGTGAGCACATGCAGGCACTGTTATGTGTCCATAACTTTGCTTGTGCGTGCTCACCTCTCTTTCTGTCAGTTGCCTGAGTT	119	.((((.(((.((((...))))...(((((((((((((((((((((((..(((((((..((((((....))))))..)))))))..))))))).))))).))))))))))).))).))))	-57.9
	bna_miR156b-5p	chrA03	26579158	26579276	+[Positive strand]	TGACAGAAGAGAGTGAGCAC	20	TGATTGAGGATTTGCAACAGAGAAAACTGACAGAAGAGAGTGAGCACATGCAGGCACTGTTATGTGTCCATAACTTTGCTTGTGCGTGCTCACCTCTCTTTCTGTCAGTTGCCTGAGTT	119	.((((.(((.((((...))))...(((((((((((((((((((((((..(((((((..((((((....))))))..)))))))..))))))).))))).))))))))))).))).))))	-57.9
	bna_miR156c-3p	chrA06	19292935	19293050	+[Positive strand]	GCTCACTCTCTATCCGTCACC	21	TAAGGAATTGATGGTGACAGAAGAGAGTGAGCACACATGGTGGCTTTCTTGCATATTTGAAGGTTTAATGCATGAAGCTATGTGTGCTCACTCTCTATCCGTCACCTTGTTCTTTT	116	.(((((((....((((((.((((((((((((((((((((((....(((.(((((.............))))).))))))))))))))))))))))).)).))))))..))))))).	-57.82
	bna_miR156c-5p	chrA06	19292935	19293050	+[Positive strand]	TGACAGAAGAGAGTGAGCAC	20	TAAGGAATTGATGGTGACAGAAGAGAGTGAGCACACATGGTGGCTTTCTTGCATATTTGAAGGTTTAATGCATGAAGCTATGTGTGCTCACTCTCTATCCGTCACCTTGTTCTTTT	116	.(((((((....((((((.((((((((((((((((((((((....(((.(((((.............))))).))))))))))))))))))))))).)).))))))..))))))).	-57.82
	bna_miR156d	chrA07	17173221	17173424	+[Positive strand]	TTTGGATTGAAGGGAGCTCTA	21	CGAGAACAAAGAAGTAGGGCTCCTTATAGTTCAAACGAGAGTTTAGCAGGGTAAAGAAAAGCTGCTAAGCTATGAATCCCATAAGCCCTTATCCTTACATATAAAAAGGATTTGGTTATATGGCTTACATATCTCAGGAGCTTTTACTTGCCCTTTAATTGCTTTTACTCTTCTTTGGATTGAAGGGAGCTCTACATCTTCTTT	204	.((((....(((.((((((((((((.(((((((((.((((((..((((((((((..(((((((.((.((.((((.(..(((((((((...((((((.........))))))..)))).)))))..).)))).)).)).)))))))..))))))......))))...)))))).))))))))).)))))))))))).))))))).	-82
	bna_miR156e	chrA08	10987407	10987510	+[Positive strand]	TTGACAGAAGAGAGTGAGCAC	21	TACAACGAATTTGACAGAAGAGAGTGAGCACACAAACACACTTGCATGTTCGATGCACTTGCTTCTCTTGCGTGATCACTGCTCTATCTGTCAGATTCCTGCGC	104	......(((((((((((((((((((((.(((.(((...((..(((((.....)))))..))......))).))).))))).)))).))))))))))))......	-37.5
	bna_miR156f-5p	chrA10	14752464	14752595	+[Positive strand]	TTGACAGAAGAGAGCGAGCAC	21	TGTTGATGGGGGAAAAGAAGTTGACAGAAGAGAGCGAGCACACAAAGGGAGAATTGTATAAAATTAATATGTATACAGTTTACTTTTGCGTGCTCATTCTCGTTCTGTCATAACTTCTCCTTCATGAATCTT	132	.(((.((((((((...((((((((((((((((((.((((((.((((((..((((((((((...........)))))))))).)))))).)))))).))))).))))))))..))))))))))))).)))...	-57.8
	bna_miR156f-3p	chrA10	14752464	14752595	+[Positive strand]	GCTCATTCTCGTTCTGTCATA	21	TGTTGATGGGGGAAAAGAAGTTGACAGAAGAGAGCGAGCACACAAAGGGAGAATTGTATAAAATTAATATGTATACAGTTTACTTTTGCGTGCTCATTCTCGTTCTGTCATAACTTCTCCTTCATGAATCTT	132	.(((.((((((((...((((((((((((((((((.((((((.((((((..((((((((((...........)))))))))).)))))).)))))).))))).))))))))..))))))))))))).)))...	-57.8
	bna_miR156g-3p	chrC01_random	86471	86577	+[Positive strand]	TGCTCACGGCTCTTTCTGTCAGT	23	GCAACAGAGAAAAACTGACAGAAGAGAGTGAGCACATGCAGGCACTGTTATGTCTCCATAACTTTGCGTGTGCGTGCTCACGGCTCTTTCTGTCAGTTGCCTGACTT	107	....(((.(...((((((((((((((.((((((((..(((.(((..((((((....))))))..))).)))..))))))))..))).))))))))))).))))....	-54.8
	bna_miR156g-5p	chrC01_random	86471	86577	+[Positive strand]	TGACAGAAGAGAGTGAGCACA	21	GCAACAGAGAAAAACTGACAGAAGAGAGTGAGCACATGCAGGCACTGTTATGTCTCCATAACTTTGCGTGTGCGTGCTCACGGCTCTTTCTGTCAGTTGCCTGACTT	107	....(((.(...((((((((((((((.((((((((..(((.(((..((((((....))))))..))).)))..))))))))..))).))))))))))).))))....	-54.8
	bna_miR156h-3p	chrC02	12383125	12383256	-[Negative strand]	GCTCTCTAGCCTTCTGTCATC	21	TTTGAGAGGCATTGAGAGTGTTGACAGAAGATAGAGAGCACAGATGATGAGATACAATCCGGAACAGTTTCTTTGCATCTTACTCCTTTGTGCTCTCTAGCCTTCTGTCATCACTTCCTATTAGCTTAATCT	132	.(((((.......(..((((.(((((((((.(((((((((((((.((((((((.(((...((((....))))))).)))))).)).)))))))))))))..))))))))).))))..)......)))))...	-53.72
	bna_miR156h-5p	chrC02	12383125	12383256	-[Negative strand]	TTGACAGAAGATAGAGAGCAC	21	TTTGAGAGGCATTGAGAGTGTTGACAGAAGATAGAGAGCACAGATGATGAGATACAATCCGGAACAGTTTCTTTGCATCTTACTCCTTTGTGCTCTCTAGCCTTCTGTCATCACTTCCTATTAGCTTAATCT	132	.(((((.......(..((((.(((((((((.(((((((((((((.((((((((.(((...((((....))))))).)))))).)).)))))))))))))..))))))))).))))..)......)))))...	-53.72
	bna_miR156i	chrC03	2174568	2174683	-[Negative strand]	TTGACAGAAGAGAGCGAGCAC	21	GAAAAAGAAGTTGACAGAAGAGAGCGAGCACACAAAGGGGGGATTGTATAAAATTAAGTTTGTTGTATATGTTGCTTTTGCGTGCTCACTCTCTCTATGTCACAACTTCTCCTTCT	116	(((..(((((((((((..((((((.((((((.((((((.((.((.((((((...........)))))))).)).)))))).)))))).))))))...)))))..))))))..))).	-45
	bna_miR156j	chrC03	2498507	2498628	+[Positive strand]	TGACAGAAGAGAGTGAGCAC	20	AGGTAAGAGGACGTGACAGAAGAGAGTGAGCACACATGGTGGCTTTCTTGCATGCGTTTTTAATTAGGGTTTTATGCTTGAAGCTATGTGTGCTTACTCTCTCTCTGTCACCTCTTCTCTCT	122	.((..((((((.((((((((((((((((((((((((((((....(((..(((((...((((....))))...)))))..))))))))))))))))))))))).)))))))).))))))..))	-61.3
	bna_miR156k	chrC03	56817528	56817630	+[Positive strand]	TTGACAGAAGAGAGTGAGCAC	21	TACAACGAATTTGACAGAAGAGAGTGAGCACACAATCGCACTGCATGTTCGATGCACTTGCTTTTCTTGCGTGCTCACTGCTCTATCTGTCAGATTCCTGCGC	103	......(((((((((((((((((((((((((.(((..(((.(((((.....)))))..))).....))).))))))))).)))).))))))))))))......	-46.2
	bna_miR156l	chrC04	1888217	1888307	-[Negative strand]	TTGACAGAAGAGAGAGAGCAC	21	TGATGTGGGTTTGACAGAAGAGAGAGAGCACAGTTTGAGTCGCTGCCAATTCCCTTGTAGCTCTCTGGTTTAGTGTCCATAATCTCCGGAG	91	...((..((((.((((.(((..(((((((((((...((((........))))..)))).)))))))..)))..))))...))))..))...	-23.4
	bna_miR156m-3p	chrC08	31999918	32000024	+[Positive strand]	GCTCACTGCTCTTTCTGTCAGA	22	AACACACAGAAACTGACAGAAGAGAGTGAGCACACAAAAGTAATTTGCATATGTTGTATTTGCGATCTCTTGCGTGCTCACTGCTCTTTCTGTCAGATTCCGGTGCT	107	..(((.(.(((.(((((((((((((((((((((.(((.((....(((((...........))))).)).))).))))))))).))).))))))))).))).))))..	-46.7
	bna_miR156m-5p	chrC08	31999918	32000024	+[Positive strand]	TGACAGAAGAGAGTGAGCAC	20	AACACACAGAAACTGACAGAAGAGAGTGAGCACACAAAAGTAATTTGCATATGTTGTATTTGCGATCTCTTGCGTGCTCACTGCTCTTTCTGTCAGATTCCGGTGCT	107	..(((.(.(((.(((((((((((((((((((((.(((.((....(((((...........))))).)).))).))))))))).))).))))))))).))).))))..	-46.7
	bna_miR156o	chrA04_random	674092	674214	-[Negative strand]	TGACAGAAGAGAGTGAGCAC	20	CAAAAGAAAAACATAGCAACTGACAGAAGAGAGTGAGCACACAAAAGTAATCTGCATATACTGCATTTGCTTCTCTTGCGTGCTCACTGCTCTTTCTGTCAGATTCTAGTGCTGATCTCTTTG	123	..(((((......(((((.(((((((((((((((((((((.(((((((((..((((.....)))).))))))...))).))))))))).))).))))))))).......)))))...))))).	-47.2
	bna_miR156p	chrA10	14365973	14366114	-[Negative strand]	TGACAGAAGAGAGTGAGCAC	20	CCATCGAAGGTAAGAGGAGGTGACAGAAGAGAGTGAGCACACATGGTGGCTTTCTTGCATGTTTTTTTCAAAATTAGGGTTTCATGCTTGAAGCTATGTGTGCTTACTCTCTCTCTGTCACCCCTTCTCTCTCTTTTCTTTT	142	.....(((((..(((((((((((((((((((((((((((((((((((....(((..(((((..((((........))))...)))))..))))))))))))))))))))))).)))))))))..))))))..))))).....	-67.6
	bna_miR156q	chrC09	45372715	45372856	-[Negative strand]	TGACAGAAGAGAGTGAGCAC	20	CCATCGAAGGTAAGAGGAGGTGACAGAAGAGAGTGAGCACACATGGTGGCTTTCTTGCATGTTTTTTTCAAAATTAGGGTTTCATGCTTGAAGCTATGTGTGCTTACTCTCTCTCTGTCACCCCTTCTCTCTCTTTTCTTTT	142	.....(((((..(((((((((((((((((((((((((((((((((((....(((..(((((..((((........))))...)))))..))))))))))))))))))))))).)))))))))..))))))..))))).....	-67.6
	bna_miR156r	chrC04	38863021	38863143	-[Negative strand]	TGACAGAAGAGAGTGAGCAC	20	CAAAAGAAAAACATAGCAACTGACAGAAGAGAGTGAGCACACAAAGGTAATTTGCATATACTGCATTTACTTCTCTTGCGTGCTCACTGCTCTTTCTGTCAGATTCTAGTGCTGATCTCTTTG	123	..(((((......(((((.(((((((((((((((((((((.(((((((((..((((.....)))).))))))...))).))))))))).))).))))))))).......)))))...))))).	-47.4
	bna_miR156s	chrA10	8606295	8606400	-[Negative strand]	TTGACAGAAGAAAGAGAGCAC	21	TGAGAAAATGTTGACAGAAGAAAGAGAGCACAAGCCGGGATTAGCAAATATAAAGTTTTGCCCTTGTCGGGAGTGTGCTCTCTTTACTTCTGTCACCATCATCATT	106	...((..(((.(((((((((((((((((((((..((.((....(((((........))))).....)).))..)))))))))))).))))))))).)))..))...	-48.7
	bna_miR156t	chrA02	4417815	4417920	+[Positive strand]	TTGACAGAAGAAAGAGAGCAC	21	TGAGAAAATGTTGACAGAAGAAAGAGAGCACAAGCCGGGATTAGCAAAAAGAGAGTTTTGCCCTTGTCGGGAGTGTGCTCTCTTTACTTCTGCCACCATCATCGCG	106	...((..(((.((.((((((((((((((((((..((.((....((((((......)))))).....)).))..)))))))))))).)))))).)).)))..))...	-44
	bna_miR156u	chrC02	8141599	8141704	+[Positive strand]	TTGACAGAAGAAAGAGAGCAC	21	TGAGAAAATGTTGACAGAAGAAAGAGAGCACAAGCCGGGATTAGCAAAAAGAGAGTTTTGCCCTTGTCGGGAGTGTGCTCTCTTTACTTCTGCCACCATCATCGCG	106	...((..(((.((.((((((((((((((((((..((.((....((((((......)))))).....)).))..)))))))))))).)))))).)).)))..))...	-44
	bna_miR156v	chrC09	35366054	35366159	-[Negative strand]	TTGACAGAAGAAAGAGAGCAC	21	TGAGAAAATGTTGACAGAAGAAAGAGAGCACAAGCCGGGATTAGCAAATATAAAGTTTTGCCCTTGTCGGGAGTGTGCTCTCTTTACTTCTGTCACCATCATCATT	106	...((..(((.(((((((((((((((((((((..((.((....(((((........))))).....)).))..)))))))))))).))))))))).)))..))...	-48.7
	bna_miR156w-3p	chrC07	42282350	42282471	+[Positive strand]	GCTCACCTCTCTTTCTGTCAGT	22	GGATTTGCAACAGAGAAAACTGACAGAAGAGAGGGAGCACATGCAGGCACTGTTATGTGTCCATAACTCTGCTTGTGCGTGCTCACCTCTCTTTCTGTCAGTTGCCTGAGTTCTCGCTTTCA	122	.((...(((((..((..(((((((((((((((((((((((..(((((((..((((((....))))))..)))))))..)))))).)))))).)))))))))))..))..)))...))..)).	-61
	bna_miR156w-5p	chrC07	42282350	42282471	+[Positive strand]	TGACAGAAGAGAGGGAGCAC	20	GGATTTGCAACAGAGAAAACTGACAGAAGAGAGGGAGCACATGCAGGCACTGTTATGTGTCCATAACTCTGCTTGTGCGTGCTCACCTCTCTTTCTGTCAGTTGCCTGAGTTCTCGCTTTCA	122	.((...(((((..((..(((((((((((((((((((((((..(((((((..((((((....))))))..)))))))..)))))).)))))).)))))))))))..))..)))...))..)).	-61
	bna_miR156x	chrC09	45855411	45855542	+[Positive strand]	TTGACAGAAGAGAGCGAGCAC	21	TGTTGATGTGGGAAAAGAAGTTGACAGAAGAGAGCGAGCACACAAAGGGAGAATTGTATAAAATTAATTTGTATATGGTTTACTTTTGCGTGCTCATTCTCGTTCTGTCATAACTTCTCCTTCATGAATCTT	132	.(((.(((.((((...((((((((((((((((((.((((((.((((((..((((..((((.((.....)).))))..)))).)))))).)))))).))))).))))))))..))))))))).))).)))...	-53.3
	bna_miR156y	chrC01	33525642	33525781	-[Negative strand]	TTGACAGAAGATAGAGAGCAC	21	ATGCAGGTTGTTGACAGAAGATAGAGAGCACTAAGGATGACATGCAAGTACAAGGATATAAGGAAATTCAAGAAAGAGAGGAAAAAAGAGCCTGCATCTTTACTCTTTTGTGCTCTCTATACTTCTGTCAATACCATTAT	140	.....(((.((((((((((((((((((((((.(((((.((.((((........((((........)))).........(((.........))))))).))...))))).))))))))))).)))))))))))))).....	-48.7
	bna_miR156ab-3p	chrA08	11240415	11240537	-[Negative strand]	GCTCACCTCTCTTTCTGTCAGT	22	AGAAATGCAACAGAGAAAACTGACAGAAGAGAGTGAGCACTTGCAAGGCACTGTTATGTGTCAATAACTTTGCGTGTGCGTGCTCACCTCTCTTTCTGTCAGTTGCCTGACTTCTCGCTTTCT	123	(((((.((....((((((((((((((((((((((((((((.((((..(((..(((((......)))))..))).)))).))))))).))))).))))))))))).......))))))))))))	-53.21
	bna_miR156ac-3p	chrC03	57414395	57414517	-[Negative strand]	GCTCACCTCTCTTTCTGTCAGT	22	AGAAATGCAACAGAGAAAACTGACAGAAGAGAGTGAGCACTTGCAAGGCACTGTTATGTGTCAATAACTTTGCGTGTGCGTGCTCACCTCTCTTTCTGTCAGTTGCCTGACTTCTCGCTTTCT	123	(((((.((....((((((((((((((((((((((((((((.((((..(((..(((((......)))))..))).)))).))))))).))))).))))))))))).......))))))))))))	-53.21
	bna_miR156ab-5p	chrA08	11240415	11240537	-[Negative strand]	TGACAGAAGAGAGTGAGCAC	20	AGAAATGCAACAGAGAAAACTGACAGAAGAGAGTGAGCACTTGCAAGGCACTGTTATGTGTCAATAACTTTGCGTGTGCGTGCTCACCTCTCTTTCTGTCAGTTGCCTGACTTCTCGCTTTCT	123	(((((.((....((((((((((((((((((((((((((((.((((..(((..(((((......)))))..))).)))).))))))).))))).))))))))))).......))))))))))))	-53.21
	bna_miR156ac-5p	chrC03	57414395	57414517	-[Negative strand]	TGACAGAAGAGAGTGAGCAC	20	AGAAATGCAACAGAGAAAACTGACAGAAGAGAGTGAGCACTTGCAAGGCACTGTTATGTGTCAATAACTTTGCGTGTGCGTGCTCACCTCTCTTTCTGTCAGTTGCCTGACTTCTCGCTTTCT	123	(((((.((....((((((((((((((((((((((((((((.((((..(((..(((((......)))))..))).)))).))))))).))))).))))))))))).......))))))))))))	-53.21
	bna_miR156ae	chrA07	19220839	19220970	+[Positive strand]	TTGACAGAAGATAGAGAGCAC	21	TTTGGTAGGCGTTCATAGTGTTGACAGAAGATAGAGAGCACAGATGATGAGATGCAATTTGGAGAAGCTTGTATGCATCGTACTCCTTTGTGCTCTCTAGTCTTCTGTCATCACTCGTTACTTGCCTTAACC	132	...((((((((.....((((.(((((((((((((((((((((((.((...((((((....((.....))....))))))....)).)))))))))))).))))))))))).)))).......)))))..)))	-57.9
	bna_miR156af	chrC06	29160206	29160337	+[Positive strand]	TTGACAGAAGATAGAGAGCAC	21	TTTGGTAGGCGTTGATAGTGTTGACAGAAGATAGAGAGCACAGATGATGAGATGCAATTTGGAGCAGCTTGTATGCATCGTACTCCTTTGTGCTCTCTAGTCTTCTGTCATCACTCGTTACTTGCCTTAACC	132	...((((((((.((((((((.(((((((((((((((((((((((.((...((((((....((.....))....))))))....)).)))))))))))).))))))))))).)))).))))..)))))..)))	-60.4
	bna_miR156ag	chrAnn_random	29262053	29262192	-[Negative strand]	TGACAGAAGAGAGTGAGCAC	20	ATAATGAAGGTAAGGGGAGGTGACAGAAGAGAGTGAGCACACATGGTGGCTTTCTTGCATGCTTTTTTCAATTAGGGTTTCATGCTTGAAGCTATGTGTGCTTACTCTCTCTCTGTCACCCCTTCTCTCTCTCTCTCTTG	140	.....((..(..(((((.(((((((((((((((((((((((((((((....(((..(((((((((........))))...)))))..))))))))))))))))))))))).))))))))).)))))..)..)).......	-67
	bna_miR156ah	chrA03	1515888	1516004	-[Negative strand]	TTGACAGAAGAGAGTGAGCAC	21	GAAAAAGAAGTTGACAGAAGAGAGTGAGCACACAAAGGGGGAATTGTATAAAATTAAGTTTGTTGTATATAGTTGCTTTTGCGTGCTCACTCTCTCTATGTCATAACTTCTCCTTCT	117	(((..(((((((((((..(((((((((((((.((((((...(((((((((.(((.......))).))))))))).)))))).)))))))))))))...)))))..))))))..))).	-50.1
	bna_miR156ai	chrC03	2180634	2180750	-[Negative strand]	TTGACAGAAGAGAGCGAGCAC	21	GAAAAAGAAGTTGACAGAAGAGAGCGAGCACACAAAGGGGGGATTGTATAAAATTAAGTTTGTTGTATATAGTTGCTTTTGCGTGCTCACTCTCTCTATGTCATAACTTCTCCTTCT	117	(((..(((((((((((..((((((.((((((.((((((...(((((((((.(((.......))).))))))))).)))))).)))))).))))))...)))))..))))))..))).	-46.6
	bna_miR156aj	chrA01	2848119	2848240	-[Negative strand]	TGACAGAAGAGAGTGAGCAC	20	GAAATGCAACAGAGAAAAACTGACAGAAGAGAGTGAGCACATGCAGGCACTGCTATGTCTCCATAACTTTGCGTGTGCGTGCTCACGGCTCTTTCTGTCAGTTGCCTGACTTCTCGCTTTCT	122	((((.((....(((((.((((((((((((((.((((((((..(((.(((..(.((((....)))).)..))).)))..))))))))..))).))))))))))).......))))))))))).	-52.2
	bna_miR156ak	chrC07_random	2036356	2036470	+[Positive strand]	TGACAGAAGAGAGTGAGCAC	20	TAACGAATTATGGTGACAGAAGAGAGTGAGCACACATGGTGGCTTTCTTGCATATTTGAAGGTTTCATGCTTGAAGCTATGTGTGCTCACTCTCTATCCGTCACCTTGTTCTTTT	115	....((((...((((((.((((((((((((((((((((((.((((((..........)))))).(((....))).)))))))))))))))))))).)).))))))..))))....	-56.2
miR157	bna_miR157a	chrA01	18819056	18819220	+[Positive strand]	TTGACAGAAGATAGAGAGCAC	21	ATGCAGGTTGTTGACAGAAGATAGAGAGCACTAAGGATGACATGCAAGTACATACATATATATCATCACACCGCAAGTGGATATAAGGAAATTCAAGAAAGAGAGGAAAAAAGAGCCTGCATCTCTACTCTTTTGTGCTCTCTATACTTCTGTCAATACCATTAT	165	.....(((.((((((((((((((((((((((.(((((.((.(((((.((.(.......((((((..(((.......)))))))))......(((......))).........).)).))))).))...))))).))))))))))).)))))))))))))).....	-56.8
	bna_miR157b-3p	chrA02	6755136	6755267	+[Positive strand]	GCTCTCTAGCCTTCTGTCATC	21	TTTGAGAGGCATTGATAGTGTTGACAGAAGATAGAGAGCACGGATGATGAGATACAATATGGAACAGTTTCTTTGCATCTTACTCCTTTGTGCTCTCTAGCCTTCTGTCATCACTTTCTATTTGCTTAATCT	132	......(((((..((.((((.(((((((((.(((((((((((((.((((((((.(((...((((....))))))).)))))).)).)))))))))))))..))))))))).)))).))....))))).....	-55.2
	bna_miR157b-5p	chrA02	6755136	6755267	+[Positive strand]	TTGACAGAAGATAGAGAGCAC	21	TTTGAGAGGCATTGATAGTGTTGACAGAAGATAGAGAGCACGGATGATGAGATACAATATGGAACAGTTTCTTTGCATCTTACTCCTTTGTGCTCTCTAGCCTTCTGTCATCACTTTCTATTTGCTTAATCT	132	......(((((..((.((((.(((((((((.(((((((((((((.((((((((.(((...((((....))))))).)))))).)).)))))))))))))..))))))))).)))).))....))))).....	-55.2
	bna_miR157c	chrAnn_random	12174332	12174505	-[Negative strand]	TTGACAGAAGATAGAGAGCAC	21	ATGCTGGTTGTTGACAGAAGATAGAGAGCACTAAGGATGACATGCAAGTACATATGTATGTATCATCACACCGCCTGTGGATGATTACAAAAATAAAACCAATTCAAAAGAGAGAGAGAGAGAGCCTGCATGTCTACTCTTTCGTGCTCTCTATACTTCTGTCACCACCATTAT	174	....((((.((.(((((((((((((((((((.(((((.((((((((.((.(.......(((((((((.(((.....)))))))).)))).............(((......))).......).)).))))))))...))))).))))))))))).)))))))))).))))....	-66.6
miR158	bna_miR158a	chrA05	20081448	20081534	+[Positive strand]	TCCCAAATGTAGACAAAGCA	20	TTCTCGGTATTTCTTTGTCTATATTCTTGGAAGAAGCGATGAGGTCTCGTTGCACTTTCCCAAATGTAGACAAAGCAAAACCGTGAT	87	.((.((((.((.(((((((((((((...(((((..(((((((....)))))))..)))))..))))))))))))).)).)))).)).	-36.6
	bna_miR158b	chrC05	39757266	39757352	+[Positive strand]	TCCCAAATGTAGACAAAGCA	20	TTCTCGGTATTTCTTTGTCTATATTCTTGGAAAAAGCGATGAGGTCTCGTTGCACTTTCCCAAATGTAGACAAAGCAAAACCGTGAT	87	.((.((((.((.(((((((((((((...(((((..(((((((....)))))))..)))))..))))))))))))).)).)))).)).	-36.9
	bna_miR158c-3p	chrA08	2748116	2748219	+[Positive strand]	TTTCCAAATGTAGACAAAGCA	21	AGCACGTTATATCTGTTCTTCTTTGTCTATCGTTTGGAAAAGATTGATGACGCTATCTACACTTTTCCAAATGTAGACAAAGCAAAACCGTGATGACGTCGTAG	104	.(((((((((....(((...(((((((((.((((((((((((...((((....))))....)))))))))))))))))))))...)))....))))))).))..	-37
	bna_miR158c-5p	chrA08	2748116	2748219	+[Positive strand]	CTTTGTCTATCGTTTGGAAAAG	22	AGCACGTTATATCTGTTCTTCTTTGTCTATCGTTTGGAAAAGATTGATGACGCTATCTACACTTTTCCAAATGTAGACAAAGCAAAACCGTGATGACGTCGTAG	104	.(((((((((....(((...(((((((((.((((((((((((...((((....))))....)))))))))))))))))))))...)))....))))))).))..	-37
	bna_miR158d-3p	chrC08	3581244	3581347	+[Positive strand]	TTTCCAAATGTAGACAAAGCA	21	AGCACGTTATCTCTGTTCTTCTTTGTCTATCGTTTGGAAAAGATTGATGACGCCATCTACACTTTTCCAAATGTAGACAAAGCAAAACCGTGATGACGTCGTAG	104	.((((((((((.(.(((...(((((((((.((((((((((((...((((....))))....)))))))))))))))))))))...))).).)))))))).))..	-43.3
	bna_miR158d-5p	chrC08	3581244	3581347	+[Positive strand]	CTTTGTCTATCGTTTGGAAAAG	22	AGCACGTTATCTCTGTTCTTCTTTGTCTATCGTTTGGAAAAGATTGATGACGCCATCTACACTTTTCCAAATGTAGACAAAGCAAAACCGTGATGACGTCGTAG	104	.((((((((((.(.(((...(((((((((.((((((((((((...((((....))))....)))))))))))))))))))))...))).).)))))))).))..	-43.3
miR159	bna_miR159a	chrC06	25305900	25306103	+[Positive strand]	TTTGGATTGAAGGGAGCTCTA	21	CGAGAACAAAGAAGTAGGGCTCCTTATAGTTCAAACGAGAGTTCAGCAGGGTAAAGAAAAGCTGCTAAGCTATGAATCCCATAAGCCCTAATCCTTATTTATAAAAAGGATTTGGTTATATGGCTTACATATCTCAGGAGCTTTAACTTGCCCTTTAATTGCTTTTACTCTTCTTTGGATTGAAGGGAGCTCTACATCTTCTTT	204	.((((....(((.((((((((((((.(((((((((.((((((..((((((((((...((((((.((.((.((((.(..(((((((((..(((((((.........))))))).)))).)))))..).)))).)).)).))))))...))))))......))))...)))))).))))))))).)))))))))))).))))))).	-79.7
	bna_miR159b	chrA02	9864993	9865193	-[Negative strand]	TTTGGATTGAAGGGAGCTCTA	21	AATACAGAAGTAGAGCTCCTTAAAGTTCAAACGAGAGTTTAGCAGGGTAAAGAAAAGCTGCTAAGCTATGGATCCCATAAGCCCTAACCTTAAACATAGAAAAAGGATTTGGCTGTATGGCTTGCATATCTCAGGAGCTTTAACTTGCCCTTTAATGGCTTTTACTCTTCTTTGGATTGAAGGGAGCTCTACATCTTTCAA	201	.....(((.((((((((((((..((((((((.((((((..((((((((((...((((((.((.((.((((.(..(((((((((..(.((((...........)))).)..)))).)))))..).)))).)).)).))))))...)))))))......)))...)))))).))))))))..)))))))))))).))).....	-78.8
	bna_miR159c	chrC02	19215616	19215816	-[Negative strand]	TTTGGATTGAAGGGAGCTCTA	21	AATACAGAAGTAGAGCTCCTTAAAGTTCAAACGAGAGTTTAGCAGGGTAAAGAAAAGCTGCTAAGCTATGGATCCCATAAGCCCTAACCTTAAACATAGAAAAAGGATTTGGTTATATGGCTTGCATATCTCAGGAGCTTTAACTTGCCCTTTAATGGCTTTTACTCTTCTTTGGATTGAAGGGAGCTCTACATCTTTCAA	201	.....(((.((((((((((((..((((((((.((((((..((((((((((...((((((.((.((.((((.(..(((((((((..(.((((...........)))).)..)))).)))))..).)))).)).)).))))))...)))))))......)))...)))))).))))))))..)))))))))))).))).....	-76.4
miR160	bna_miR160a-3p	chrA06	23507275	23507375	+[Positive strand]	GCGTACAAGGAGTCAAGCATG	21	ACTTGTCTCATGCCTGGCTCCCTGTATGCCACAAGTAGATATTGATTTTGGTTGAAAAAATCAGCTGCCAGTGGCGTACAAGGAGTCAAGCATGACCTAGA	101	.((....((((((.(((((((.((((((((((..((((....(((((((.......))))))).))))..)))))))))).))))))).))))))...)).	-47.8
	bna_miR160a-5p	chrA06	23507275	23507375	+[Positive strand]	TGCCTGGCTCCCTGTATGCCA	21	ACTTGTCTCATGCCTGGCTCCCTGTATGCCACAAGTAGATATTGATTTTGGTTGAAAAAATCAGCTGCCAGTGGCGTACAAGGAGTCAAGCATGACCTAGA	101	.((....((((((.(((((((.((((((((((..((((....(((((((.......))))))).))))..)))))))))).))))))).))))))...)).	-47.8
	bna_miR160b-3p	chrA08	4577534	4577655	+[Positive strand]	GCGTACGAGGAGCCAAGCATG	21	GATGTGTCATCATGCCTGATTGCCTGGCTCCCTGTATGCCACGAGTGGGTATCGATTTTGTTGAAAAATTGGCTGCTGGTGGCGTACGAGGAGCCAAGCATGACCAGAAGAAGCAAATGATA	122	....((((((..((((((..(((.(((((((.((((((((((.((..(...((((((((.....)))))))))..)).)))))))))).))))))).)))....))).....))).))))))	-53
	bna_miR160b-5p	chrA08	4577534	4577655	+[Positive strand]	TGCCTGGCTCCCTGTATGCCA	21	GATGTGTCATCATGCCTGATTGCCTGGCTCCCTGTATGCCACGAGTGGGTATCGATTTTGTTGAAAAATTGGCTGCTGGTGGCGTACGAGGAGCCAAGCATGACCAGAAGAAGCAAATGATA	122	....((((((..((((((..(((.(((((((.((((((((((.((..(...((((((((.....)))))))))..)).)))))))))).))))))).)))....))).....))).))))))	-53
	bna_miR160c-3p	chrA08	8293041	8293163	+[Positive strand]	GTGTATAGAGTAGTCAAGCATG	22	AACGTATGGAATAATAGTCGTGCCTGGCTCCCTGTATACCACAAGCAAACACCGATCTCATTATGAAATCGATCGCTAGTGGTGTATAGAGTAGTCAAGCATGACCAAAGCTTTTCTTGATAT	123	.......((((.....(((((((.(((((.((((((((((((.(((......((((.((.....)).))))...))).))))))))))).).))))).))))))).......)))).......	-40.9
	bna_miR160c-5p	chrA08	8293041	8293163	+[Positive strand]	TGCCTGGCTCCCTGTATACCA	21	AACGTATGGAATAATAGTCGTGCCTGGCTCCCTGTATACCACAAGCAAACACCGATCTCATTATGAAATCGATCGCTAGTGGTGTATAGAGTAGTCAAGCATGACCAAAGCTTTTCTTGATAT	123	.......((((.....(((((((.(((((.((((((((((((.(((......((((.((.....)).))))...))).))))))))))).).))))).))))))).......)))).......	-40.9
	bna_miR160d-3p	chrC04	45614402	45614506	+[Positive strand]	GCATATGAGGAGCCAAGCATA	21	TTTATATATATGCCTGGCTCCCTGTATGCCATACACTAAGCTCATCGACCATCTCGAGGATCTCAGTGGATGGCATATGAGGAGCCAAGCATATTTTCATATATA	105	..(((((((((((.(((((((..(((((((((.((((.((.((.((((.....)))).)).)).)))).)))))))))..))))))).))))))....)))))..	-48.1
	bna_miR160d-5p	chrC04	45614402	45614506	+[Positive strand]	TGCCTGGCTCCCTGTATGCCA	21	TTTATATATATGCCTGGCTCCCTGTATGCCATACACTAAGCTCATCGACCATCTCGAGGATCTCAGTGGATGGCATATGAGGAGCCAAGCATATTTTCATATATA	105	..(((((((((((.(((((((..(((((((((.((((.((.((.((((.....)))).)).)).)))).)))))))))..))))))).))))))....)))))..	-48.1
	bna_miR160e-5p	chrC07	26296137	26296242	-[Negative strand]	TGCCTGGCTCCCTGTATGCCA	21	CTTGTCTTCATGCCTGGCTCCCTGTATGCCACAAGTAGATATTGATTTTGGTTGAAAAAATCAGCTGCCAGTGGCGTACAAGGAGTCAAGCATGACCTAGAACAGA	106	.((((((((((((.(((((((.((((((((((..((((....(((((((.......))))))).))))..)))))))))).))))))).))))))...)).)))).	-49.3
	bna_miR160e-3p	chrC07	26296137	26296242	-[Negative strand]	GCGTACAAGGAGTCAAGCATG	21	CTTGTCTTCATGCCTGGCTCCCTGTATGCCACAAGTAGATATTGATTTTGGTTGAAAAAATCAGCTGCCAGTGGCGTACAAGGAGTCAAGCATGACCTAGAACAGA	106	.((((((((((((.(((((((.((((((((((..((((....(((((((.......))))))).))))..)))))))))).))))))).))))))...)).)))).	-49.3
	bna_miR160f-5p	chrC08	16421264	16421386	+[Positive strand]	TGCCTGGCTCCCTGTATACCA	21	TACGTATGGAATAATAGTCGTGCCTGGCTCCCTGTATACCACAAGAAAACACCGATCTCATTATGAAATCGATCGCTAGTGGTGTATAGAGTAGTCAAGCATGACCAAAGCTTTTCTTGATAT	123	.......((((.....(((((((.(((((.((((((((((((.((.......((((.((.....)).))))....)).))))))))))).).))))).))))))).......)))).......	-38.4
	bna_miR160f-3p	chrC08	16421264	16421386	+[Positive strand]	GTGTATAGAGTAGTCAAGCATG	22	TACGTATGGAATAATAGTCGTGCCTGGCTCCCTGTATACCACAAGAAAACACCGATCTCATTATGAAATCGATCGCTAGTGGTGTATAGAGTAGTCAAGCATGACCAAAGCTTTTCTTGATAT	123	.......((((.....(((((((.(((((.((((((((((((.((.......((((.((.....)).))))....)).))))))))))).).))))).))))))).......)))).......	-38.4
	bna_miR160g-5p	chrC09	16825399	16825521	-[Negative strand]	TGCCTGGCTCCCTGTATGCCA	21	CATATATGGATGTGTCATCATGCCTGGCTCCCTGTATGCCACAAGTGGGTATCAATTTTGGTTGAAAAATTGGCTGCTGGTGGCGTACGAGGAGCCAAGCATGACCAGAAGAAGCTGATGATA	123	............((((.((((((.(((((((.((((((((((.((..(...((((((((......)))))))))..)).)))))))))).))))))).)))))).(((......)))..))))	-53
	bna_miR160g-3p	chrC09	16825399	16825521	-[Negative strand]	GCGTACGAGGAGCCAAGCATG	21	CATATATGGATGTGTCATCATGCCTGGCTCCCTGTATGCCACAAGTGGGTATCAATTTTGGTTGAAAAATTGGCTGCTGGTGGCGTACGAGGAGCCAAGCATGACCAGAAGAAGCTGATGATA	123	............((((.((((((.(((((((.((((((((((.((..(...((((((((......)))))))))..)).)))))))))).))))))).)))))).(((......)))..))))	-53
	bna_miR160h-3p	chrC04_random	966006	966126	+[Positive strand]	GCGTATGAGGAGCCATGCATA	21	GTAGTTGTATAAGATGTGTATGCCTGGCTCCCTGTATGCCATCCTCTAAGCTCATCGACCATTGATGACCTCCGTGAATGGCGTATGAGGAGCCATGCATATTTTCATATACATTTACATA	121	((((.((((((.((...((((((.(((((((..(((((((((.(.(..((.(((((((...))))))).))..).).)))))))))..))))))).))))))..)).)))))).))))...	-54
	bna_miR160i-3p	chrAnn_random	45956812	45956932	+[Positive strand]	GCGTATGAGGAGCCATGCATA	21	GTAGTTGTATAAGATGTGTATGCCTGGCTCCCTGTATGCCATCCTCTAAGCTCATCGACCATTGATGACCTCCGTGAATGGCGTATGAGGAGCCATGCATATTTTCATATACATTTACATA	121	((((.((((((.((...((((((.(((((((..(((((((((.(.(..((.(((((((...))))))).))..).).)))))))))..))))))).))))))..)).)))))).))))...	-54
	bna_miR160h-5p	chrC04_random	966006	966126	+[Positive strand]	TGCCTGGCTCCCTGTATGCCA	21	GTAGTTGTATAAGATGTGTATGCCTGGCTCCCTGTATGCCATCCTCTAAGCTCATCGACCATTGATGACCTCCGTGAATGGCGTATGAGGAGCCATGCATATTTTCATATACATTTACATA	121	((((.((((((.((...((((((.(((((((..(((((((((.(.(..((.(((((((...))))))).))..).).)))))))))..))))))).))))))..)).)))))).))))...	-54
	bna_miR160i-5p	chrAnn_random	45956812	45956932	+[Positive strand]	TGCCTGGCTCCCTGTATGCCA	21	GTAGTTGTATAAGATGTGTATGCCTGGCTCCCTGTATGCCATCCTCTAAGCTCATCGACCATTGATGACCTCCGTGAATGGCGTATGAGGAGCCATGCATATTTTCATATACATTTACATA	121	((((.((((((.((...((((((.(((((((..(((((((((.(.(..((.(((((((...))))))).))..).).)))))))))..))))))).))))))..)).)))))).))))...	-54
	bna_miR160j-3p	chrC07	26296129	26296252	-[Negative strand]	GCGTACAAGGAGTCAAGCATG	21	TGCATACATACTTGTCTTCATGCCTGGCTCCCTGTATGCCACAAGTAGATATTGATTTTGGTTGAAAAAATCAGCTGCCAGTGGCGTACAAGGAGTCAAGCATGACCTAGAACAGATGGTAACT	124	......(((.((..(((((((((.(((((((.((((((((((..((((....(((((((.......))))))).))))..)))))))))).))))))).))))))...)))..)))))......	-51
	bna_miR160j-5p	chrC07	26296129	26296252	-[Negative strand]	TGCCTGGCTCCCTGTATGCCA	21	TGCATACATACTTGTCTTCATGCCTGGCTCCCTGTATGCCACAAGTAGATATTGATTTTGGTTGAAAAAATCAGCTGCCAGTGGCGTACAAGGAGTCAAGCATGACCTAGAACAGATGGTAACT	124	......(((.((..(((((((((.(((((((.((((((((((..((((....(((((((.......))))))).))))..)))))))))).))))))).))))))...)))..)))))......	-51
	bna_miR160k-3p	chrA03	21776661	21776783	+[Positive strand]	GCGTACAGAGTAGTCAAGCATG	22	TGTGTGTGCTCTTATGGTCGTGCCTGGCTCCCTGTATGCCACAAGTATATACCGATCTCGTTACGAAATCTGTGGCTAGTGGCGTACAGAGTAGTCAAGCATGACCAAAGCTTTTCTTGGTGT	123	.......(((....(((((((((.(((((.((((((((((((.(((...(((.(((.(((...))).))).)))))).))))))))))).).))))).))))))))).)))............	-50.3
	bna_miR160k-5p	chrA03	21776661	21776783	+[Positive strand]	TGCCTGGCTCCCTGTATGCCA	21	TGTGTGTGCTCTTATGGTCGTGCCTGGCTCCCTGTATGCCACAAGTATATACCGATCTCGTTACGAAATCTGTGGCTAGTGGCGTACAGAGTAGTCAAGCATGACCAAAGCTTTTCTTGGTGT	123	.......(((....(((((((((.(((((.((((((((((((.(((...(((.(((.(((...))).))).)))))).))))))))))).).))))).))))))))).)))............	-50.3
	bna_miR160l-3p	chrA01	4160068	4160190	+[Positive strand]	GCGTACAGAGTAGTCAAGCATA	22	ATATATATGATACGAAGTCATGCCTGGCTCCCTGTATGCCACAAGTAAATACCGATCTCATTATGAAATCGGACACTAGTGGCGTACAGAGTAGTCAAGCATAACCACTGATATTCTTGATAT	123	..((((..((.....(((.((((.(((((.((((((((((((.(((.....(((((.((.....)).)))))..))).))))))))))).).))))).))))....))).....))...))))	-40.4
	bna_miR160m-3p	chrAnn_random	14523311	14523433	-[Negative strand]	GCGTACAGAGTAGTCAAGCATG	22	ATATATATGATACGAAGTCATGCCTGGCTCCCTGTATGCCACAAGTAAATACCGATCTCATTATGAAATCGGACACTAGTGGCGTACAGAGTAGTCAAGCATGACCACTGATATTCTTGATAT	123	................(((((((.(((((.((((((((((((.(((.....(((((.((.....)).)))))..))).))))))))))).).))))).)))))))..................	-46.2
	bna_miR160l-5p	chrA01	4160068	4160190	+[Positive strand]	TGCCTGGCTCCCTGTATGCCA	21	ATATATATGATACGAAGTCATGCCTGGCTCCCTGTATGCCACAAGTAAATACCGATCTCATTATGAAATCGGACACTAGTGGCGTACAGAGTAGTCAAGCATAACCACTGATATTCTTGATAT	123	..((((..((.....(((.((((.(((((.((((((((((((.(((.....(((((.((.....)).)))))..))).))))))))))).).))))).))))....))).....))...))))	-40.4
	bna_miR160m-5p	chrAnn_random	14523311	14523433	-[Negative strand]	TGCCTGGCTCCCTGTATGCCA	21	ATATATATGATACGAAGTCATGCCTGGCTCCCTGTATGCCACAAGTAAATACCGATCTCATTATGAAATCGGACACTAGTGGCGTACAGAGTAGTCAAGCATGACCACTGATATTCTTGATAT	123	................(((((((.(((((.((((((((((((.(((.....(((((.((.....)).)))))..))).))))))))))).).))))).)))))))..................	-46.2
	bna_miR160o-3p	chrC03	11889230	11889350	+[Positive strand]	GCGTATGAGGAGCCAAGCATA	21	GTATGATATATTTGTATATATGCCTGGCTCCCTGTATGCCATACACTAAGTTCATCGATCTTCGGCGACCTCCGTGGATGGCGTATGAGGAGCCAAGCATAATCTCATCATATAGATATTT	121	.......((((((((((.(((((.(((((((..(((((((((.(((..((.((..((.....))..)).))..))).)))))))))..))))))).)))))........))))))))))..	-46.1
	bna_miR160o-5p	chrC03	11889230	11889350	+[Positive strand]	TGCCTGGCTCCCTGTATGCCA	21	GTATGATATATTTGTATATATGCCTGGCTCCCTGTATGCCATACACTAAGTTCATCGATCTTCGGCGACCTCCGTGGATGGCGTATGAGGAGCCAAGCATAATCTCATCATATAGATATTT	121	.......((((((((((.(((((.(((((((..(((((((((.(((..((.((..((.....))..)).))..))).)))))))))..))))))).)))))........))))))))))..	-46.1
	bna_miR160p-3p	chrA03	8629333	8629453	+[Positive strand]	GCGTATGAGGAGCCAAGCATA	21	ATATGATATATTTGTATATATGCCTGGCTCCCTGTATGCCATACACTAAGTTCATCGATCCTCGGCGACCTCCGTGGATGGCGTATGAGGAGCCAAGCATAATCTCATCATATATATATTT	121	.....((((((.((....(((((.(((((((..(((((((((.(((..((.((..((.....))..)).))..))).)))))))))..))))))).)))))....))..))))))......	-46
	bna_miR160p-5p	chrA03	8629333	8629453	+[Positive strand]	TGCCTGGCTCCCTGTATGCCA	21	ATATGATATATTTGTATATATGCCTGGCTCCCTGTATGCCATACACTAAGTTCATCGATCCTCGGCGACCTCCGTGGATGGCGTATGAGGAGCCAAGCATAATCTCATCATATATATATTT	121	.....((((((.((....(((((.(((((((..(((((((((.(((..((.((..((.....))..)).))..))).)))))))))..))))))).)))))....))..))))))......	-46
	bna_miR160q-5p	chrC04	45614392	45614514	+[Positive strand]	TGCCTGGCTCCCTGTATGCCA	21	TGTTGATGTATTTATATATATGCCTGGCTCCCTGTATGCCATACACTAAGCTCATCGACCATCTCGAGGATCTCAGTGGATGGCATATGAGGAGCCAAGCATATTTTCATATATATATATATC	123	....(((((((.(((((((((((.(((((((..(((((((((.((((.((.((.((((.....)))).)).)).)))).)))))))))..))))))).)))))......)))))).)))))))	-54
	bna_miR160r-3p	chrC07	37371359	37371481	+[Positive strand]	GCGTACAGAGTAGTCAAGCATG	22	TGTATGTGCTCTTATAGTCGTGCCTGGCTCCCTGTATGCCACAAGTATATACCGATCTCGTTACGAAATCTATGGCTAGTGGCGTACAGAGTAGTCAAGCATGACCAAAGCTTTTCTTGGTGT	123	.......(((......(((((((.(((((.((((((((((((.(((.((((..(((.(((...))).)))))))))).))))))))))).).))))).)))))))...)))............	-43.2
	bna_miR160r-5p	chrC07	37371359	37371481	+[Positive strand]	TGCCTGGCTCCCTGTATGCCA	21	TGTATGTGCTCTTATAGTCGTGCCTGGCTCCCTGTATGCCACAAGTATATACCGATCTCGTTACGAAATCTATGGCTAGTGGCGTACAGAGTAGTCAAGCATGACCAAAGCTTTTCTTGGTGT	123	.......(((......(((((((.(((((.((((((((((((.(((.((((..(((.(((...))).)))))))))).))))))))))).).))))).)))))))...)))............	-43.2
	bna_miR160s-3p	chrA06	23507265	23507388	+[Positive strand]	GCGTACAAGGAGTCAAGCATG	21	ATACATACATACTTGTCTCATGCCTGGCTCCCTGTATGCCACAAGTAGATATTGATTTTGGTTGAAAAAATCAGCTGCCAGTGGCGTACAAGGAGTCAAGCATGACCTAGAACATATGGTAACT	124	...((((....((....((((((.(((((((.((((((((((..((((....(((((((.......))))))).))))..)))))))))).))))))).))))))...))....))))......	-49.5
	bna_miR160s-5p	chrA06	23507265	23507388	+[Positive strand]	TGCCTGGCTCCCTGTATGCCA	21	ATACATACATACTTGTCTCATGCCTGGCTCCCTGTATGCCACAAGTAGATATTGATTTTGGTTGAAAAAATCAGCTGCCAGTGGCGTACAAGGAGTCAAGCATGACCTAGAACATATGGTAACT	124	...((((....((....((((((.(((((((.((((((((((..((((....(((((((.......))))))).))))..)))))))))).))))))).))))))...))....))))......	-49.5
miR161	bna_miR161a	chrA05	12386027	12386176	-[Negative strand]	TCAATGCACTGAAAGTGACTA	21	TGACCTGTTTATTGCTTCGATCAATGCACTGAAAGTGACTACATCAGCATTTGTTTTTAAGCTTTCGCTCTCATCTATATGATGAAGATGAAAATTAGCCTCTGATGTAGTCACTTTCAATGCGTTGATCATAGCATGTAAAAGAGGTGA	150	..((((.(((((((((..((((((((((.((((((((((((((((((.....(((((((.((....))..(((((.....)))))...)))))))......)))))))))))))))))).))))))))))..)))).)))))..))))..	-66
	bna_miR161b	chrC05	20744855	20745004	+[Positive strand]	TCAATGCACTGAAAGTGACTA	21	TGACCTGTTTATTGCTTCGATCAATGCACTGAAAGTGACTACACCAGGATTTGTTTTTAAGTTTTTGCTCTCATCTATATGATAAAGATGAAAATTAGCCTCTGATGTAGTCACTTTCAATGCGTTGATCATAGCATGTAAAAGAGGTGA	150	..((((.(((((((((..((((((((((.((((((((((((((.((((...........(((....))).((((((.........)))))).........)))).)))))))))))))).))))))))))..)))).)))))..))))..	-58.4
miR162	bna_miR162a	chrA03	19785196	19785314	+[Positive strand]	TCGATAAACCTCTGCATCCAG	21	AAGTTGAAGTCGCTGGAGGCAGCGGTTCATCGATCAATTCCTGTGAAAAATGATGTTGGAAACAATTTACATGGGAAGCATGAATCGATCGATAAACCTCTGCATCCAGTGCTTCTCCT	119	.((..((((.(((((((.((((.((((.(((((((.((((.(((.....(((..((((....))))...))).....))).)))).))))))).)))).)))).)))))))))))..))	-53.8
	bna_miR162b	chrC02	519006	519152	+[Positive strand]	TCGATAAACCTCTGCATCCAG	21	ATTAAAAGAGTGAAAGTCACTGGAGGCAGCGGTTCATCGATCTCTTCCTGTGGATTTTTTTTTGGTTGTTTGTTGTTGTTGGAAAGAGATTAAAAGCATGAACGGATCGATAAACCTCTGCATCCAGCGGTTGCCTCTTCTATCAAT	147	.....(((((....(..(.(((((.((((.((((.((((((((.(((.(((.((((((((((..(.............)..))))))))))....))).))).)))))))).)))).)))).))))).)..)..)))))........	-50.72
	bna_miR162c	chrC09	46918061	46918174	+[Positive strand]	TCGATAAACCTCTGCATCCAG	21	AGGAGCGAAAGATGCTGGAGGCAGCGGTTGATCGATCTCTTTGTGGGAATTTTTGAAAAAAAAAAACTCAAAGCATGAACAGATCGATAAACCTCTGCATCCAGCGGTCGCCAC	114	..(.((((....(((((((.((((.((((.((((((((.((..((.((.(((((.......))))).))....))..)).)))))))).)))).)))).))))))).)))))..	-48.1
	bna_miR162d	chrCnn_random	55969443	55969561	+[Positive strand]	TCGATAAACCTCTGCATCCAG	21	AAGTTGAAGTCGCTGGAGGCAGCGGTTCATCGATCAATTCCTGTGAAAAATGATGTTGGAAACAATTTACATGGCAAGCATGAATCGATCGATAAACCTCTGCATCCAGTGCTTCTCCT	119	.((..((((.(((((((.((((.((((.(((((((.((((.(((.....(((..((((....))))...))).....))).)))).))))))).)))).)))).)))))))))))..))	-53.8
	bna_miR162e	chrA10	15379846	15379959	+[Positive strand]	TCGATAAACCTCTGCATCCAG	21	AAGGAGTAAAAGATGCTGGAGGCAGCGGTTGATCGATCTCTTTGTGGGAATTTTTGAAAAACAAAATTAAAAGCATGAACAGATCGATAAACCTCTGCATCCAGCGGTCGCCTC	114	.(((.......(((((((((.((((.((((.((((((((.((..((.....(((((.....))))).......))..)).)))))))).)))).)))).)))))).))).))).	-42.4
	bna_miR162f	chrA03	19785189	19785324	+[Positive strand]	TCGATAAACCTCTGCATCCAG	21	ATGATGAAAGTTGAAGTCGCTGGAGGCAGCGGTTCATCGATCAATTCCTGTGAAAAATGATGTTGGAAACAATTTACATGGGAAGCATGAATCGATCGATAAACCTCTGCATCCAGTGCTTCTCCTTCCTGATTTG	136	.....(.(((..((((.(((((((.((((.((((.(((((((.((((.(((.....(((..((((....))))...))).....))).)))).))))))).)))).)))).)))))))))))..))).).......	-55
	bna_miR162g	chrAnn_random	6197232	6197378	+[Positive strand]	TCGATAAACCTCTGCATCCAG	21	ATTAAAAGAGTGAAAGTCGCTGGAGGCAGCGGTTCATCGATCTCTTCCTGTGGATTTTTTTTTGGTTGTTTGTTGTTGTTGGAAAGAGATTAAAAGCATGAACAGATCGATAAACCTCTGCATCCAGCGGTTGCCTCTTCACTAGTC	147	........(((((((..(((((((.((((.((((.((((((((.(((.(((.((((((((((..(.............)..))))))))))....))).))).)))))))).)))).)))).)))))))..).....))))))....	-56.62
miR164	bna_miR164a-5p	chrA02	22601600	22601723	+[Positive strand]	TGGAGAAGCAGGGCACGTGCG	21	AATGGGTGACTTACACTTGCTGGAGAAGCAGGGCACGTGCGAACAAATGAGATCGATCAGTATATATGTTGATCATATTTTCGCACGTGTTCTACTACTCCAACACGTGTGCCTCCCCCTCTCC	124	...(((.((..(((((.((.(((((.((.((((((((((((((..((((.((((((.((.......)))))))).)))))))))))))))))).)).))))).)).)))))..)).))).....	-53.8
	bna_miR164a-3p	chrA02	22601600	22601723	+[Positive strand]	CACGTGTTCTACTACTCCAAC	21	AATGGGTGACTTACACTTGCTGGAGAAGCAGGGCACGTGCGAACAAATGAGATCGATCAGTATATATGTTGATCATATTTTCGCACGTGTTCTACTACTCCAACACGTGTGCCTCCCCCTCTCC	124	...(((.((..(((((.((.(((((.((.((((((((((((((..((((.((((((.((.......)))))))).)))))))))))))))))).)).))))).)).)))))..)).))).....	-53.8
	bna_miR164b-5p	chrA06	19618604	19618725	-[Negative strand]	TGGAGAAGCAGGGCACGTGCG	21	AATGGGTGAGTATCACTTGCTGGAGAAGCAGGGCACGTGCGAACAAATGAGTTTGAGCAGTACATTTTGATCAAATATTCGCACGTGTTCTACTACTCCAACACGTGTATCTCCCCTTCCGA	122	...(((.(((...(((.((.(((((.((.((((((((((((((.......((((((.(((......))).)))))).)))))))))))))).)).))))).)).)))...))))))......	-50.2
	bna_miR164b-3p	chrA06	19618604	19618725	-[Negative strand]	CACGTGTTCTACTACTCCAAC	21	AATGGGTGAGTATCACTTGCTGGAGAAGCAGGGCACGTGCGAACAAATGAGTTTGAGCAGTACATTTTGATCAAATATTCGCACGTGTTCTACTACTCCAACACGTGTATCTCCCCTTCCGA	122	...(((.(((...(((.((.(((((.((.((((((((((((((.......((((((.(((......))).)))))).)))))))))))))).)).))))).)).)))...))))))......	-50.2
	bna_miR164c-5p	chrA09	1939191	1939288	+[Positive strand]	TGGAGAAGCAGGGCACGTGCG	21	TAACACTTGCTGGAGAAGCAGGGCACGTGCGAACTAATGAGAGATCTGTACATGTTGATCATATTTTTGCACGTGTTCTACTACTCCAACACGTGTGT	98	..((((.((.(((((.((.((((((((((((((...((((..(((........)))..))))...)))))))))))))).)).))))).)).))))..	-40.1
	bna_miR164c-3p	chrA09	1939191	1939288	+[Positive strand]	CACGTGTTCTACTACTCCAAC	21	TAACACTTGCTGGAGAAGCAGGGCACGTGCGAACTAATGAGAGATCTGTACATGTTGATCATATTTTTGCACGTGTTCTACTACTCCAACACGTGTGT	98	..((((.((.(((((.((.((((((((((((((...((((..(((........)))..))))...)))))))))))))).)).))))).)).))))..	-40.1
	bna_miR164d-5p	chrC02	42772323	42772444	+[Positive strand]	TGGAGAAGCAGGGCACGTGCG	21	AATGGATGAGTAACACTTGCTGGAGAAGCAGGGCACGTGCGAACAAATGAGATCGATCGGTCTATGTTGATCATATTTTCGCACGTGTTCTACTACTCCAACACGTGTGTCTCCCCCCCTCC	122	...((..(((..((((.((.(((((.((.((((((((((((((..((((.(((((((........))))))).)))))))))))))))))).)).))))).)).))))..)))..)).....	-51
	bna_miR164d-3p	chrC02	42772323	42772444	+[Positive strand]	CACGTGTTCTACTACTCCAAC	21	AATGGATGAGTAACACTTGCTGGAGAAGCAGGGCACGTGCGAACAAATGAGATCGATCGGTCTATGTTGATCATATTTTCGCACGTGTTCTACTACTCCAACACGTGTGTCTCCCCCCCTCC	122	...((..(((..((((.((.(((((.((.((((((((((((((..((((.(((((((........))))))).)))))))))))))))))).)).))))).)).))))..)))..)).....	-51
	bna_miR164e-3p	chrC07	33451663	33451784	+[Positive strand]	CACGTGTTCTACTACTCCAAC	21	AATGGGTGAGTAACACTTGCTGGAGAAGCAGGGCACGTGCGAACAAATGAGTTTGATCAGTACATTTTGATGAAATATTCGCACGTGTTCTACTACTCCAACACGTGTATCTCCCCTTCCCG	122	...(((.(((..((((.((.(((((.((.((((((((((((((.......((((.(((((......))))).)))).)))))))))))))).)).))))).)).))))..))))))......	-51.4
	bna_miR164e-5p	chrC07	33451663	33451784	+[Positive strand]	TGGAGAAGCAGGGCACGTGCG	21	AATGGGTGAGTAACACTTGCTGGAGAAGCAGGGCACGTGCGAACAAATGAGTTTGATCAGTACATTTTGATGAAATATTCGCACGTGTTCTACTACTCCAACACGTGTATCTCCCCTTCCCG	122	...(((.(((..((((.((.(((((.((.((((((((((((((.......((((.(((((......))))).)))).)))))))))))))).)).))))).)).))))..))))))......	-51.4
	bna_miR164f-5p	chrC09	1867207	1867304	+[Positive strand]	TGGAGAAGCAGGGCACGTGCG	21	TAACACTTGCTGGAGAAGCAGGGCACGTGCGAACTAATGAGAGATCTGTACATGTTGATCATATTTTTGCACGTGTTCTACTACTCCAACACGTGTGT	98	..((((.((.(((((.((.((((((((((((((...((((..(((........)))..))))...)))))))))))))).)).))))).)).))))..	-40.1
	bna_miR164f-3p	chrC09	1867207	1867304	+[Positive strand]	CACGTGTTCTACTACTCCAAC	21	TAACACTTGCTGGAGAAGCAGGGCACGTGCGAACTAATGAGAGATCTGTACATGTTGATCATATTTTTGCACGTGTTCTACTACTCCAACACGTGTGT	98	..((((.((.(((((.((.((((((((((((((...((((..(((........)))..))))...)))))))))))))).)).))))).)).))))..	-40.1
	bna_miR164g-5p	chrAnn_random	145331	145482	-[Negative strand]	TGGAGAAGCAGGGCACGTGCA	21	CTGAGCAAGATGGAGAAGCAGGGCACGTGCATTACTATCTCATCTCTTAGTCCACGTATATATACTCTCCCCAAATGCGTGTGTATGATAGAGATGTGTGTGAAGTGTGTTGAGTTAGTTCTTCATGTGCCCATCTTCCCCATCATGACCAC	152	.((..((.(((((.((((..(((((((((....((((........(((((..(((...(((((((((((.....((((....))))....)))).)))))))..)))..))))).))))....)))))))))..)))).))))).))..)).	-52.1
	bna_miR164g-3p	chrAnn_random	145331	145482	-[Negative strand]	CATGTGCCCATCTTCCCCATC	21	CTGAGCAAGATGGAGAAGCAGGGCACGTGCATTACTATCTCATCTCTTAGTCCACGTATATATACTCTCCCCAAATGCGTGTGTATGATAGAGATGTGTGTGAAGTGTGTTGAGTTAGTTCTTCATGTGCCCATCTTCCCCATCATGACCAC	152	.((..((.(((((.((((..(((((((((....((((........(((((..(((...(((((((((((.....((((....))))....)))).)))))))..)))..))))).))))....)))))))))..)))).))))).))..)).	-52.1
	bna_miR164h	chrA05	181752	181845	-[Negative strand]	TGGAGAAGCAGGGCACGTGCA	21	ACCTCCACGTTGGAGAAGCAGGGCACGTGCAAACCAACAAACACGAGATCTATCTCATGTAATTTGCACGTGCTCCACTCCTCCAACATGAGCT	94	..(((...(((((((.((..(((((((((((((.......(((.((((....)))).)))..)))))))))))))..)).)))))))..)))..	-39.7
	bna_miR164i	chrC04_random	48654	48747	+[Positive strand]	TGGAGAAGCAGGGCACGTGCA	21	ACCTCCACGTTGGAGAAGCAGGGCACGTGCAAACCAACAAACACGAGATCTATCTCATGTAATTTGCACGTGCTCCCCTCCTCCAACATGAGCT	94	..(((...(((((((.((..(((((((((((((.......(((.((((....)))).)))..)))))))))))))..)).)))))))..)))..	-39.7
	bna_miR164j	chrA09	1939191	1939288	+[Positive strand]	TGGAGAAGCAGGGCACGTGCG	21	TAACACTTGCTGGAGAAGCAGGGCACGTGCGAACTAATGAGAGATCTGTACATGTTGATCATATTTTTGCACGTGTTCTACTACTCCAACACGTGTGT	98	..((((.((.(((((.((.((((((((((((((...((((..(((........)))..))))...)))))))))))))).)).))))).)).))))..	-40.1
	bna_miR164k	chrC02	12239728	12239821	-[Negative strand]	TGGAGAAGCAGGGCACGTGCA	21	ACCTCCATGTTGGAGAAGCAGGGCACGTGCAAACCAAAAAACATGAAATCTGTTTCATATGCTTTGCACGTGCTCCCCTCCTCCAACATGAGCT	94	.....((((((((((.((..(((((((((((((.((..(((((.(....))))))....)).)))))))))))))..)).))))))))))....	-42.5
	bna_miR164l	chrC04	48560479	48560572	-[Negative strand]	TGGAGAAGCAGGGCACGTGCA	21	ACCTCCATGTTGGAGAAGCAGGGCACGTGCAAACCAAAAAACATGAAATCTGTTTCATATGCTTTGCACGTGCTCCCCTCCTCCAACATGAGCT	94	.....((((((((((.((..(((((((((((((.((..(((((.(....))))))....)).)))))))))))))..)).))))))))))....	-42.5
miR165	bna_miR165a	chrAnn_random	37791723	37791878	-[Negative strand]	TCGGACCAGGCTTCATCCCCC	21	TGAAGCTATTTCAGTTGAGGGGAATGTTGTCTGGATCGAGGATATTATATATACACAAATATGTATATATATGTTAATATCAGTGTTTGATCATATATATGTATATAGATTATTCTCGGACCAGGCTTCATCCCCCCTAACATGTTATTGCCTCTG	156	.((.((.((..((((((.((((.(((..((((((.(((((((((...((((((((..........((((((((((((.........)))).))))))))))))))))...))))))))).))))))..))).)))).)))).))..)).)).))..	-52.9
	bna_miR165b	chrA09_random	219004	219168	-[Negative strand]	TCGGACCAGGCTTCATCCCCC	21	AAAGGCTATTTCCGTTGAGGGGAATGTTGTTTGGATCGAGGATATCATCATATGCATAATGCATACATATAATATCATATATAGATTATGATACGATGCTAGCAAGTGTGCATATATGTAATTCTCGGACCAGGCTTCATCCCCCTCAACACGTTATTGCCTTCA	165	.(((((.((..(.(((((((((.(((..((((((.((((((((..(((.(((((((((.(((.(((((....(((((((.......)))))))..))).)))))..))))))))))))..)))))))).))))))..))).)))))))))..)..)).)))))..	-65.3
miR166	bna_miR166a	chrA06	23968793	23968910	-[Negative strand]	TCGGACCAGGCTTCATTCCCC	21	CAAAAGTTCAGGTGGATGATGCTTGGCTCGAGACCATTAAATATGATCATTGTGATGTTGATAATGATGATGATAATGAAAATGATGTCGGACCAGGCTTCATTCCCCTCAACTTACA	118	...(((((.(((.((((((.((((((..(((.(.((((...(((.(((((..(.((.......)).)..))))).)))..)))).).)))..)))))).)))))).))).)))))...	-41.2
	bna_miR166b	chrA09	27993126	27993260	+[Positive strand]	TCGGACCAGGCTTCATTCCCC	21	TATCTTTTGAGGGGACTGTTGTCTGGCTCGAGGACTCTTATTCTAACTCAATCACGTTTTATAAAATCTACTTGATCTGATGATTGATTAGGGTTTTAGTGTCTTCGGACCAGGCTTCATTCCCCCCAATTATTA	135	......(((.(((((.((..((((((..(((((((.((.(((((((.(((((((((..(((...........)))..)).))))))))))))))...)).)))))))..))))))..)).))))).)))......	-51.1
	bna_miR166c	chrA09	33843965	33844101	-[Negative strand]	TCGGACCAGGCTTCATCCCCC	21	TTTCAGTTGAGGGGAATGTTGTCTGGACCGAGGATATTATATACACACATACATATATATGTTGATACAAGTGATCAATCATATATAATATGTATATAGAGTATTCTCGGACCAGGCTTCATCCCCCCTAACATGTT	137	.....((((.((((.(((..((((((.(((((((((((.((((...(((((..(((((((((((((.(....)))))).)))))))).))))).)))).))))))))))).))))))..))).)))).)))).....	-54.4
	bna_miR166d	chrA09_random	219014	219160	-[Negative strand]	TCGGACCAGGCTTCATCCCCC	21	TTTCCGTTGAGGGGAATGTTGTTTGGATCGAGGATATCATCATATGCATAATGCATACATATAATATCATATATAGATTATGATACGATGCTAGCAAGTGTGCATATATGTAATTCTCGGACCAGGCTTCATCCCCCTCAACACGTT	147	.....(((((((((.(((..((((((.((((((((..(((.(((((((((.(((.(((((....(((((((.......)))))))..))).)))))..))))))))))))..)))))))).))))))..))).))))))))).....	-60.2
	bna_miR166e	chrA10	15242976	15243099	-[Negative strand]	TCGGACCAGGCTTCATTCCCC	21	TATGGTGTATAGGGTTGTGAGGAATGTTGTCTGGCTCGAGGTCATGAAGTAGGTTCATTAGATCACTTAGCACTAAATGATTTTCGGACCAGGCTTCATTCCCCACAACCATTACTATCACATT	124	..(((((((...(((((((.((((((..((((((..(((((((((..(((((((((....))..))))...)))..)))).)))))..))))))..)))))).)))))))..))).))))....	-47.5
	bna_miR166f	chrC07	23355212	23355320	+[Positive strand]	TCGGACCAGGCTTCATTCCCC	21	CAAAAGTTCAGGTGGATGATGCTTGGCTCGAGACCATTCAATATGATCATTGTGATGATGATGATAATGATAATGATGTCGGACCAGGCTTCATTCCCCTCAACTTACA	109	...(((((.(((.((((((.((((((..(((.(.((((((.(((.((((((.....)))))).))).)))..))).).)))..)))))).)))))).))).)))))...	-42.3
	bna_miR166g	chrC08	31060235	31060387	+[Positive strand]	TCGGACCAGGCTTCATTCCCC	21	AGAGGATTTATCTTTTGAGGGGACTGTTGTCTGGCTCGAGGACTCTTATTCTAACTCAATCAAGTTTTATAAAATCTGTTTGCTCTGATGATTGATTAGGGTTCTAGTGTCTTCGGACCAGGCTTCATTCCCCCCAATTATTGCTCCCTGAAT	153	((.(((........(((.(((((.((..((((((..(((((((.((.(((((((.((((((((((...(((.....)))..)))....))))))))))))))...)).)))))))..))))))..)).))))).))).......)))))....	-53.96
	bna_miR166h	chrC08	31060243	31060377	+[Positive strand]	TCGGACCAGGCTTCATTCCCC	21	TATCTTTTGAGGGGACTGTTGTCTGGCTCGAGGACTCTTATTCTAACTCAATCAAGTTTTATAAAATCTGTTTGCTCTGATGATTGATTAGGGTTCTAGTGTCTTCGGACCAGGCTTCATTCCCCCCAATTATTG	135	......(((.(((((.((..((((((..(((((((.((.(((((((.((((((((((...(((.....)))..)))....))))))))))))))...)).)))))))..))))))..)).))))).)))......	-50.9
	bna_miR166i	chrCnn_random	1749505	1749618	-[Negative strand]	TCGGACCAGGCTTCATCCCCC	21	TTTCCGTTGCGGGGAATGTCGTTTGGATCGAGGATATCATCATATGCATAATGCATACATATAATTGTGCATATATGTAATTCTCGGACCAGGCTTCATCCCCCTCAACACGTT	114	.....((((.((((.(((..((((((.((((((((..(((.(((((((((((...........))))))))))))))..)))))))).))))))..))).)))).)))).....	-47.9
	bna_miR166j	chrCnn_random	8050839	8050977	-[Negative strand]	TCGGACCAGGCTTCATCCCCC	21	TTTCAGTTGAGGGGAATGTTGTCTGGACCGAGGATATTATATATACACACGTACATATATATGTTGATACAAGTGATCGATCATATATAATATGTATAGAGAGTATTCTCGGACCAGGCTTCATCCCCCCTAACATGTT	139	.....((((.((((.(((..((((((.(((((((((((...((((((........(((((((((((((.(....)))))).))))))))...))))))...))))))))))).))))))..))).)))).)))).....	-53.4
	bna_miR166k	chrCnn_random	43134980	43135113	-[Negative strand]	TCGGACCAGGCTTCATTCCCC	21	TTTCTTTTGAGGGGATTGTTGTCTGGCACGAGGCCCTTAACTCAGATCTACGATCGGTTATATAAATATATTATATGAACGATCAGTTAAGTGGTTGATGACGTCGGACCAGGCTTCATTCCCCTCAGTTACAT	134	......(((((((((.((..((((((..((((((((((((((.........(((((.((((((((.....)))))))).)))))))))))).)))).......)))..))))))..)).)))))))))......	-51.51
	bna_miR166l	chrAnn_random	31575906	31576039	+[Positive strand]	TCGGACCAGGCTTCATTCCCC	21	TTTCTTTTGAGGGGATTGTTGTCTGGCACGAGGCCCTTAACTCAGATCTACGATCGGTTATATAAATATAGTATATGAACGATCAGTTAAGTGGTTGATGACGTCGGACCAGGCTTCATTCCCCTCAGTTACAT	134	......(((((((((.((..((((((..((((((((((((((.........(((((.(((((((.......))))))).)))))))))))).)))).......)))..))))))..)).)))))))))......	-50.31
	bna_miR166n	chrA04	18874999	18875164	+[Positive strand]	TCGGACCAGGCTTCATTCCCC	21	AGGGGCTTTCTCTTTTGAGGGGAATGTTGTTTGGCTCGAAGACTCTAGCTTATCATGTTAGATCTTCTTCGATTTAATCGAATCAAACCTCCATGTTTGAGATCTGATTTAGGATTTTAGGGTCGTCGGACCAGGCTTCATTCCCCCCAATTATTGCTCCCTGCTT	166	((((((........(((.((((((((..((((((..(((.((((((((...(((..((((((((....(((((...))))).((((((......))))))))))))))....))).)))))))).)))..))))))..)))))))).))).....)).))))....	-65.62
	bna_miR166r	chrA07	13453496	13453645	-[Negative strand]	TCGGACCAGGCTTCATTCCCC	21	GAAGTTTTTTTCTTTTGAGGGGAATGTTGTCTGGCACGAGGCCCTTAACACAGATCTACGATCGGTTATATATATAATATATGAACGATCAATTTAGTGGTTGATGACGTCGGACCAGGCTTCATTCCCCTCAATTACATCGCTTCGATC	150	(((((.........((((((((((((..((((((..(((.(.(.(((((.((.......(((((.((((((((...)))))))).))))).......))))))).).).)))..))))))..)))))))))))).......)))))....	-57.43
	bna_miR166s	chrA01	17152000	17152151	+[Positive strand]	TCGGACCAGGCTTCATCCCCC	21	TTAAGCTATTTCAGTTGAGGGGAATGTTGTCTGGATCGAGGATATTATATATACACAAATACGTATATATGTTAATACAAGTGTTTGATCATATATGTATATAGATTATTCTCGGACCAGGCTTCATCCCCCCTAACATGTTATTGCCTTGA	152	....((.((..((((((.((((.(((..((((((.(((((((((...(((((((((((((((((((........))))..)))))))........))))))))...))))))))).))))))..))).)))).)))).))..)).)).....	-51.7
	bna_miR166t	chrC05	389261	389412	+[Positive strand]	TCGGACCAGGCTTCATCCCCC	21	TGAAGCTATTTCAGTTGAGGGGAATGTTGTCTGGATCGAGGATATTATATATACACAAATACGTATATATGTTAATACAAGTGTTTGATCATATATGTATATAGATTATTCTCGGACCAGGCTTCATCCCCCCTAACATGTTATTGCCTCTG	152	.((.((.((..((((((.((((.(((..((((((.(((((((((...(((((((((((((((((((........))))..)))))))........))))))))...))))))))).))))))..))).)))).)))).))..)).)).))..	-53.2
	bna_miR166u	chrCnn_random	43134970	43135121	-[Negative strand]	TCGGACCAGGCTTCATTCCCC	21	TGAAGCTTTTTCTTTTGAGGGGATTGTTGTCTGGCACGAGGCCCTTAACTCAGATCTACGATCGGTTATATAAATATATTATATGAACGATCAGTTAAGTGGTTGATGACGTCGGACCAGGCTTCATTCCCCTCAGTTACATCGCTTCGATC	152	.(((((........(((((((((.((..((((((..((((((((((((((.........(((((.((((((((.....)))))))).)))))))))))).)))).......)))..))))))..)).))))))))).......)))))....	-58.27
	bna_miR166v	chrA09	27993118	27993270	+[Positive strand]	TCGGACCAGGCTTCATTCCCC	21	GAGGGATTTATCTTTTGAGGGGACTGTTGTCTGGCTCGAGGACTCTTATTCTAACTCAATCACGTTTTATAAAATCTACTTGATCTGATGATTGATTAGGGTTTTAGTGTCTTCGGACCAGGCTTCATTCCCCCCAATTATTACTTCCTCTCA	153	((((((..((....(((.(((((.((..((((((..(((((((.((.(((((((.(((((((((..(((...........)))..)).))))))))))))))...)).)))))))..))))))..)).))))).)))....))..))).))).	-59.8
	bna_miR166w	chrC04	621179	621349	-[Negative strand]	TCGGACCAGGCTTCATTCCCC	21	AGGGGTTTTCTCTTTTGAGGGGAATGTTGTCTGGCTCGAGGACTCTAGCTCTATCTACTCATGTTGGATCCTCTTCGATCTAATCGAATCAAACCTCTATGTTTGAGATCTGATTAGGGTTTTAGTGTCGTCGGACCAGGCTTCATTCCCCCCAATTATTGCTCCCTGAAT	171	((((((........(((.((((((((..((((((..(((.(((.(((((((((((.......((((((((......)))))))).((.((((((......))))))..)).)).))))))..))).))).)))..))))))..)))))))).))).....)).))))....	-66.02
	bna_miR166x	chrCnn_random	55464587	55464751	+[Positive strand]	TCGGACCAGGCTTCATTCCCC	21	AGGGGCTTTCTCTTTTGAGGGGAATGTTGTTTGGCTCGAAGACTCTAGCTATTCATGTTAGATCTTCTTCGATCTAATCGAATCACACCTCCATGTTTGAGATCTGATTAGGATTTTAGGGTCGTCGGACCAGGCTTCATTCCCCCCAATTATTGCTCCCTGCTT	165	((((((........(((.((((((((..((((((..(((.((((((((..((((..((((((((((.((((((...))))))..(((......)))..))))))))))..)))).)))))))).)))..))))))..)))))))).))).....)).))))....	-64.32
miR167	bna_miR167a.1	chrCnn_random	69687011	69687121	+[Positive strand]	TGAAGCTGCCAGCATGATCTT	21	CAGCATCTGATGAAGCTGCCAGCATGATCTTAACTTCTCTCTCTATATATTATATATGTAGATTTGATCAGGGAAGATCAGATCATGTGGCAGTTTCACCCGTTGATGGTC	111	...((((.(.(((((((((((.((((((((...(((((((.(((((((((...))))))))).......)))))))...))))))))))))))))))).)....))))...	-43.8
	bna_miR167a.2	chrCnn_random	35711999	35712026	+[Positive strand]	TGAAGCTGCCAGCATGATCT	20	CAGCATCTGATGAAGCTGCCAGCATGATCTTAACTTCTCTCTCTATATATTATATATGTAGATTTGATCAGGGAAGATCAGATCATGTGGCAGTTTCACCCGTTGATGGTC	111	...((((.(.(((((((((((.((((((((...(((((((.(((((((((...))))))))).......)))))))...))))))))))))))))))).)....))))...	-43.8
	bna_miR167b	chrA01	16779523	16779661	-[Negative strand]	TGAAGCTGCCAGCATGATCTA	21	AACGGTGTACAGGCATCTGATGAAGCTGCCAGCATGATCTAATTAACTTTCTTTCTCTGTTGATTTTATGACAATGGAAAAGAGATGAGTGTCGATTAGATCATGTTCGCAGTTTCACCCATTGACTGTCGCACCCTTA	139	...(((((((((.((...(.(((((((((.(((((((((((((..((.(((..(((((.....((((((....)))))).))))).))).))..))))))))))))).))))))))).)...)).)))).)))))....	-56
	bna_miR167c	chrC01	30215491	30215629	-[Negative strand]	TGAAGCTGCCAGCATGATCTA	21	AACGGTGCACAGGCATCTGATGAAGCTGCCAGCATGATCTAATTAACTTTCTTTCTCTGTTGATTTTATGACGATGGAAAAGAGATGAGTGTCGATTAGATCATGTTCGCAGTTTCACCCATTGACTGTCGCACCCTTA	139	...(((((((((.((...(.(((((((((.(((((((((((((..((.(((..(((((.....((((((....)))))).))))).))).))..))))))))))))).))))))))).)...)).)))).)))))....	-57.3
	bna_miR167d	chrA05	11557584	11557714	-[Negative strand]	TGAAGCTGCCAGCATGATCTA	21	TATGGCGCACCGGCATCTGATGAAGCTGCCAGCATGATCTAATTATCTTTCTTTCTCCGTTGACGATGGAAAAGACATGAGTGTTGATTAGATCATGTTCGCAGTTTCACCCGTTGACTGTCTCGCCCTTA	131	...((((...(((((.(.(.(((((((((.(((((((((((((((.((((((((.((((((...)))))))))))...)))...))))))))))))))).))))))))).).).)).)))...))))....	-51.8
	bna_miR167e	chrUnn_random	3292108	3292238	-[Negative strand]	TGAAGCTGCCAGCATGATCTA	21	TATGGCGCACCGGCATCTGATGAAGCTGCCAGCATGATCTAATTATCTTTCTTTCTCCGTTGACGATGGAAAAGACATGAGTGTTGATTAGATCATGTTCGCAGTTTCACCCGTTGACTGTCTCGCCCTTA	131	...((((...(((((.(.(.(((((((((.(((((((((((((((.((((((((.((((((...)))))))))))...)))...))))))))))))))).))))))))).).).)).)))...))))....	-51.8
	bna_miR167f	chrA03	18100973	18101113	+[Positive strand]	TGAAGCTGCCAGCATGATCTA	21	TATGGTGCACCGGCATCTGATGAAGCTGCCAGCATGATCTAGTTAACTTTATTTCTCCGTTGTTTATCCATGACAATGGAAAAGGGATAAGTGTCGATTAGATCATGTTCGTAGTTTCACCCGTTGACTGTCGCACCCTTA	141	...(((((..(((((.(.(.(((((((((.(((((((((((((..(((((((..((((((((((.......)))))))))...)..))))).))..))))))))))))).))))))))).).).)).)))..)))))....	-61.3
	bna_miR167g	chrCnn_random	35711987	35712127	+[Positive strand]	TGAAGCTGCCAGCATGATCTA	21	TATGGTGCACCGGCATCTGATGAAGCTGCCAGCATGATCTAGTTAACTTTATTTCTCCGTTGTTTATCCATGACAATGGAAAAGGGATAAGTGTCGATTAGATCATGTTCGTAGTTTCACCCGTTGACTGTCGCACCCTTA	141	...(((((..(((((.(.(.(((((((((.(((((((((((((..(((((((..((((((((((.......)))))))))...)..))))).))..))))))))))))).))))))))).).).)).)))..)))))....	-61.3
	bna_miR167h-5p	chrC04	21778795	21778904	-[Negative strand]	TGAAGCTGCCAGCATGATCTA	21	AGGGAATAAGTGAAGCTGCCAGCATGATCTATCTTTGGTTAAGAAATGAATGTGGAAACATGTTGTTTAAACCCAGGCTAGGTCATGTCTGACAGCTTCACTCCTTCCTG	110	.(((((..((((((((((.((((((((((((.(((.((((...((((.((((((....)))))))))).)))).))).))))))))).))).))))))))))..))))).	-53.6
	bna_miR167h-3p	chrC04	21778795	21778904	-[Negative strand]	GGTCATGTCTGACAGCTTCACT	22	AGGGAATAAGTGAAGCTGCCAGCATGATCTATCTTTGGTTAAGAAATGAATGTGGAAACATGTTGTTTAAACCCAGGCTAGGTCATGTCTGACAGCTTCACTCCTTCCTG	110	.(((((..((((((((((.((((((((((((.(((.((((...((((.((((((....)))))))))).)))).))).))))))))).))).))))))))))..))))).	-53.6
	bna_miR167i	chrA09	10007016	10007128	-[Negative strand]	TGAAGCTGCCAGCATGATCTT	21	CAGCATCTGATGAAGCTGCCAGCATGATCTTAACTTCTCTCTCTATATATTATATATGTAGATTTGATCAGGGAAGATCAGATCATGTGGCAGTTTCACCCGTTGATGGTTGC	113	(((((((.(.(((((((((((.((((((((...(((((((.(((((((((...))))))))).......)))))))...))))))))))))))))))).)....))).)))).	-44.1
miR168	bna_miR168a-5p	chrA03	22228309	22228440	+[Positive strand]	TCGCTTGGTGCAGGTCGGGAC	21	AATCACCGTCGGGCTCGGATTCGCTTGGTGCAGGTCGGGACACAAAATCACTGGTGCTTTTGCCTTATTGGTTTGTGAGCAGGGATTGGCTCCCGCCTTGCATCAACTGAATCGGAGCCTCCAATGGTGAAA	132	..(((((((.((((((.((((((.((((((((((.((((((....((((.((..(((((..(((.....)))....))))))))))).).))))).)))))))))).)))))).))))))...)))))))..	-64.6
	bna_miR168a-3p	chrA03	22228309	22228440	+[Positive strand]	CCCGCCTTGCATCAACTGAAT	21	AATCACCGTCGGGCTCGGATTCGCTTGGTGCAGGTCGGGACACAAAATCACTGGTGCTTTTGCCTTATTGGTTTGTGAGCAGGGATTGGCTCCCGCCTTGCATCAACTGAATCGGAGCCTCCAATGGTGAAA	132	..(((((((.((((((.((((((.((((((((((.((((((....((((.((..(((((..(((.....)))....))))))))))).).))))).)))))))))).)))))).))))))...)))))))..	-64.6
	bna_miR168b-3p	chrA08	4989589	4989728	-[Negative strand]	CCCGCCTTGCATCAATTGAAT	21	GGTCACCGTCTGGCTTGGATTCGCTTGGTGCAGGCCGGGAACCAATTGTCTAACACATCCACCAAGTTTTACTTGCTGGTTTGTGAGCAGGGATTGGATCCCGCCTTGCATCAATTGAATCGGAGTCCTGAAGGTGAAAT	140	..(((((.((.(((((.((((((.((((((((((.(((((.((((((.(....((((.(((.((((.....)))).)))..))))....).)))))).))))).)))))))))).)))))).)))))..)).)))))...	-67.7
	bna_miR168b-5p	chrA08	4989589	4989728	-[Negative strand]	TCGCTTGGTGCAGGCCGGGAA	21	GGTCACCGTCTGGCTTGGATTCGCTTGGTGCAGGCCGGGAACCAATTGTCTAACACATCCACCAAGTTTTACTTGCTGGTTTGTGAGCAGGGATTGGATCCCGCCTTGCATCAATTGAATCGGAGTCCTGAAGGTGAAAT	140	..(((((.((.(((((.((((((.((((((((((.(((((.((((((.(....((((.(((.((((.....)))).)))..))))....).)))))).))))).)))))))))).)))))).)))))..)).)))))...	-67.7
	bna_miR168c	chrA08	4989601	4989718	-[Negative strand]	TCGCTTGGTGCAGGCCGGGAA	21	TGGCTTGGATTCGCTTGGTGCAGGCCGGGAACCAATTGTCTAACACATCCACCAAGTTTTACTTGCTGGTTTGTGAGCAGGGATTGGATCCCGCCTTGCATCAATTGAATCGGAGTCC	118	.(((((.((((((.((((((((((.(((((.((((((.(....((((.(((.((((.....)))).)))..))))....).)))))).))))).)))))))))).)))))).))))).	-58
	bna_miR168d	chrA08	8812948	8813065	+[Positive strand]	TCGCTTGGTGCAGGTCGGGAA	21	TTGCTCGGATTCGCTTGGTGCAGGTCGGGAACCAATTGTCTGACACATCCACGAAGTTTTACTTGCTGGTTTGTGAGCAGGGATTGGATCCCGCCTTGCATCAAATGAATCGGAGTCC	118	..((((.((((((.((((((((((.(((((.((((((.((((.((((.(((..(((.....)))..)))..))))..)))))))))).))))).)))))))))).)))))).))))..	-57
	bna_miR168e	chrA08	8820499	8820616	+[Positive strand]	TCGCTTGGTGCAGGTCGGGAA	21	TTGCTCGGATTCGCTTGGTGCAGGTCGGGAACCAATTGTCTGACACATCCACGAAGTTTTACTTGCTGGTTTGTGAGCAGGGATTGGATCCCGCCTTGCATCAAATGAATCGGAGTCC	118	..((((.((((((.((((((((((.(((((.((((((.((((.((((.(((..(((.....)))..)))..))))..)))))))))).))))).)))))))))).)))))).))))..	-57
	bna_miR168f	chrA09	10700766	10700885	-[Negative strand]	TCGCTTGGTGCAGGTCGGGAA	21	GGTCTTGGATTCGCTTGGTGCAGGTCGGGAACTGATTGGCTGAGACCGCCACGTGGGTTTTCACGGTTGGCTTGTGAGCAGGGATCGGATCCTGCCTTCCATCAACTGAATCGAAGCCCG	120	((.(((.((((((.((((((.(((.(((((.((((((.(((.(.(..(((((((((....)))))..)))).).).)))...)))))).))))))))..)))))).)))))).))).)).	-50.9
	bna_miR168g-3p	chrC07	24928243	24928383	-[Negative strand]	CCCGCCTTGTATCAAGTGAAT	21	ATGTTACGGCGGCCTCTGATTCGCTTGGTGCAGGTCGGGAACTGATTGGCTGACACTGCCACGTGGCTTTTCATGGTTGGCTTGTGAGCAGGGATCGGATCCCGCCTTGTATCAAGTGAATCCGAGTCCGACGTGAAAGAA	141	...(((((.(((.(((.(((((((((((((((((.(((((.((((((.(((.(((..(((((((((....)))))..)))).))).)))...)))))).))))).))))))))))))))))).))).))).))))).....	-73.9
	bna_miR168g-5p	chrC07	24928243	24928383	-[Negative strand]	TCGCTTGGTGCAGGTCGGGAA	21	ATGTTACGGCGGCCTCTGATTCGCTTGGTGCAGGTCGGGAACTGATTGGCTGACACTGCCACGTGGCTTTTCATGGTTGGCTTGTGAGCAGGGATCGGATCCCGCCTTGTATCAAGTGAATCCGAGTCCGACGTGAAAGAA	141	...(((((.(((.(((.(((((((((((((((((.(((((.((((((.(((.(((..(((((((((....)))))..)))).))).)))...)))))).))))).))))))))))))))))).))).))).))))).....	-73.9
	bna_miR168h	chrAnn_random	5901005	5901124	-[Negative strand]	TCGCTTGGTGCAGGTCGGGAA	21	GGCCTCTGACTCGCTTGGTGCAGGTCGGGAACTGATTGGCTGACACCGCCACGTGGCTTTCCATGGTTGGCTTGTGAGCAGGGATCGGATCCCGCCTTGTATCAAGTGAATCCGAGTCCG	120	((.(((.((.((((((((((((((.(((((.((((((.(((.(((..(((((((((....)))))..)))).))).)))...)))))).))))).)))))))))))))).)).))).)).	-63.7
	bna_miR168i	chrAnn_random	46217703	46217820	-[Negative strand]	TCGCTTGGTGCAGGTCGGGAA	21	TTGCTCGGATTCGCTTGGTGCAGGTCGGGAACTAATTGTCTAACACATCCACGAAGTTTTACTTGCTGGTTTGTGAGCAGGGATTGGATCCCGCCTTGCATCAATTGAATCGGAGCCC	118	..((((.((((((.((((((((((.(((((.((((((.(....((((.(((..(((.....)))..)))..))))....).)))))).))))).)))))))))).)))))).))))..	-53.2
	bna_miR168j	chrC07	24928254	24928373	-[Negative strand]	TCGCTTGGTGCAGGTCGGGAA	21	GGCCTCTGATTCGCTTGGTGCAGGTCGGGAACTGATTGGCTGACACTGCCACGTGGCTTTTCATGGTTGGCTTGTGAGCAGGGATCGGATCCCGCCTTGTATCAAGTGAATCCGAGTCCG	120	((.(((.(((((((((((((((((.(((((.((((((.(((.(((..(((((((((....)))))..)))).))).)))...)))))).))))).))))))))))))))))).))).)).	-66.2
	bna_miR168k	chrC09	15826842	15826961	+[Positive strand]	TCGCTTGGTGCAGGTCGGGAA	21	GGTCTCGGATTCGCTTGGTGCAGGTCGGGAACTGATTGGCTGACACCGCCACGTGGATTTTCACGGTTGGCTTGTGAGCAGGGATCGGATCCTGCCTTCCATCAACTGAATCGGAGCCCG	120	((.(((.((((((.((((((.(((.(((((.((((((.(((.(((..(((((((((....)))))..)))).))).)))...)))))).))))))))..)))))).)))))).))).)).	-57
	bna_miR168l	chrC07	38150057	38150177	+[Positive strand]	TCGCTTGGTGCAGGTCGGGAC	21	GGGCTCGGATTCGCTTGGTGCAGGTCGGGACTGATATGCTGACACAACCACTGGTGCTTTTGCCTTATTGGTTTGTGAGCAGGTATTGGCTCCCGCCTTGCATCAATTGAATCGGAGCCTC	121	((((((.((((((.((((((((((.((((((..(((((((.(((.(((((.(((.((....)).))).)))))))).))))..)))..).))))).)))))))))).)))))).)))))).	-64.9
	bna_miR168m	chrC01	7349003	7349142	+[Positive strand]	TCGCTTGGTGCAGGTCGGGAC	21	AGTCACCGCCGGGCTCGGATTCGCTTGGTGCAGGTCGGGACTAATTCGCTGACACAGCCACGTGGATTTTCCTTATTGGTTTGTGAGCAGGGATTGGATCCCGCCTTGCATCAACTGAATCGGAGCCTTGATGGTGAAAG	140	..(((((((.((((((.((((((.((((((((((.((((((((((((.(((.((((((((...((.....))....))).)))))..)))))))))).))))).)))))))))).)))))).)))))).).))))))...	-74.5
	bna_miR168n	chrAnn_random	47010645	47010784	-[Negative strand]	TCGCTTGGTGCAGGTCGGGAC	21	AGTCACCGCCGGGCTCGGATTCGCTTGGTGCAGGTCGGGACTAATTCGCTGACACAGCCACGTGGATTTTCCTTATTGGTTTGTGAGCAGGGATTGGATCCCGCCTTGCATCAACTGAATCGGAGCCTCGATGGTGAAAG	140	..((((((.(((((((.((((((.((((((((((.((((((((((((.(((.((((((((...((.....))....))).)))))..)))))))))).))))).)))))))))).)))))).))))).)).))))))...	-75.6
	bna_miR168o	chrC03	52494572	52494689	+[Positive strand]	TCGCTTGGTGCAGGCCGGGAA	21	CGGCTCGGATTCGCTTGGTGCAGGCCGGGAACCAATTGTCTAACACATCCACAAAGTTTTACTTGCTGGTTTGTGAGCAGGGATTGGATCCCGCCTTGCATCAATTGAATCGGAGTCC	118	.(((((.((((((.((((((((((.(((((.((((((.(....((((.(((..(((.....)))..)))..))))....).)))))).))))).)))))))))).)))))).))))).	-56.4
	bna_miR168p	chrC03	52489927	52490044	+[Positive strand]	TCGCTTGGTGCAGGCCGGGAA	21	TGGCTCGGATTCGCTTGGTGCAGGCCGGGAACCAATTGTTTAACACATCCACGAAGTTTAACTTGCTGGTTTGTGAGAAGGGATTGGATCCCGCCTTGCATCAATTGAATCTGAGTCC	118	.((((((((((((.((((((((((.(((((.((((((.(((..((((.(((..(((.....)))..)))..))))..))).)))))).))))).)))))))))).)))))))))))).	-61.6
	bna_miR168q	chrC03	52501100	52501217	+[Positive strand]	TCGCTTGGTGCAGGCCGGGAA	21	TGGCTCGGATTCGCTTGGTGCAGGCCGGGAACCAATTGTCTAACACATCCACGAAGTTTTACTTGCTGGTTTGGGAGAAGGGATTGGATCCCGCCTTGCATCAATTGAATCGGAGCCC	118	.(((((.((((((.((((((((((.(((((.((((((.(((..((...(((..(((.....)))..)))..))..)))...)))))).))))).)))))))))).)))))).))))).	-59.2
	bna_miR168r	chrC03	52496363	52496480	+[Positive strand]	TCGCTTGGTGCAGGCCGGGAA	21	TGGCTCGGATTCGCTTGGTGCAGGCCGGGAACCAATTGTCTAACACATCCACGAAGTTTTACTTGTTGGTTTGTGAGAAGGGATTGGATCCCGCCTTGCATCAATTGAATCAGAGTCC	118	.(((((.((((((.((((((((((.(((((.((((((.(((..((((.(((..(((.....)))..)))..)))))))...)))))).))))).)))))))))).)))))).))))).	-55.1
miR169	bna_miR169a-3p	chrA01	20362618	20362745	+[Positive strand]	GCAAGTTGACCTTGGCTCTGT	21	AGAGTGGAATTGAGCCAAGGATGACTTGCCGGTTTATATACAATCGGTTCATGAACCATTGTTTTGGTCACATTCTCAGCCCTTTGGTTGTGTCTGGCAAGTTGACCTTGGCTCTGTTTCGTTCTCTA	128	((((((((((.(((((((((.(((((((((((..((((..(((..((((.(((.((((......))))..)))....))))..)))..)))).))))))))))).))))))))).))))))..)))).	-53.7
	bna_miR169a-5p	chrA01	20362618	20362745	+[Positive strand]	TGAGCCAAGGATGACTTGCCG	21	AGAGTGGAATTGAGCCAAGGATGACTTGCCGGTTTATATACAATCGGTTCATGAACCATTGTTTTGGTCACATTCTCAGCCCTTTGGTTGTGTCTGGCAAGTTGACCTTGGCTCTGTTTCGTTCTCTA	128	((((((((((.(((((((((.(((((((((((..((((..(((..((((.(((.((((......))))..)))....))))..)))..)))).))))))))))).))))))))).))))))..)))).	-53.7
	bna_miR169b	chrA02	23244811	23244918	-[Negative strand]	CAGCCAAGGATGACTTGCCGG	21	GAGTATAATGCAGCCAAGGATGACTTGCCGGAACGTCGTTCATCATGCGTATAGGTATTGGTGATGAATATATTTCTGGCAAGTTGTCCTGCGGCTACATTTTGCTCT	108	(((((.((((.((((.((((..(((((((((((....(((((((((..(((....)))..)))))))))....)))))))))))..))))..)))).)))).))))).	-54.3
	bna_miR169c-5p	chrA06	18717472	18717613	+[Positive strand]	CAGCCAAGGATGACTTGCCGG	21	AAGTGGAGTAGAGTATAATGCAGCCAAGGATGACTTGCCGGAGTGTTGTTCATCATGCATAAAAAATATTGATGATGATGATGGTGATGAACATAATTCTGGCAAGTTGTCCTTCGGCTACATTTTGCTCTCTTCTACTCAT	142	.(((((((.((((((.((((.(((((((((..((((((((((((..((((((((((.(((.....((....))....)))...))))))))))..))))))))))))..))))).)))).)))).)))))).)))))))...	-69.6
	bna_miR169c-3p	chrA06	18717472	18717613	+[Positive strand]	GGCAAGTTGTCCTTCGGCTACA	22	AAGTGGAGTAGAGTATAATGCAGCCAAGGATGACTTGCCGGAGTGTTGTTCATCATGCATAAAAAATATTGATGATGATGATGGTGATGAACATAATTCTGGCAAGTTGTCCTTCGGCTACATTTTGCTCTCTTCTACTCAT	142	.(((((((.((((((.((((.(((((((((..((((((((((((..((((((((((.(((.....((....))....)))...))))))))))..))))))))))))..))))).)))).)))).)))))).)))))))...	-69.6
	bna_miR169d	chrA08	9181396	9181493	+[Positive strand]	TGAGCCAAGGATGACTTGCCG	21	AGAATGAAGTTGAGCCAAGGATGACTTGCCGATTTTTTCCAACGAATCTATACTGATTTTGGTGTTTGGCAAGTTGACTTTGGCTCTGTTTCCTTCTC	98	((((.((((..(((((((((.(((((((((((......(((..(((((......))))))))...))))))))))).)))))))))..)))).)))).	-41.4
	bna_miR169e	chrA09	2354628	2354737	-[Negative strand]	CAGCCAAGGATGACTTGCCGG	21	GAGTATAATGCAGCCAAGGATGACTTGCCGGAGGGTCGTACTCATCATGCATAATAATATTGGTGATGAACATAATTCTGGCAAGTTGCCCTTCGGCTACATTTTGCTCT	110	(((((.((((.((((((((..((((((((((((....((..(((((((.((.........)))))))))))....))))))))))))..)))).)))).)))).))))).	-48.1
	bna_miR169f-3p	chrC01	36107403	36107530	+[Positive strand]	GCAAGTTGACCTTGGCTCTGT	21	AGAAAGGAATTGAGCCAAGGATGACTTGCCGGTTTATATTCAAACGGTTCATGATGACCATTGTTTTGGTCACATACTCAGCCCTTTGGTTGTGTCTGGCAAGTTGACCTTGGCTCTGTTTCGTTCTC	128	((((.(((((.(((((((((.(((((((((((..((((..((((.((((.(((.((((((......)))))))))....)))).))))..)))).))))))))))).))))))))).))))).)))).	-60.1
	bna_miR169f-5p	chrC01	36107403	36107530	+[Positive strand]	TGAGCCAAGGATGACTTGCCG	21	AGAAAGGAATTGAGCCAAGGATGACTTGCCGGTTTATATTCAAACGGTTCATGATGACCATTGTTTTGGTCACATACTCAGCCCTTTGGTTGTGTCTGGCAAGTTGACCTTGGCTCTGTTTCGTTCTC	128	((((.(((((.(((((((((.(((((((((((..((((..((((.((((.(((.((((((......)))))))))....)))).))))..)))).))))))))))).))))))))).))))).)))).	-60.1
	bna_miR169g	chrC03_random	5580224	5580321	-[Negative strand]	TGAGCCAAGGATGACTTGCCG	21	AGAATGAAGTTGAGCCAAGGATGACTTGCCGATTTTTTCCAACGAATCTATACTGATTTTGGTGTTTGGCAAGTTGACTTTGGCTCTGTTTCCTTCTC	98	((((.((((..(((((((((.(((((((((((......(((..(((((......))))))))...))))))))))).)))))))))..)))).)))).	-41.4
	bna_miR169h	chrC07	34432118	34432259	-[Negative strand]	CAGCCAAGGATGACTTGCCGG	21	AAGTGGAGTAGAGTATAATGCAGCCAAGGATGACTTGCCGGAGCGTTGTTCATCATGCATAAAAAATATTGATGATGATGATGGTGATGAACATAATTCTGGCAAGTTGTCCTTCGGCTACATTTTGCTCTCTTCTACTCAT	142	.(((((((.((((((.((((.(((((((((..(((((((((((...((((((((((.(((.....((....))....)))...))))))))))...)))))))))))..))))).)))).)))).)))))).)))))))...	-67.9
	bna_miR169l-3p	chrC07	34432129	34432249	-[Negative strand]	GGCAAGTTGTCCTTCGGCTACA	22	GAGTATAATGCAGCCAAGGATGACTTGCCGGAGCGTTGTTCATCATGCATAAAAAATATTGATGATGATGATGGTGATGAACATAATTCTGGCAAGTTGTCCTTCGGCTACATTTTGCTCT	121	(((((.((((.(((((((((..(((((((((((...((((((((((.(((.....((....))....)))...))))))))))...)))))))))))..))))).)))).)))).))))).	-58.4
	bna_miR169l-5p	chrC07	34432129	34432249	-[Negative strand]	CAGCCAAGGATGACTTGCCGG	21	GAGTATAATGCAGCCAAGGATGACTTGCCGGAGCGTTGTTCATCATGCATAAAAAATATTGATGATGATGATGGTGATGAACATAATTCTGGCAAGTTGTCCTTCGGCTACATTTTGCTCT	121	(((((.((((.(((((((((..(((((((((((...((((((((((.(((.....((....))....)))...))))))))))...)))))))))))..))))).)))).)))).))))).	-58.4
	bna_miR169m-3p	chrC09	2448648	2448755	-[Negative strand]	GGCAAGTTGTCCTTCGGCTACA	22	GAGTATAATGCAGCCAAGGATGACTTGCCGGAGGGTCGTTCATCATGCATAATAATATTGGTGATGAACATAATTCTGGCAAGTTGTCCTTCGGCTACATTTTGCTCT	108	(((((.((((.(((((((((..(((((((((((....(((((((((.((.........)))))))))))....)))))))))))..))))).)))).)))).))))).	-56.7
	bna_miR169m-5p	chrC09	2448648	2448755	-[Negative strand]	CAGCCAAGGATGACTTGCCGG	21	GAGTATAATGCAGCCAAGGATGACTTGCCGGAGGGTCGTTCATCATGCATAATAATATTGGTGATGAACATAATTCTGGCAAGTTGTCCTTCGGCTACATTTTGCTCT	108	(((((.((((.(((((((((..(((((((((((....(((((((((.((.........)))))))))))....)))))))))))..))))).)))).)))).))))).	-56.7
	bna_miR169n-3p	chrC02	44030443	44030570	-[Negative strand]	GGCAAGTTGTCCTTCGGCTAC	21	AAGTGGAGTAGAGTATAATGCAGCCAAGGATGACTTGCCGAAACGTCGTTCATCATGCGTATAGGTATTGGTGATGAACATATTTCTGGCAAGTTGTCCTTCGGCTACATTTTGCTCTCTTCTACTTA	128	((((((((.((((((.((((.(((((((((..(((((((((((..(.(((((((((..(((....)))..))))))))))..)))).)))))))..))))).)))).)))).)))))).)))))))).	-64.3
	bna_miR169n-5p	chrC02	44030443	44030570	-[Negative strand]	CAGCCAAGGATGACTTGCCGA	21	AAGTGGAGTAGAGTATAATGCAGCCAAGGATGACTTGCCGAAACGTCGTTCATCATGCGTATAGGTATTGGTGATGAACATATTTCTGGCAAGTTGTCCTTCGGCTACATTTTGCTCTCTTCTACTTA	128	((((((((.((((((.((((.(((((((((..(((((((((((..(.(((((((((..(((....)))..))))))))))..)))).)))))))..))))).)))).)))).)))))).)))))))).	-64.3
	bna_miR169o	chrA01	20614401	20614588	+[Positive strand]	CAGCCAAGGATGACTTGCCGA	21	AAGTAGTGTGCAGCCAAGGATGACTTGCCGATTTATAATATCTTTATAAAAACTTTGTTAAGATATTTTTTTTTTTCAAATTCATTGGTTTTGAGAAGTTAGGAAGGAATAATTAGGATATACAATTATTTCGCATTTTAAAGAAAATTAACATGATCGGCAAGTTGCCCTTGGCTATACGCTTCTTT	188	(((.((((((.((((((((..((((((((((((...((((((((.((((.....)))).)))))))).....((((((((.........)))))))).((((((.(((((((((.(......))))))))))...)))))).............))))))))))))..)))))))).)))))).))).	-60.2
	bna_miR169p	chrC03	23196198	23196388	-[Negative strand]	CAGCCAAGGATGACTTGCCGA	21	AAGTAGTGTGCAGCCAAGGATGACTTGCCGATTTGAAATATATTTTTAATACTTTACTAAGACATCTTTTCAGTTTCAAATTTGTCTTTGGAGAGGCTATGAAGAAATTACAATTTATTTCGTATTTTAAAGAAAAAATATGATCGGCAAGTTTTCCTTGGCTACATCTTTCTTTGTGTCGCGCAGAGGTG	191	.......(((.(((((((((.((((((((((((......((((((((....((((...((((((..(((........)))..))))))...))))..(((((((((((....)))).))))))).........)))))))))))))))))))).))))))))).)))...((((((((...))))))))..	-58.4
miR171	bna_miR171a-5p	chrA03_random	3796351	3796472	-[Negative strand]	AGATATTGGTGCGGTTCAATC	21	ACTAACATAAAGACAATACGAGATATTGGTGCGGTTCAATCAGAAAACCACACTCTTTTGTTGTAGAGATCGGTTTGTTTGATTGAGCCGTGCCAATATCACGAGTGTGATTGGCCTCCACC	122	..................((.((((((((..((((((((((((((((((...((((........))))...))))).)))))))))))))..)))))))).)).(((.((......))))).	-48.5
	bna_miR171a-3p	chrA03_random	3796351	3796472	-[Negative strand]	TTGAGCCGTGCCAATATCAC	20	ACTAACATAAAGACAATACGAGATATTGGTGCGGTTCAATCAGAAAACCACACTCTTTTGTTGTAGAGATCGGTTTGTTTGATTGAGCCGTGCCAATATCACGAGTGTGATTGGCCTCCACC	122	..................((.((((((((..((((((((((((((((((...((((........))))...))))).)))))))))))))..)))))))).)).(((.((......))))).	-48.5
	bna_miR171b	chrA06	9190532	9190631	-[Negative strand]	TGATTGAGCCGTGCCAATATC	21	TCTAAGTAGCGATATTGGTACGGTTGAATCGAATCAAATCACTCTATCTTTCTCTTGGGTCAGTTGATTTGATTGAGCCGTGCCAATATCTCTATTACGA	100	....(((((.(((((((((((((((.(((((((((((...((((............))))...))))))))))).))))))))))))))).)))))....	-46.3
	bna_miR171c-5p	chrA09	23765579	23765699	+[Positive strand]	TATTGGCCTGGTTCACTCAGA	21	CACTAGAGAGTCCTCTTTGATATTGGCCTGGTTCACTCAGATCTTCTCGAACCACACCGCGGACAACTCTCTTAGTTATCTGATTGAGCCGCGTCAATATCTCAGTGCTCTCTCGTCTCTC	121	.((.((((((..((....(((((((((.(((((((.(((((..(((.((........)).))).((((.....)))).))))).))))))).)))))))))..))..)))))).)).....	-41
	bna_miR171c-3p	chrA09	23765579	23765699	+[Positive strand]	TGATTGAGCCGCGTCAATATC	21	CACTAGAGAGTCCTCTTTGATATTGGCCTGGTTCACTCAGATCTTCTCGAACCACACCGCGGACAACTCTCTTAGTTATCTGATTGAGCCGCGTCAATATCTCAGTGCTCTCTCGTCTCTC	121	.((.((((((..((....(((((((((.(((((((.(((((..(((.((........)).))).((((.....)))).))))).))))))).)))))))))..))..)))))).)).....	-41
	bna_miR171d-3p	chrA09	32027167	32027290	+[Positive strand]	TTGAGCCGTGCCAATATCACG	21	TGATGTAAGCTGGTCAAGCGAGATATTAGTGCGGTTCAATCAAATAGTCTCACTCTTAGTTGATAGAGATTGATTTTGTTCGATTGAGCCGTGCCAATATCACGCATATAACCAAGATGGTTAT	124	((((........)))).(((.((((((.(..((((((((((.(((((..(((.((((........)))).)))..))))).))))))))))..).)))))).)))..((((((.....))))))	-45.9
	bna_miR171d-5p	chrA09	32027167	32027290	+[Positive strand]	AGATATTAGTGCGGTTCAATC	21	TGATGTAAGCTGGTCAAGCGAGATATTAGTGCGGTTCAATCAAATAGTCTCACTCTTAGTTGATAGAGATTGATTTTGTTCGATTGAGCCGTGCCAATATCACGCATATAACCAAGATGGTTAT	124	((((........)))).(((.((((((.(..((((((((((.(((((..(((.((((........)))).)))..))))).))))))))))..).)))))).)))..((((((.....))))))	-45.9
	bna_miR171e	chrC01	17081969	17082073	-[Negative strand]	TGATTGAGCCGCGCCAATATC	21	AAGAGTCCCCTTTGATATTGGCCTGGTTCATTCAGATCTTCTTGAACCACATTATATGCATTATCTTAGATATCTGATTGAGCCGCGCCAATATCTCAGTGCTCT	105	.(((((...((..(((((((((.(((((((.((((((..(((.((....(((...))).....))..))).)))))).))))))).)))))))))..)).)))))	-37.6
	bna_miR171f	chrC08	23120339	23120442	+[Positive strand]	TTGAGCCGTGCCAATATCAC	20	CTTCTAAGTAGCGATATTGGTACGGTTGAATCGAATCAAATCACTCTATCTTTCTCTTGGGTCAGTTGATTTGATTGAGCCGTGCCAATATCACTATTACGACA	104	......(((((.(((((((((((((((.(((((((((((...((((............))))...))))))))))).))))))))))))))).)))))......	-46.7
	bna_miR171g-3p	chrCnn_random	16915023	16915146	-[Negative strand]	TTGAGCCGTGCCAATATCACG	21	TTATGATGCAAGGTAACGCGAGATATTAGTGCGGTTCAATCAAATAGTCGTGTTCTCACTTGATAGAGATCGGTTTTGTTCGATTGAGCCGTGCCAATATCACGCGTCAACCCAAAACGGCAAA	124	......(((..(((.(((((.((((((.(..((((((((((.((((((((...((((........)))).)))..))))).))))))))))..).)))))).)))))..))).......)))..	-46.2
	bna_miR171g-5p	chrCnn_random	16915023	16915146	-[Negative strand]	AGATATTAGTGCGGTTCAATC	21	TTATGATGCAAGGTAACGCGAGATATTAGTGCGGTTCAATCAAATAGTCGTGTTCTCACTTGATAGAGATCGGTTTTGTTCGATTGAGCCGTGCCAATATCACGCGTCAACCCAAAACGGCAAA	124	......(((..(((.(((((.((((((.(..((((((((((.((((((((...((((........)))).)))..))))).))))))))))..).)))))).)))))..))).......)))..	-46.2
	bna_miR171h-3p	chrCnn_random	43248626	43248731	-[Negative strand]	TTGAGCCGTGCCAATATCACG	21	TAAAGACAATACGAGATATTGGTGCGGTTCAATCAGAAATCCACACTCTTTTGTTGTAGAGATCGGTTTGTTTGATTGAGCCGTGCCAATATCACGAGTGTAATTG	106	.....(((...((.((((((((..(((((((((((((...((...((((........))))...))....)))))))))))))..)))))))).))..))).....	-45.3
	bna_miR171h-5p	chrCnn_random	43248626	43248731	-[Negative strand]	AGATATTGGTGCGGTTCAATC	21	TAAAGACAATACGAGATATTGGTGCGGTTCAATCAGAAATCCACACTCTTTTGTTGTAGAGATCGGTTTGTTTGATTGAGCCGTGCCAATATCACGAGTGTAATTG	106	.....(((...((.((((((((..(((((((((((((...((...((((........))))...))....)))))))))))))..)))))))).))..))).....	-45.3
	bna_miR171i-3p	chrA09	32027167	32027290	+[Positive strand]	TTGAGCCGTGCCAATATCACG	21	TGATGTAAGCTGGTCAAGCGAGATATTAGTGCGGTTCAATCAAATAGTCTCACTCTTAGTTGATAGAGATTGATTTTGTTCGATTGAGCCGTGCCAATATCACGCATATAACCAAGATGGTTAT	124	((((........)))).(((.((((((.(..((((((((((.(((((..(((.((((........)))).)))..))))).))))))))))..).)))))).)))..((((((.....))))))	-45.9
	bna_miR171j-3p	chrC08	36264331	36264454	+[Positive strand]	TTGAGCCGTGCCAATATCACG	21	TGATGTAAGCTGGTCAAGCGAGATATTAGTGCGGTTCAATCAAATAGTCGCACTCTTAGTAGATAGAGATTGATTTTGTTCGATTGAGCCGTGCCAATATCACGCATATAACCAAGATGGTTAT	124	((((........)))).(((.((((((.(..((((((((((.(((((...((.((((........)))).))...))))).))))))))))..).)))))).)))..((((((.....))))))	-44
	bna_miR171i-5p	chrA09	32027167	32027290	+[Positive strand]	AGATATTAGTGCGGTTCAATC	21	TGATGTAAGCTGGTCAAGCGAGATATTAGTGCGGTTCAATCAAATAGTCTCACTCTTAGTTGATAGAGATTGATTTTGTTCGATTGAGCCGTGCCAATATCACGCATATAACCAAGATGGTTAT	124	((((........)))).(((.((((((.(..((((((((((.(((((..(((.((((........)))).)))..))))).))))))))))..).)))))).)))..((((((.....))))))	-45.9
	bna_miR171j-5p	chrC08	36264331	36264454	+[Positive strand]	AGATATTAGTGCGGTTCAATC	21	TGATGTAAGCTGGTCAAGCGAGATATTAGTGCGGTTCAATCAAATAGTCGCACTCTTAGTAGATAGAGATTGATTTTGTTCGATTGAGCCGTGCCAATATCACGCATATAACCAAGATGGTTAT	124	((((........)))).(((.((((((.(..((((((((((.(((((...((.((((........)))).))...))))).))))))))))..).)))))).)))..((((((.....))))))	-44
	bna_miR171k	chrA06	3898704	3898827	-[Negative strand]	AGATATTAGTGCGGTTCAATC	21	TTATGATGTAAGGTAACGCGAGATATTAGTGCGGTTCAATCAAATAGTCGTGTTCTCACTTGATAGAGATCGGTTTTGTTCGATTGAGCCGTGCCAATATCACGCGTCAACCCAAAACGGTAAA	124	...........(((.(((((.((((((.(..((((((((((.((((((((...((((........)))).)))..))))).))))))))))..).)))))).)))))..)))............	-44.9
	bna_miR171l	chrC08	19639340	19639463	-[Negative strand]	AGATATTAGTGCGGTTCAATC	21	GTTGATGTAAAGGTAACGCGAGATATTAGTGCGGTTCAATCAAATAGTCGTACTCTTAGCTATTAGAGATCGGTTTTGTTCGATTGAGCCGTGCCAATATCACGCATAAAACCAACATGGCAAA	124	(((.((((...(((...(((.((((((.(..((((((((((.((((((((..((((........))))..)))..))))).))))))))))..).)))))).))).....))).)))))))...	-42.3
	bna_miR171m.1	chrA03_random	3796360	3796465	-[Negative strand]	TTGAGCCGTGCCAATATCACG	21	TAAAGACAATACGAGATATTGGTGCGGTTCAATCAGAAAACCACACTCTTTTGTTGTAGAGATCGGTTTGTTTGATTGAGCCGTGCCAATATCACGAGTGTGATTG	106	.....(((...((.((((((((..((((((((((((((((((...((((........))))...))))).)))))))))))))..)))))))).))..))).....	-48
	bna_miR171m.2-3p	chrA03_random	3796350	3796472	-[Negative strand]	TTGAGCCGTGCCAATATCACG	21	ACTAACATAAAGACAATACGAGATATTGGTGCGGTTCAATCAGAAAACCACACTCTTTTGTTGTAGAGATCGGTTTGTTTGATTGAGCCGTGCCAATATCACGAGTGTGATTGGCCTCCACCA	123	............(((...((.((((((((..((((((((((((((((((...((((........))))...))))).)))))))))))))..)))))))).))..)))...(((......)))	-48.8
	bna_miR171m.2-5p	chrA03_random	3796350	3796472	-[Negative strand]	AGATATTGGTGCGGTTCAATC	21	ACTAACATAAAGACAATACGAGATATTGGTGCGGTTCAATCAGAAAACCACACTCTTTTGTTGTAGAGATCGGTTTGTTTGATTGAGCCGTGCCAATATCACGAGTGTGATTGGCCTCCACCA	123	............(((...((.((((((((..((((((((((((((((((...((((........))))...))))).)))))))))))))..)))))))).))..)))...(((......)))	-48.8
	bna_miR171n-3p	chrA03	20691327	20691451	+[Positive strand]	TGATTGAGCCGCGCCAATATC	21	CACGAAAGAGTCCTCTTTGATATTGGCCTGGTTCACTCAGATCTTCCAGATTACACACGTACTATATACATTCTCTCAGTTATCTGATTGAGCCGCGCCAATATCTCAGTGCTCTCTCGTCACTC	125	.((((.((((..((....(((((((((.(((((((.((((((((...(((.....................)))...))..)))))).))))))).)))))))))..))..)))).)))).....	-41.7
	bna_miR171n-5p	chrA03	20691327	20691451	+[Positive strand]	TATTGGCCTGGTTCACTCAGA	21	CACGAAAGAGTCCTCTTTGATATTGGCCTGGTTCACTCAGATCTTCCAGATTACACACGTACTATATACATTCTCTCAGTTATCTGATTGAGCCGCGCCAATATCTCAGTGCTCTCTCGTCACTC	125	.((((.((((..((....(((((((((.(((((((.((((((((...(((.....................)))...))..)))))).))))))).)))))))))..))..)))).)))).....	-41.7
	bna_miR171o-3p	chrC07	35991370	35991485	+[Positive strand]	TGATTGAGCCGCGCCAATATC	21	CACGAAAGAGTCCTCTTTGATATTGGCCTGGTTCACTCAGATTACACACGTACTATATGCATTCTCTTAGTTATCTGATTGAGCCGCGCCAATATCTCAGTGCTCTCTCGTCTCTC	116	.((((.((((..((....(((((((((.(((((((.((((((.........((((............)))).)))))).))))))).)))))))))..))..)))).)))).....	-42.5
	bna_miR171o-5p	chrC07	35991370	35991485	+[Positive strand]	TATTGGCCTGGTTCACTCAGA	21	CACGAAAGAGTCCTCTTTGATATTGGCCTGGTTCACTCAGATTACACACGTACTATATGCATTCTCTTAGTTATCTGATTGAGCCGCGCCAATATCTCAGTGCTCTCTCGTCTCTC	116	.((((.((((..((....(((((((((.(((((((.((((((.........((((............)))).)))))).))))))).)))))))))..))..)))).)))).....	-42.5
	bna_miR171p	chrA01	10942782	10942883	-[Negative strand]	TGATTGAGCCGCGCCAATATC	21	AAGAGTCCCCTTTGATATTGGCCTGGTTCATTCAGATCTTCTTGAACCATATATGCATTCTCTTTGATATCTGATTGAGCCGCGCCAATATCTCAGTGCTCT	102	.(((((...((..(((((((((.(((((((.((((((..((..((...............))...)).)))))).))))))).)))))))))..)).)))))	-36.76
miR172	bna_miR172a	chrA04	2396502	2396612	-[Negative strand]	AGAATCTTGATGATGCTGCA	20	TTTTTGCTATTGCATCATCTTCAAGATTCAGAAATCATATTCTTTGATGGGTTCTCCTCTGATCCCATCTTCTTTGGTTTGAGAATCTTGATGATGCTGCAGCGGCAATTA	111	...((((..(((((.((((.(((((((((..((((((........((((((.((......)).)))))).....))))))..))))))))).)))).)))))..))))...	-45.52
	bna_miR172b	chrA09	25644951	25645061	+[Positive strand]	AGAATCTTGATGATGCTGCA	20	TTTTTGCTATTGCATCATCATCAAGATTCAGAAATCATATTCCTTGATGGGTTCTCCTTCGAGCCTGTCTTTTTTGGTTTGAGAATCTTGATGATGCTGCAGCGGCGATTA	111	...((((..(((((.((((((((((((((..((((((........(((((((((......))))))))).....))))))..)))))))))))))).)))))..))))...	-49.72
	bna_miR172c	chrC02	5599570	5599695	-[Negative strand]	GAATCTTGATGATGCTGCAT	20	GGTAGTTGCAGATGCAGCATCATTAAGATTCACAAGTGAAGTGGTTTCCTTTGTTTTCGCCTCTCCATCCGAAAACAAAGGGTTCTTCTCGAATGGGAATCTTGATGATGCTGCATCAGCATATAC	126	.(((..(((.(((((((((((((((((((((.((..(((.(.((..(((((((((((((..........)))))))))))))..)).))))..)).))))))))))))))))))))).)))..)))	-61.2
	bna_miR172d	chrC09	38267093	38267195	+[Positive strand]	GAATCTTGATGATGCTGCAT	20	GGTAGTTGCAGATGCAGCATCATTAAGATTCACAAGAGATGTGCTTTCCTTTGTTTGGGCTCGTTTCGAATGGGAATCTTGATGATGCTGCATCAGCAAATAC	103	.(((.((((.(((((((((((((((((((((.((.((((((.((((..........)))).))))))...)).))))))))))))))))))))).)))).)))	-51.7
	bna_miR172e	chrCnn_random	48852553	48852681	+[Positive strand]	AGAATCTTGATGATGCTGCA	20	TGTTCGCTGTTGGAGCATCATCAAGATTCACAAATCATCAAGTCTAAGCATTTTCGTGTAATTGAATCCACATACATAATTATGCTTGGTGTATGTATGAGAATCTTGATGATGCTGCAGCTGCAATCA	129	.....((.((((.((((((((((((((((.((...(((((...((((((((..(..((((..((....))..))))..)..)))))))))).)))..)).)))))))))))))))).)))).)).....	-51.9
	bna_miR172f	chrA03	4246396	4246510	-[Negative strand]	GAATCTTGATGATGCTGCAT	20	AACAGCCGGTAGTTGCAGATGCAGCATCATTAAGATTCACAAGAGATGTGGTTTTCTTGTTTTCTCGCCTCTTGGGAATCTTGATGATGCTGCATCAGCAACTACATGGCTACAC	115	...(((((((((((((.(((((((((((((((((((((.((((((.((.((...........)).)).)))))).))))))))))))))))))))).)))))))).)))))....	-65.4
	bna_miR172g	chrC03	5770675	5770789	-[Negative strand]	GAATCTTGATGATGCTGCAT	20	AACAGCCGGTAGTTGCAGATGCAGCATCATTAAGATTCACAAGAGATGTGGTTTTCTTGTTTTCTCGCCTCTTGGGAATCTTGATGATGCTGCATCAGCAACTACATGGCTACAC	115	...(((((((((((((.(((((((((((((((((((((.((((((.((.((...........)).)).)))))).))))))))))))))))))))).)))))))).)))))....	-65.4
	bna_miR172j	chrAnn_random	34160348	34160483	-[Negative strand]	AGAATCTTGATGATGCTGCAT	21	ATCAGTCGCTTTTTGTAGGTGCAGCACCATCAAGATTCACATGGAAATTGAAAAACCCCTAATCTTATTAATTAGGGTTTTGATATGTATATATGAGAATCTTGATGATGCTGCATCAACAACAGACGGCTACCAA	136	...(((((((..((((.(((((((((.(((((((((((.((((...((...(((((((.((((.......)))))))))))...)).....)))).))))))))))).))))))))).)))).)).))))).....	-53.8
	bna_miR172k	chrA07_random	1187610	1187727	+[Positive strand]	AGAATCTTGATGATGCTGCAT	21	GTTGTTTGCTGCTGTGGCATCATCAAGATTCACATCGCCAGATGGACGGTGGTGATTCACCCTCCCCAAAGTTCTCTGATGAAAATGAGAATCTTGATGATGCTGCATCGGAAATCAA	118	.(((....(((.((..(((((((((((((((.(((((.((((.((((..(((.((.......)).)))..)))))))).)))...)).)))))))))))))))..)).)))....)))	-49.6
	bna_miR172l	chrA10	16633710	16633844	+[Positive strand]	AGAATCTTGATGATGCTGCAT	21	ATCAGTCGTTTTCTGTAGGTGCAGCACCATTAAGATTCACATGGAAATTGAAAAAACCCTAAATTATATTAATTAGGGTTCTGATATGTATATGAGAATCTTGATGATGCTGCATCAACAACCAACGGCTACCAA	135	...(((((((...(((.(((((((((.(((((((((((.((((...((......((((((((..........)))))))).....))...)))).))))))))))).))))))))).)))...))))))).....	-51.9
	bna_miR172m	chrCnn_random	9329402	9329536	+[Positive strand]	AGAATCTTGATGATGCTGCAT	21	ATCAGTCGTTTTCTGTAGGTGCAGCACCATTAAGATTCACATGGAAATTGAGAAAACCCTAATTTATATTAATTAGGGTTCTGATATGTATATGAGAATCTTGATGATGCTGCATCAACAACCAACGGCTACCAA	135	...(((((((...(((.(((((((((.(((((((((((.((((.....(.(((..(((((((((......)))))))))))).)......)))).))))))))))).))))))))).)))...))))))).....	-56.9
	bna_miR172n	chrA03	10570197	10570314	+[Positive strand]	GAATCTTGATGATGCTGCAT	20	GTTGTTTGCTGCTGTGGCATCATCAAGATTCACATCCGTTGATGGACGGTGGTGGTTCACTCTACCCAAAGTTCTCTTGTGAAAATGGGAATCTTGATGATGCTGCATCGGTAATCAA	118	.(((.((((((.((..(((((((((((((((.((((((..((.((((.(.(((((......))))))...)))))).)).))...)).)))))))))))))))..)).)))))).)))	-49.7
miR390	bna_miR390a	chrA03	8387389	8387482	+[Positive strand]	AAGCTCAGGAGGGATAGCGCC	21	AGAATCTGTAAAGCTCAGGAGGGATAGCGCCATCATCATCATCTCATTCAAATTGATATTTTGGCGCTGTCCATCCTGAGTTTCATTGGCTCTT	94	(((..(.((.((((((((((.(((((((((((..((.((((............))))))..))))))))))).)))))))))).)).)..))).	-42.5
	bna_miR390b	chrA04	16662825	16662914	+[Positive strand]	AAGCTCAGGAGGGATAGCGCC	21	AGAATCTGTAAAGCTCAGGAGGGATAGCGCCATCATGATCACACACATCGATATTTTTGGCGCTGTCCATCCTGAGTTTCATTGGCTCTT	90	(((..(.((.((((((((((.(((((((((((.....(((.........))).....))))))))))).)))))))))).)).)..))).	-42.1
	bna_miR390c	chrAnn_random	17450112	17450214	-[Negative strand]	AAGCTCAGGAGGGATAGCGCC	21	AGTAGCTGTAAAGCTCAGGAGGGATAGCGCCATGTCTCACCAGTACTATGAAATGTTTGTATATCTATATTGGCGCTATCCATCCTGAGTTCTATGGCTTCTT	103	((.(((((((.(((((((((.(((((((((((..........((((............))))........))))))))))).))))))))).))))))).)).	-45.47
	bna_miR390d	chrA10	9907457	9907559	-[Negative strand]	AAGCTCAGGAGGGATAGCGCC	21	AGTAGCTGTAAAGCTCAGGAGGGATAGCGCCATGACGCATCACCATTACTATATGTCTTTGTATATGTAATGGCGCTATCCATCCTGAGTTCCATGGCTTCTT	103	((.((((((..(((((((((.((((((((((((...((((...((..((.....))...))...)))).)))))))))))).)))))))))..)))))).)).	-47
	bna_miR390e	chrA02	3626502	3626604	-[Negative strand]	AAGCTCAGGAGGGATAGCGCC	21	AGTAGCTCTAAAGCTCAGGAGGGATAGCGCCATAACTCAGTCAATTAGTATACATACGTTTGTATATAAATGGCGCCATCCATCCTGAGTTCCATGGCTTCTT	103	((.((((....(((((((((.((((.(((((((..............(((((((......)))))))..))))))).)))).)))))))))....)))).)).	-39.99
	bna_miR390f	chrCnn_random	33246975	33247077	-[Negative strand]	AAGCTCAGGAGGGATAGCGCC	21	AGTAGCTCCAAAGCTCAGGAGGGATAGCGCCATAACTCAGTCAATTAGTATACATACGTTTGTATATAAATGGCGCCATCCATCCTGAGTTCCATGGCTTCTT	103	((.((((....(((((((((.((((.(((((((..............(((((((......)))))))..))))))).)))).)))))))))....)))).)).	-39.99
	bna_miR390g	chrA03	8387379	8387493	+[Positive strand]	AAGCTCAGGAGGGATAGCGCC	21	AAAGTACAGAAGAATCTGTAAAGCTCAGGAGGGATAGCGCCATCATCATCATCTCATTCAAATTGATATTTTGGCGCTGTCCATCCTGAGTTTCATTGGCTCTTCTTACTACAAT	115	..((((.((((((..(.((.((((((((((.(((((((((((..((.((((............))))))..))))))))))).)))))))))).)).)..)))))))))).....	-51.5
	bna_miR390h	chrCnn_random	66944039	66944155	+[Positive strand]	AAGCTCAGGAGGGATAGCGCC	21	AAAGTAGAGAAGAATCTGTAAAGCTCAGGAGGGATAGCGCCATCATATATAATCTCATTCACATCGATATTTTTGGCGCTGTCCATCCTGAGTTTCATTGGCTCTCCTTACTGCAGT	117	...((((((.(((..(.((.((((((((((.(((((((((((....((((................))))...))))))))))).)))))))))).)).)..))).))..))))...	-45.59
miR391	bna_miR391a	chrA10	10707701	10707813	+[Positive strand]	TTCGCAGGAGAGATAGCGCCA	21	AACTGCAAATAAAGGTTCGCTTCGCAGGAGAGATAGCGCCATCACTTCTTCTTAAGAGTTTAGAAGATGGTGACGGTATCTCTCCTACGTAGCAATCCTTATATATGCATCTA	113	...((((.(((((((...(((.((.((((((((((.((.((((((((((.((....))...))))).))))).)).)))))))))).)).)))...)))).))).))))....	-46.5
miR392	bna_miR392a	chrC06_random	2173002	2173172	-[Negative strand]	ATCATGCGATCTCTTCGGATT	21	CACAGCAACTAGAGAAAGGATCCAAAGGGATCGCATTGATCCTGATCAAGCTGAGTTATTCCCGAATAATTATTTTACTTTTTTCTCAATGGAAAGATAGAAAAAAAAAAGGATTTGCTTTGTTTTCCGGATCATGCGATCTCTTCGGATTCATCCTTTGGTAGCTTCCAC	171	...(((.(((((((...((((((.((((((((((((.(((((.((..((((.((((...(((..........(((((.(((((((.....))))))))))))........)))...)))).)))))).))))))))))))))))).))))))...))))))).))).....	-59.27
miR393	bna_miR393a	chrA04	2257643	2257787	-[Negative strand]	ATCATGCGATCTCATTGGATT	21	ACTAGAGAAAGGATCCAAAGGGATCGCATTGATCCAAATTAAGCTGAATTATTCCCCAATAGTTATTCTTTTTCTCAATCGAAAGATGAAAAGAAGACTTGCTTCATTTTCTGGATCATGCGATCTCATTGGATTCATTCTTTGG	145	.((((((((.((((((((.((((((((((.(((((((((.((((..(((((((....)))))))..(((((((.(((.((....))))).)))))))...)))).)))...)))))))))))))))).)))))))).))))))))	-60.3
	bna_miR393c-3p	chrA09	25782317	25782484	+[Positive strand]	ATCATGCGATCTATTTGGATT	21	CATAGCAACTAGAGAAAGGATCCAAAGGGATCGCATTGATCCTAATTAAGCTGAATTTATTCCCAAATAATTGTTATATTTTTCTCAATCTAAAGAAAAAGTCCCAAAAATCTGCTTCGTTTTCAGGATCATGCGATCTATTTGGATTCATCCTTTGGTTGCTTCCAT	168	...(((((((((((...(((((((((.(((((((((.(((((((((.((((.((..(((((....)))))........(((((((........)))))))..........)).)))).)))...))))))))))))))).)))))))))...))))))))))).....	-57.2
	bna_miR393c-5p	chrA09	25782317	25782484	+[Positive strand]	TCCAAAGGGATCGCATTGATCC	22	CATAGCAACTAGAGAAAGGATCCAAAGGGATCGCATTGATCCTAATTAAGCTGAATTTATTCCCAAATAATTGTTATATTTTTCTCAATCTAAAGAAAAAGTCCCAAAAATCTGCTTCGTTTTCAGGATCATGCGATCTATTTGGATTCATCCTTTGGTTGCTTCCAT	168	...(((((((((((...(((((((((.(((((((((.(((((((((.((((.((..(((((....)))))........(((((((........)))))))..........)).)))).)))...))))))))))))))).)))))))))...))))))))))).....	-57.2
	bna_miR393d	chrC08	27896755	27896893	-[Negative strand]	TCCAAAGGGATCGCATTGATCC	22	AGAGGAAGGATCCAAAGGGATCGCATTGATCCTAATTAAGGTGAATTTTCCCGATTATTTTCTTGGTTATTGGCAAAAGAAATACCAGCAAAATTATTGGTTAATTTTGGATCATGCTATCCCTTTGAATTCATCCTTC	139	.(((((.((((.(((((((((.((((.(((((.((((((...........(((((.(((((.(((((.(((.........)))))))).))))).)))))))))))..))))))))).))))))))).)))).))))).	-47.5
	bna_miR393e	chrCnn_random	74590669	74590807	-[Negative strand]	TCCAAAGGGATCGCATTGATCC	22	AGAGGAAGGATCCAAAGGGATCGCATTGATCCTAATTAAGGTGAATTTTCCCGATTATTTTCTTGGTTATTGTCAAAAGAAATACCAACAAAATTATTGGTTAATTTTGGATCATGCTATCCCTTTGAATTCATCCTTC	139	.(((((.((((.(((((((((.((((.(((((.((((((...........(((((.(((((.(((((.....((....))...))))).))))).)))))))))))..))))))))).))))))))).)))).))))).	-48.7
	bna_miR393f-3p	chrA04	2257633	2257794	-[Negative strand]	ATCATGCGATCTCATTGGATT	21	CACAGCAACTAGAGAAAGGATCCAAAGGGATCGCATTGATCCAAATTAAGCTGAATTATTCCCCAATAGTTATTCTTTTTCTCAATCGAAAGATGAAAAGAAGACTTGCTTCATTTTCTGGATCATGCGATCTCATTGGATTCATTCTTTGGTAGCTTCCAT	162	...(((.(((((((((.((((((((.((((((((((.(((((((((.((((..(((((((....)))))))..(((((((.(((.((....))))).)))))))...)))).)))...)))))))))))))))).)))))))).))))))))).))).....	-66.3
	bna_miR393g-3p	chrC04	26232631	26232792	-[Negative strand]	ATCATGCGATCTCATTGGATT	21	CACAGCAACTAGAGAAAGGATCCAAAGGGATCGCATTGATCCAAATTAAGCTGAATTATTCCCCAATAGTTATTCTTTTTCTCAATCGAAAGATGAAAAGAAGACTTGCTTCATTTTCTGGATCATGCGATCTCATTGGATTCATTCTTTGGTAGCTTCCAT	162	...(((.(((((((((.((((((((.((((((((((.(((((((((.((((..(((((((....)))))))..(((((((.(((.((....))))).)))))))...)))).)))...)))))))))))))))).)))))))).))))))))).))).....	-66.3
	bna_miR393f-5p	chrA04	2257633	2257794	-[Negative strand]	TCCAAAGGGATCGCATTGATCC	22	CACAGCAACTAGAGAAAGGATCCAAAGGGATCGCATTGATCCAAATTAAGCTGAATTATTCCCCAATAGTTATTCTTTTTCTCAATCGAAAGATGAAAAGAAGACTTGCTTCATTTTCTGGATCATGCGATCTCATTGGATTCATTCTTTGGTAGCTTCCAT	162	...(((.(((((((((.((((((((.((((((((((.(((((((((.((((..(((((((....)))))))..(((((((.(((.((....))))).)))))))...)))).)))...)))))))))))))))).)))))))).))))))))).))).....	-66.3
	bna_miR393g-5p	chrC04	26232631	26232792	-[Negative strand]	TCCAAAGGGATCGCATTGATCC	22	CACAGCAACTAGAGAAAGGATCCAAAGGGATCGCATTGATCCAAATTAAGCTGAATTATTCCCCAATAGTTATTCTTTTTCTCAATCGAAAGATGAAAAGAAGACTTGCTTCATTTTCTGGATCATGCGATCTCATTGGATTCATTCTTTGGTAGCTTCCAT	162	...(((.(((((((((.((((((((.((((((((((.(((((((((.((((..(((((((....)))))))..(((((((.(((.((....))))).)))))))...)))).)))...)))))))))))))))).)))))))).))))))))).))).....	-66.3
	bna_miR393h	chrC08	29457702	29457871	-[Negative strand]	TCCCTTTGGATGTCGTCTTGT	21	AGCTTTTGCTGGGGACACGGACAAAGGGATGCTGTATGTGTTGAATGGGTGTAAAAAGATGAGGAAGCTGGAGATAAGAGACAGTCCGTTTGGGAACGCTGCGCTTCTTGCTGATGTTGATAAGTACAGAACAATGCGATCCCTTTGGATGTCGTCTTGTGAAGTAACGC	170	.((..(((((.((((((((..(((((((((.((((((.(((..(((.(((...........(((((((.(.((...........(((.....)))...)).))))))))))).)).)..))).)))))).........)))))))))..))).)))))....))))).))	-45.14
miR394	bna_miR394a-5p	chrC07	21314292	21314397	-[Negative strand]	TTGGCATTCTGTCCACCTCC	20	ACAGATTTCTTTGGCATTCTGTCCACCTCCTTCTATGTATACAAGTTTATGTATATGCATGGTGTGTGAAAGAGGGAGGTGGTCATACTGTCAACAGACATCTGTT	106	((((((.(((((((((.(.((.((((((((((((...((((((....(((((....))))).))))))..)))))))))))).)).).)))))).))).)))))).	-46.9
	bna_miR394a-3p	chrC07	21314292	21314397	-[Negative strand]	AGGTGGTCATACTGTCAACA	20	ACAGATTTCTTTGGCATTCTGTCCACCTCCTTCTATGTATACAAGTTTATGTATATGCATGGTGTGTGAAAGAGGGAGGTGGTCATACTGTCAACAGACATCTGTT	106	((((((.(((((((((.(.((.((((((((((((...((((((....(((((....))))).))))))..)))))))))))).)).).)))))).))).)))))).	-46.9
	bna_miR394b	chrA07	22459653	22459767	+[Positive strand]	TTGGCATTCTGTCCACCTCC	20	ACAGAGTTCTTTGGCATTCTGTCCACCTCCTTTCTGAATATATTTGTGTATAAGTGTACGCAACTACGTTGTGTTTTGTGTGAGGAGGTGGGCATACTGCCAATAGAGATCTGTT	115	(((((.((((((((((.(.(((((((((((((.(.(((((((.((((((((....))))))))......)))))))...).))))))))))))).).)))))).)))).))))).	-50.7
	bna_miR394c	chrCnn_random	26910222	26910318	+[Positive strand]	TTGGCATTCTGTCCACCTCC	20	ATAGATATCTTTGGCATTCTGTCCACCTCCTCTACATATGTGTATGGACGATGTGTTTTGTGAGTGGAGGTGGGCATACTGCCAATAGAGATCTGTT	97	((((((.(((((((((.(.(((((((((((.((.((((.(..(((.....)))..)..)))))).))))))))))).).)))))).))).)))))).	-42.8
	bna_miR394d	chrAnn_random	23725870	23725966	-[Negative strand]	TTGGCATTCTGTCCACCTCC	20	ATAGATATCTTTGGCATTCTGTCCACCTCCTCTACATATGTGTATGGACGATGTGTTCTGTGAGTGGAGGTGGGCATACTGCCAATAGAGATCTGTT	97	((((((.(((((((((.(.(((((((((((.((.((((.(..(((.....)))..)..)))))).))))))))))).).)))))).))).)))))).	-42.3
	bna_miR394e	chrA07	10658377	10658503	-[Negative strand]	TTGGCATTCTGTCCACCTCC	20	AGAGTTTCTTACAGACTTCTTTGGCATTCTGTCCACCTCCTTCTATGTATACAAGTTTATGTATATACATGGTGTTTGAAAGAGGGAGGTGGTCATACTGTCAACAGATATCTGTTAGGGTTTCTTC	127	((((.((((.(((((..(((((((((.(.((.((((((((((((.((((((((......))))))))((.......))..)))))))))))).)).).)))))).)))..))))).)))).))))..	-47.8
	bna_miR394f	chrA07	16633023	16633129	-[Negative strand]	TTGGCATTCTGTCCACCTCC	20	ACAGAGATCTTTGGCATTCTGTCCACCTCCCCTACCTATGTATATGTGTATTATCTACGTTGTGTTTTGTGAGGGGGAGGTGGGCATACTGCCAACAGAGATCTGTT	107	(((((..(((((((((.(.(((((((((((((((((.(((((.(((.....))).))))).).)).......)))))))))))))).).)))))).)))..))))).	-48.81
	bna_miR394g	chrC06	24131014	24131120	-[Negative strand]	TTGGCATTCTGTCCACCTCC	20	ACAGAGATCTTTGGCATTCTGTCCACCTCCCCTACCTATGTACATGTGTATTATCTGCGTTGTGTTTTGTGAGGGGGAGGTGGGCATACTGCCAACAGAGATCTGTT	107	(((((..(((((((((.(.((((((((((((((.((.(..((((...(((.....)))..))))..).).).)))))))))))))).).)))))).)))..))))).	-49
	bna_miR394h	chrC05	9532431	9532534	+[Positive strand]	TTGGCATTCTGTCCACCTCC	20	ACAGATTTCTTTGGCATTCTGTCCACCTCCTTTTGTATATAAATGTATGTATATCGGTTGTGTGTGAAAGAAGGAGGTGGTCATACTGCCAGTAGACATCTGTT	104	((((((.(((((((((.(.((.((((((((((((.(((((((.((.........)).)))))))....)))))))))))).)).).)))))).))).)))))).	-42.2
	bna_miR394i	chrC06	35154819	35154933	+[Positive strand]	TTGGCATTCTGTCCACCTCC	20	ACAGAGTTCTTTGGCATTCTGTCCACCTCCTTTCTGAATATATTTGTGTATAAGTGTTCGTAACCACGTTGTGTTTTGTGAGAGGAGGTGGGCATACTGCCAATAGAGATCTGTT	115	(((((.((((((((((.(.(((((((((((((((.(((((((..((((..((.(....).))..)))).)))))))...))))))))))))))).).)))))).)))).))))).	-51.1
miR396	bna_miR396a-5p	chrC09	5300029	5300183	+[Positive strand]	TTCCACAGCTTTCTTGAACTG	21	CTCTCTGTATTCTTCCACAGCTTTCTTGAACTGCAACCTTCTTCAGATTAGTTTCTATTCTCACATATATATTACCATAGCATAGTTATGTTAATTTAAATTGCATCTGTTCGACTGATTTGCGGTTCAATAAAGCTGTGGGAAGATACAGACAA	155	...(((((((..((((((((((((.(((((((((((...((..(((((((((((................((((.((((((...)))))).))))..)))))).)))))...)).....))))))))))).))))))))))))..)))))))...	-53.47
	bna_miR396a-3p	chrC09	5300029	5300183	+[Positive strand]	GTTCAATAAAGCTGTGGGAAG	21	CTCTCTGTATTCTTCCACAGCTTTCTTGAACTGCAACCTTCTTCAGATTAGTTTCTATTCTCACATATATATTACCATAGCATAGTTATGTTAATTTAAATTGCATCTGTTCGACTGATTTGCGGTTCAATAAAGCTGTGGGAAGATACAGACAA	155	...(((((((..((((((((((((.(((((((((((...((..(((((((((((................((((.((((((...)))))).))))..)))))).)))))...)).....))))))))))).))))))))))))..)))))))...	-53.47
miR397	bna_miR397a	chrC02	22515974	22516075	-[Negative strand]	TCATTGAGTGCAGCGTTGATGT	22	TGAATGAACATCATTGAGTGCAGCGTTGATGTGATTTACTTTTTTTATTGTTGAATGGATTAAAGCAATTTACATCAATGTTGGCTCAATTATGTTTTTTCT	102	.(((.((((((.(((((((.((((((((((((((.((.((((.((((((....))))))..)))).)).))))))))))))))))))))).)))))).))).	-38.3
	bna_miR397b	chrA10_random	1861686	1861791	-[Negative strand]	TCATTGAGTGCAGCGTTGATGT	22	TGCACGAACATCATTGAGTGCAGCGTTGATGTGATTTACTTATCTTTTTCATTGTTGAATGGATTAAAGCAATTTACATCAACGTTGGCTCAATTATGTTTTTCTG	106	.....((((((.(((((((.((((((((((((((.((.(((((((..((((....)))).))))..))).)).))))))))))))))))))))).)))))).....	-39.1
	bna_miR397c	chrC09	40925926	40926031	+[Positive strand]	TCATTGAGTGCAGCGTTGATGT	22	TGTACGAACATCATTGAGTGCAGCGTTGATGTGATTTACTTCTCTTTTTCATTGTTGAATGGATTAAAGCAATTTACATCAACGTTGGCTCAATTATGTTTTTCTG	106	.....((((((.(((((((.((((((((((((((.((.(((.(((..((((....)))).)))...))).)).))))))))))))))))))))).)))))).....	-37.7
	bna_miR397d	chrC09	40959613	40959728	+[Positive strand]	TCATTGAGTGCAGCGTTGATGT	22	TGAATGAACATCATTGAGTGCAGCGTTGATGTGATTTACTTTTTTCATTGTTGAATGGATTAAAGCAATTTACATCAATGTTGGCTCAATTATGCTTTTCTGATTTTCAGGATCAT	116	........(((.(((((((.((((((((((((((.((.((((.((((((....))))))..)))).)).))))))))))))))))))))).)))...(((((.....)))))....	-37.9
miR398	bna_miR398a	chrA02_random	1494137	1494239	+[Positive strand]	GGAGTGTCATGAGAACACGGA	21	AGATCTCAAAGGAGTGTCATGAGAACACGGATCCTCTTGTTTCTTTAAGATTTCCACTGAAACCAATTGAGTTTTGTGTTCTCAGGTCACCCCTTTGAATCTC	103	((((.(((((((.(((.(.((((((((((((..(((..(((((...............))))).....))).)))))))))))).).))).))))))))))).	-37.66
	bna_miR398b	chrC02	37793586	37793687	+[Positive strand]	GGAGTGTCATGAGAACACGGA	21	AAATCTCAAAGGAGTGTCATGAGAACACGGATCCTCTTGTTTCTTTAAGATTTCCACTGAAACCATTGAGTATTGTGTTCTCAGGTCACCCCTTTGAATCTC	102	.....(((((((.(((.(.(((((((((((...(((..(((((...............)))))....)))..))))))))))).).))).))))))).....	-34.66
miR399	bna_miR399a	chrA02	23782058	23782174	+[Positive strand]	TGCCAAAGGAGAGTTGCCCTG	21	AGAGCAGTAATAGGGCATCTTTCTATAGGCACGCGACTATGCAATTTGCTCTTTTGTGTTCTGGGTAGCTTATTGGCTTTGTCACTTGCCAAAGGAGAGTTGCCCTGTAACTGCTTC	117	.(((((((.((((((((.((((((...((((.(.(((...(((((..((((((.........))).)))..))).))...))).).))))...)))))).)))))))).))))))).	-49.4
	bna_miR399b	chrC09	3215939	3216060	+[Positive strand]	TGCCAAAGGAGAGTTGCCCTG	21	AGGAGCAGTAATAGGGCATCTTTCTATTGGCACGAGACAGTGAGATGTGCTCTTTTTGTGTGTGTGTTCATGGCTACTTGGCTCTGTCACTTGCCAAAGGAGAGTTGCCCTGTCACTGCTTC	122	.((((((((.((((((((.((((((.((((((.(.(((((.((((((..(.(.....).)..))).)))..((((....))))))))).).)))))).)))))).)))))))).))))))))	-56.4
	bna_miR399c-3p	chrC05	16119908	16120030	+[Positive strand]	TGCCAAAGGAGATTTGCCCGG	21	TGGAAATGCATTACAGGGCAAGATCTCTATTGGCAGAAAACCATTACTTAGATCTTTGCATCTCTTTCTGCATTGATTTGTAGTGAGTTCTCTGCCAAAGGAGATTTGCCCGGTAATTCTTCT	123	.((((..(.(((((.(((((.(((((((.((((((((.(((((((((..(((((..((((........))))..))))))))))).))).)))))))).)))))))))))).))))).)))))	-53.5
	bna_miR399c-5p	chrC05	16119908	16120030	+[Positive strand]	GGGCAAGATCTCTATTGGCAGA	22	TGGAAATGCATTACAGGGCAAGATCTCTATTGGCAGAAAACCATTACTTAGATCTTTGCATCTCTTTCTGCATTGATTTGTAGTGAGTTCTCTGCCAAAGGAGATTTGCCCGGTAATTCTTCT	123	.((((..(.(((((.(((((.(((((((.((((((((.(((((((((..(((((..((((........))))..))))))))))).))).)))))))).)))))))))))).))))).)))))	-53.5
	bna_miR399d	chrA08	14211657	14211801	-[Negative strand]	TGCCAAAGGAGATTTGCCCGG	21	TGGAGAATGAGATGTATCAAAGGTGAAAATGCATTACAGGGCAAGATCTCTATTGGCAGGAAACCATTACTTGACCTTTGCATCTCTTTATGCATTGTTTTGTAGTGAGTTCCCTGCCAAAGGAGATTTGCCCGGTAATTCTTCT	145	.(((((((..(((((((((....)))...))))))...(((((.(((((((.((((((((.(((((((((..(((...(((((......)))))..)))..)))))).))).)))))))).))))))))))))....))))))).	-60.9
	bna_miR399e	chrCnn_random	30634330	30634448	-[Negative strand]	TGCCAAAGGAGATTTGCCCGG	21	AAATGCATTACAGGGCAAGATCTCTATTGGCAGGAAACCATTACTTGACCTTTGCATCTCTTTATGCATTGCTTTGTCGTGAGTTCTCTGCCAAAGGAGATTTGCCCGGTAATTCTTCT	119	....(.(((((.(((((.(((((((.(((((((..((((((.((..((.(..(((((......)))))..).)).)).))).)))..))))))).)))))))))))).))))).)....	-46.8
	bna_miR399f	chrCnn_random	44279900	44280044	+[Positive strand]	TGCCAAAGGAGATTTGCCCGG	21	TGGAGAATGAGATGTATCAAAGGTGAAAATGCATTACAGGGCAAGATCTCTATTGGCAGGAAACCATTACTTGACCTTTGCATCTCTTTATGCATTGTTTTGTAGTGAGTTCTCTGCCAAAGGAGATTTGCCCGGTAATTCTTCT	145	.(((((((..(((((((((....)))...))))))...(((((.(((((((.(((((((..(((((((((..(((...(((((......)))))..)))..)))))).)))..))))))).))))))))))))....))))))).	-59.8
	bna_miR399g	chrA03	7289091	7289215	+[Positive strand]	TGCCAAAGGAGATTTGTCCGG	21	GAGAAGGTGCAAATGCATTGCAGGGCAAGATCTCCTTTGGCAGGAATCTATTACTTCAGTCTTACATATGCATATATGTTTGTGGTGAGCTCTCTGCCAAAGGAGATTTGTCCGGTAATTCTTTT	125	(((((.((((....))))(((.(((((.(((((((((((((((((.....(((((.(((....((((((....))))))))).)))))..)).)))))))))))))))))))).))).)))))..	-47.6
	bna_miR399h	chrCnn_random	36519825	36519949	-[Negative strand]	TGCCAAAGGAGATTTGTCCGG	21	GAGAAGGTGCAAATGCATTACAGGGCAAGATCTCCTTTGGCAGGAATCCATTACTTCAGTCTTACATATGCATATATGTTTGTGGTGAGCTCTCTGCCAAAGGAGATTTGTCCGGTAATTCTTTT	125	(((((.((((....))))(((.(((((.(((((((((((((((..(.(((((((.........((((((....))))))..)))))).).)..)))))))))))))))))))).))).)))))..	-47.9
	bna_miR399i	chrA04	15538550	15538676	+[Positive strand]	TGCCAAAGGAGATTTGCCCGG	21	AGAAAGGTGCAAATGCATTACAGGGCAAGATCTCCTTTGGCAGGAAACTATTACTCCATTCTTGCATATGCATTTATGTTTGTGGTATAAACTCTCTGCCAAAGGAGATTTGCCCGGTAATTCTTTC	127	.((((((.((....)).((((.(((((.(((((((((((((((((...((((((..(((...(((....)))...)))...)))))).....)).)))))))))))))))))))).)))).))))))	-52.2
	bna_miR399j	chrA04	15539752	15539878	-[Negative strand]	TGCCAAAGGAGATTTGCCCGG	21	AGAAAGGTGCAAATGCATTACAGGGCAAGATCTCCTTTGGCAGGAAACTATTACTCCATTCTTGCATATGCATTTATGTTTGTGGTATAAACTCTCTGCCAAAGGAGATTTGCCCGGTAATTCTTTC	127	.((((((.((....)).((((.(((((.(((((((((((((((((...((((((..(((...(((....)))...)))...)))))).....)).)))))))))))))))))))).)))).))))))	-52.2
miR400	bna_miR400a	chrA05	13278361	13278459	-[Negative strand]	TATGAGAGTATTATAAAGTCAC	22	CTCAACTGTTTATGAGAGTATTATAAAGTCACTACGTTTGGTAATCAACTGTTGCTTTCCGTAACGAAGTGACTTATAATAATCTCATGAATGGATCTA	99	.....((((((((((((.((((((((.((((((.(((((((.((.((.....)).)).))).)))).)))))))))))))).)))))))))))).....	-35.7
	bna_miR400b	chrAnn_random	40582802	40582921	+[Positive strand]	TATGAGAGTATTATAAGTCAC	21	GAAGTTGCTGAAGATTGTTTTATGAGAGTATTATAAGTCACTGCATTTGGTAATCAAGTGTTGCTTTCCCAAACGAAGTGACTTATAATGATCTCATGAATCGATTTTTGCAAAGTCTTA	120	((..((((.((((((((.(((((((((.((((((((((((((.(.(((((.....(((.....)))..))))).).)))))))))))))).))))))))).))))))))))))..))...	-46.7
	bna_miR400c	chrC05	19160946	19161042	+[Positive strand]	TATGAGAGTATTATAAGTCAC	21	AAGATTGTTTTATGAGAGTATTATAAGTCACCGCATTTGGTAATCAAGTGTTGCTTTCCCAAACGAAGTGACTTATAAAGATCTCATGATTAATCGA	97	..(((((..((((((((...(((((((((((..(.(((((.....(((.....)))..))))).)..)))))))))))...)))))))).)))))..	-31.8
	bna_miR400d	chrC05	19206897	19206993	-[Negative strand]	TATGAGAGTATTATAAGTCAC	21	AAGATTGTTTTATGAGAGTATTATAAGTCACCGCATTTGGTAATCAAGTGTTGCTTTCCCAAACGAAGTGACTTATAAAGATCTCATGATTAATCGA	97	..(((((..((((((((...(((((((((((..(.(((((.....(((.....)))..))))).)..)))))))))))...)))))))).)))))..	-31.8
	bna_miR400e	chrC05	26607290	26607387	-[Negative strand]	TATGAGAGTATTATAAGTCAC	21	CTCAACTGTTTATGAGAGTATTATAAGTCACTACGTTTGGTAATCAACTGTTGCTTTCCGAAACGAAGTGACTTATAATAATCTCATGAATGGATCTA	98	.....((((((((((((.((((((((((((((.(((((((((((.....)))))).....))))).)))))))))))))).)))))))))))).....	-40
miR403	bna_miR403a	chrA05	283714	283815	-[Negative strand]	TTAGATTCACGCACAAACTCG	21	GAGTCATATTACATGTTTTGTGCGTGAATCTAATTCGTATGCTCATGTAGTAATCCTATCTTGTTGTTGGATTAGATTCACGCACAAACTCGTAATCTGTCT	102	.((.((.(((((..((((.((((((((((((((((((...((....((((.....))))...))...))))))))))))))))))))))..))))).)).))	-38.9
	bna_miR403b	chrC04	114883	114984	-[Negative strand]	TTAGATTCACGCACAAACTCG	21	GAGTCATATTACATGTTTTGTGCGTGAATCTAATTCATATTCTCATGTAGTAATCCTATCTTGTTGTTGGATTAGATTCACGCACAAACTCGTAATCTGTCT	102	.((.((.(((((..((((.((((((((((((((((((......((.((((.....))))..))....))))))))))))))))))))))..))))).)).))	-38.3
miR827	bna_miR827a	chrA09	27294376	27294475	-[Negative strand]	TTAGATGACCATCAACAAATA	21	AACCCTTGAATGTGTTTGTTGATTGACATCTATGCATATTGATCATCCTCGTGTTGATGATCGATTCGTTTAGATGACCATCAACAAATACTTTCATGGT	100	.(((..((((.((((((((((((.(.((((((.((..((((((((((........))))))))))..)).)))))).).)))))))))))).)))).)))	-41.6
	bna_miR827b	chrC08	30082263	30082362	-[Negative strand]	TTAGATGACCATCAACAAATA	21	AACCCTTGAATGTGTTTGTTGATTGACATCTATGCATATTGATCATCCTCGTGTTGATGATCGATTCGTTTAGATGACCATCAACAAATACTTTCATGGT	100	.(((..((((.((((((((((((.(.((((((.((..((((((((((........))))))))))..)).)))))).).)))))))))))).)))).)))	-41.6
	bna_miR827c	chrC08	30186868	30186967	+[Positive strand]	TTAGATGACCATCAACAAATA	21	AACCCTTGAATGTGTTTGTTGATTGACATCTATGCATATTGATCATCCTCGTGTTGATGATCGATTCGTTTAGATGACCATCAACAAATACTTTCATGGT	100	.(((..((((.((((((((((((.(.((((((.((..((((((((((........))))))))))..)).)))))).).)))))))))))).)))).)))	-41.6
	bna_miR827d	chrA09	27294366	27294481	-[Negative strand]	TTAGATGACCATCAACAAATA	21	TTTTGCAACCCTTGAATGTGTTTGTTGATTGACATCTATGCATATTGATCATCCTCGTGTTGATGATCGATTCGTTTAGATGACCATCAACAAATACTTTCATGGTTTTGCATCTC	116	...(((((.((.((((.((((((((((((.(.((((((.((..((((((((((........))))))))))..)).)))))).).)))))))))))).)))).))..)))))....	-46.4
miR845	bna_miR845a	chrA01	9177704	9177799	+[Positive strand]	CGGCTCTGATACCAATTGATG	21	ATTTTCATCACGTCGATTGGTGTCAAAGCCATGCTAATTACTTCTCTGTCAAGGGGAATTTTGCACGGCTCTGATACCAATTGATGCAATGAAAAC	96	.(((((((..(((((((((((((((.((((.(((.......((((((....)))))).....))).)))).)))))))))))))))..))))))).	-43.7
	bna_miR845b	chrC01	15135657	15135757	+[Positive strand]	CGGCTCTGATACCAATTGATG	21	CGTTTTCATCACGTCGATTGGTGTCAAAGCCATGCTAATTAGTTCTCGTCAGTCAAAGAGGAATTTTGCACGGCTCTGATACCAATTGATGCAATGGAAGC	101	.((((((((..(((((((((((((((.((((.(((.......(((((..........))))).....))).)))).)))))))))))))))..))))))))	-45.2
miR860	bna_miR860a	chrC07	33888100	33888207	-[Negative strand]	TCAATACATTGGACTACATAT	21	TGAAGTGTAATGTATGTAGTCCAATCTATTGAAGTACTAGCACACCAAACTCTAGTGAGATGATGTGGTTGAGTAGTTCAATACATTGGACTACATATATTACTTTTG	108	.((((.(((((((((((((((((((.(((((((.((((..((((.((..(((....))).)).))))....)))).))))))).))))))))))))))))))))))).	-47
	bna_miR860b	chrA06	19255120	19255226	+[Positive strand]	TCAATACATTGGACTACATAT	21	TCAAGTGTAATGTATGTAGTCCAATCTATTGAAGTACTAGCACACCATCTCTAGTGAGATGATGTGGTTGAGTAGTTCAATACATTGGACTACATATATTACTTTTG	107	.((((.(((((((((((((((((((.(((((((.((((..((((.((((((....)))))).))))....)))).))))))).))))))))))))))))))).))))	-54.8
miR1511	bna_miR1511a	chrA06	1005967	1006170	-[Negative strand]	TTGGTGATAATTGGATTGGCA	21	TATGTGGTTAGAGCCAATCCATTTATCACCAATTCGTTTAAGTTGGTATAAATGTCGGTTTAAGAGCGATCAGGCCTATCAAAAATAGGCCGGATCGAATTCTGTTCAGTTGGGCAAGGTGTGTTTGTGCTCTGATACCATGATAAATTTCTTAGTTTTACAATTAAAACTAATTGGTGATAATTGGATTGGCACGTCCCTAAC	204	.....((...(.(((((((((.((((((((((((.((((.(((((....((((...(((...(((((((((.(((((((.....))))))).))))..((..(((((....)))))..))........)))))...)))..((......))...))))..))))).)))).)))))))))))).))))))))).)..)).....	-74.1
miR2111	bna_miR2111a-3p	chrC01	37890095	37890217	-[Negative strand]	GACCTCAGGATGCGGATTACC	21	GAGGACCGGGTAATCTGCATCCTGGGGTTTAAGGTTTAAGTACACGCAAAAATATGCGTACGCATATATTTGTGTGTGTTAGTATAGCTTTTAGACCTCAGGATGCGGATTACCTCTTCCTTA	123	(((((..((((((((((((((((((((((((((((((((.((((((((((.((((((....)))))).)))))))))))))....))).))))))))))))))))))))))))))..))))).	-69.5
	bna_miR2111a-5p	chrC01	37890095	37890217	-[Negative strand]	TAATCTGCATCCTGGGGTTTA	21	GAGGACCGGGTAATCTGCATCCTGGGGTTTAAGGTTTAAGTACACGCAAAAATATGCGTACGCATATATTTGTGTGTGTTAGTATAGCTTTTAGACCTCAGGATGCGGATTACCTCTTCCTTA	123	(((((..((((((((((((((((((((((((((((((((.((((((((((.((((((....)))))).)))))))))))))....))).))))))))))))))))))))))))))..))))).	-69.5
	bna_miR2111b-5p	chrCnn_random	2887710	2887812	-[Negative strand]	TAATCTGCATCCTGAGGTTTA	21	GAGGAACTGGTAATCTGCATCCTGAGGTTTAAAAATTCATACACATGTAAAGCAAATATATACATGATTTTTAATCCTCGGGACACAGATTACCTCTTCCTTA	103	((((((..(((((((((..((((((((.((((((((.......((((((...........)))))))))))))).))))))))..)))))))))..)))))).	-43.41
	bna_miR2111b-3p	chrCnn_random	2887710	2887812	-[Negative strand]	ATCCTCGGGACACAGATTACC	21	GAGGAACTGGTAATCTGCATCCTGAGGTTTAAAAATTCATACACATGTAAAGCAAATATATACATGATTTTTAATCCTCGGGACACAGATTACCTCTTCCTTA	103	((((((..(((((((((..((((((((.((((((((.......((((((...........)))))))))))))).))))))))..)))))))))..)))))).	-43.41
	bna_miR2111c-3p	chrC03	276527	276650	+[Positive strand]	ATCCTCGGGATACAGATTACC	21	GGTACTTGATGAGGAACTGGTAATCTGCATCCTGAGGTTTAAAAATACATAGGCACATGCAAATGTGTGTATTATAGTTTTTAATCCTCGGGATACAGATTACCTCTTCCTTTTACTGAAAGTA	124	..(((((...((((((..(((((((((.(((((((((.((((((((..(((.((((((....)))))).)))....)))))))).))))))))).)))))))))..)))))).......)))))	-54
	bna_miR2111c-5p	chrC03	276527	276650	+[Positive strand]	TAATCTGCATCCTGAGGTTTA	21	GGTACTTGATGAGGAACTGGTAATCTGCATCCTGAGGTTTAAAAATACATAGGCACATGCAAATGTGTGTATTATAGTTTTTAATCCTCGGGATACAGATTACCTCTTCCTTTTACTGAAAGTA	124	..(((((...((((((..(((((((((.(((((((((.((((((((..(((.((((((....)))))).)))....)))))))).))))))))).)))))))))..)))))).......)))))	-54
	bna_miR2111d-3p	chrAnn_random	45872918	45873046	-[Negative strand]	ATCCTCGGGATACGGATTACC	21	GATATTTGGTGAAGAACTGGTAATCTGCATCCTGAGGTTTAAAAATTTATAGGCAATTAAAACATGCAAATGTGTGTATGGTTTTTTAATCCTCGGGATACGGATTACCTCTTCCTTACTTGTAGTACA	129	..((((.(((((.(((..(((((((((.(((((((((.(((((((.(((((.((.......((((....)))))).))))).))))))).))))))))).)))))))))..))).)))))...))))..	-46.51
	bna_miR2111d-5p	chrAnn_random	45872918	45873046	-[Negative strand]	TAATCTGCATCCTGAGGTTTA	21	GATATTTGGTGAAGAACTGGTAATCTGCATCCTGAGGTTTAAAAATTTATAGGCAATTAAAACATGCAAATGTGTGTATGGTTTTTTAATCCTCGGGATACGGATTACCTCTTCCTTACTTGTAGTACA	129	..((((.(((((.(((..(((((((((.(((((((((.(((((((.(((((.((.......((((....)))))).))))).))))))).))))))))).)))))))))..))).)))))...))))..	-46.51
	bna_miR2111e-3p	chrA03_random	83802	83923	+[Positive strand]	ATCCTCGGGATACAGATTACC	21	GGTACTTGGTGAGGAACTGGTAATCTGCATCCTGAGGTTTAAAAATACATAGGCACATGCAAATGTGTATTATAGTTTTTAATCCTCGGGATACAGATTACCTCTTCCTTACTCAAAGTACA	122	.(((((((((((((((..(((((((((.(((((((((.((((((((......((((((....))))))......)))))))).))))))))).)))))))))..)))))))))..)))))).	-62.4
	bna_miR2111e-5p	chrA03_random	83802	83923	+[Positive strand]	TAATCTGCATCCTGAGGTTTA	21	GGTACTTGGTGAGGAACTGGTAATCTGCATCCTGAGGTTTAAAAATACATAGGCACATGCAAATGTGTATTATAGTTTTTAATCCTCGGGATACAGATTACCTCTTCCTTACTCAAAGTACA	122	.(((((((((((((((..(((((((((.(((((((((.((((((((......((((((....))))))......)))))))).))))))))).)))))))))..)))))))))..)))))).	-62.4
	bna_miR2111f	chrC02	1733338	1733470	-[Negative strand]	ATCCTCGGGATACGGATTACC	21	GATATTTGGTGAAGAACTGGTAATCTGCATCCTGAGGTTTAAAAATTTATAGGCAATTAAAACATGCAATTGTGTACATGTATGGTTATTTAATCCTCGGGATACGGATTACCTCTTCCTTACTTGTAGTACA	133	..((((.(((((.(((..(((((((((.(((((((((.(((((..((((........)))).((((((..((....))))))))....))))).))))))))).)))))))))..))).)))))...))))..	-43.4
miR5654	bna_miR5654a	chrC05	19161167	19161286	+[Positive strand]	ATAAATCCCAAGCATCATCCA	21	TTTGTCTGGGTGATAACAAGATAAATCCCAAGCATCATCCACCTTATTAGCTTTGACATAAACGAAGGCTTGTAAAATGGAAGATTCTTGGGATTTATCTTTTTGTAGTCTCCTCTTCTA	120	.......(((.(((.(((((((((((((((((.(((.((((..((((.((((((..........)))))).))))..)))).))).))))))))))))))...))).))).)))......	-43.5
	bna_miR5654b	chrC05	19206653	19206772	-[Negative strand]	ATAAATCCCAAGCATCATCCA	21	TTTGTCTGGGTGATAACAAGATAAATCCCAAGCATCATCCACCTTATTAGCTTTGACATAAACGAAGGCTTGTAAAATGGAAGATTCTTGGGATTTATCTTTTTGTAGTCTCCTCTTCTA	120	.......(((.(((.(((((((((((((((((.(((.((((..((((.((((((..........)))))).))))..)))).))).))))))))))))))...))).))).)))......	-43.5
	bna_miR5654c	chrA05	13278186	13278281	+[Positive strand]	ATAAATCCCAAGCATCATCCA	21	AGAGTACAAAATAAATCCCAAGCATCATCCATTTTACAAGCCTTCATGTTCAAGGGCTAATAAGGTGGATGATGCTTGGGATTTATCTTGTTAATA	96	.....((((.((((((((((((((((((((((((((..((((((........))))))..)))))))))))))))))))))))))).)))).....	-51
	bna_miR5654d	chrAnn_random	40583032	40583129	+[Positive strand]	ATAAATCCCAAGCATCATCCA	21	TGATAACAAGATAAATCCCAAGCATCATCCACCTTATTAGCTTTGACATGAATGAAGGCTTGTAAAATGGATGATTCTTGGGATTTATCTTTTTGTAG	98	..((((.(((((((((((((((.((((((((..((((.((((((.(......).)))))).))))..)))))))).))))))))))))))).))))..	-44.1
	bna_miR5654e	chrC05	26607114	26607210	-[Negative strand]	ATAAATCCCAAGCATCATCCA	21	TATTAACAAGATAAATCCCAAGCATCATCCACCTTATTAGTCCTTGAACATGAAGGCTTGTAAAATGGATTGATGCTTGGGATTTATTTTGTACTCT	97	.....((((((((((((((((((((((((((..((((.((.((((.......)))))).))))..)))).)))))))))))))))))))))).....	-45.5

## Sheet: novel miRNAs
miRNA	Chromosome	Start	End	Strand	Mature sequnece	Mature sequence length	Pre-miRNA sequence	Pre-miRNA sequence length	Pre-miRNA structure in dot/bracket format	Free energy(kcal/mol)
bna_miR1140a_3p	chrA03_random	242839	242999	-[Negative strand]	AACAGCCTAAACCAATCGGAG	21	CTCTCAATCTTTTATATGGCTCCGATTGGCTTTAGGCTGTTGTGGCTTTGACTTCTTTCTAAAGTCTTCAAAATTTAGTTTTTCACAATCACGTTAAATTTTTTTAAAAGTCACAGCCACAACAGCCTAAACCAATCGGAGCCATGGTGATGAGTTCTTGT	161	..((((.((.....(((((((((((((((.(((((((((((((((((.((((((....(((((..........)))))...............(((((....))))))))))).))))))))))))))))))))))))))))))))..)))))).......	-70.8
bna_miR1140a_5p	chrA03_random	242839	242999	-[Negative strand]	TCCGATTGGCTTTAGGCTGTTG	22	CTCTCAATCTTTTATATGGCTCCGATTGGCTTTAGGCTGTTGTGGCTTTGACTTCTTTCTAAAGTCTTCAAAATTTAGTTTTTCACAATCACGTTAAATTTTTTTAAAAGTCACAGCCACAACAGCCTAAACCAATCGGAGCCATGGTGATGAGTTCTTGT	161	..((((.((.....(((((((((((((((.(((((((((((((((((.((((((....(((((..........)))))...............(((((....))))))))))).))))))))))))))))))))))))))))))))..)))))).......	-70.8
bna-miR5711a	chrAnn_random	39774044	39774175	-[Negative strand]	TGTTTTGTGGGTTTCTACCGA	21	CTCTTCCATACAAAATATGATTGATTACATACTCGGTAAAAGCCTTCAAAATATGAGTTAATATTTTGAGTACCACTCCCCAAAAGCCACAACATAACTCATGTTTTGTGGGTTTCTACCGAGTATGGAGGA	132	.((((((((((....((((........)))).((((((.((((((.((((((((((((((.......(((.....))).......(......).)))))))))))))).)))))).))))))))))))))))	-46.4
bna-miR6028a-3p	chrCnn_random	14337944	14338085	-[Negative strand]	TGAATGTCTTTCTCTTCATC	20	GACAAGCACGGTTGGGATGATGGAGAGTAAATGACATTCAGATCTGCAAAGCTTATGGTCCCCTAACTTTGAAAATGTATAGGGTGTATGAGTTTGTTGACCTGAATGTCTTTCTCTTCATCAAAACAGCCTCTAGTGTTTG	142	..((((((((((((...((((((((((.(((.(((((((((.((.(((((.((((((...(((((((.........)).)))))..))))))))))).)).))))))))))))))))))))))...)))))....)))))))	-58.7
bna-miR6028a-5p	chrCnn_random	14337944	14338085	-[Negative strand]	TGGAGAGTAAATGACATTCAGA	22	GACAAGCACGGTTGGGATGATGGAGAGTAAATGACATTCAGATCTGCAAAGCTTATGGTCCCCTAACTTTGAAAATGTATAGGGTGTATGAGTTTGTTGACCTGAATGTCTTTCTCTTCATCAAAACAGCCTCTAGTGTTTG	142	..((((((((((((...((((((((((.(((.(((((((((.((.(((((.((((((...(((((((.........)).)))))..))))))))))).)).))))))))))))))))))))))...)))))....)))))))	-58.7
bna-miR6029a	chrA05	19856637	19856744	+[Positive strand]	TGGGGTTGTGATTTCAGGCTT	21	ATACACAAGCCAAGCCTCAAATAAACAATCCCAACAGATTACAAATCATTTGGCCTTGAATTTCATTTGTAATATGTTGGGGTTGTGATTTCAGGCTTGGCTTGTGTA	108	.((((((((((((((((.((((..((((((((((((.(((((((((.((((......))))...))))))))).)))))))))))).)))).))))))))))))))))	-56.6
bna-miR6030b	chrA06	9009585	9009696	+[Positive strand]	TCCACCCATACCATACAGACCC	22	CAGGGATTAAGTGTCTGTATGTGTGGGCTGAGTAGGCACAATCACAGCTTTTACTCAGATCTGGTTGTGAATGGACCTTCTCCACCCATACCATACAGACCCTTAATCCTGA	112	..(((((((((.(((((((((((((((..(((.(((..((.((((((((.............)))))))).))..))).)))..)))))).))))))))).)))))))))..	-55.92
bna-miR6030c	chrC08	23394415	23394513	-[Negative strand]	TCCACCCATACCATACAGACCC	22	CAGGGATTAAGTGTCTGTATGTATGGGCTGAGTAGGCACAAGATGCTGGATTTGTGATTGTACCTTCTCCACCCATACCATACAGACCCTTAATCCTGA	99	..(((((((((.(((((((((((((((..(((.(((.((((...((.......))..)))).))).)))..)))))).))))))))).)))))))))..	-46.8
bna-miR6034a	chrA03	12877101	12877204	+[Positive strand]	TCTGATGTATATAGCTTTGGG	21	AGCATATCAACTCCGAAGCTAAACACATCGGACAAATCCGACATTGTATTAGACATATACAATGTTGGAGACATCTGATGTATATAGCTTTGGGGTTGATATGC	104	.((((((((((((((((((((.(.((((((((....(((((((((((((.......)))))))))))))....)))))))).).))))))))))))))))))))	-60.2
bna-miR6034b	chrCnn_random	44131075	44131179	-[Negative strand]	TCTGATGTATATAGCTTTGGG	21	AAGCATATCAACTCCGAAGCTATACACATCGGATTTGTCCGACATTGTATTAGACATATACAATGTTGGAGACATCTGATGTATATAGCTTTGGGTTGATATGCT	105	.(((((((((((.(((((((((((.(((((((((.(.(((((((((((((.......))))))))))))).).))))))))).))))))))))))))))))))))	-64.3
bna-miR6035a	chrC09	19917424	19917520	-[Negative strand]	TGATGACTGCATTTTCCACTCCA	23	AACTGCAAAATAGAGTAGAATTGCAGTCACGAAAAAATAAAAGAATAATGCATTTTTTGTTTGTTGATGACTGCATTTTCCACTCCATTTTATAGTG	97	.((((.(((((.((((.(((.(((((((((((..((((((((((........)))))))))).))).))))))))..))).)))).))))).)))).	-30.8
bna-novel_miRX1.1	chrA04	6763691	6763789	-[Negative strand]	AAAACGGAACTGGTCAAGGTT	21	CGAACGGTTAAAAACGGAACTGGTCAAGGTTTGAGGAAAAGTCAACCCGTTGGTCAAAGGTCAACCCTTGACCAGAAATCGATTTGACATAACCGACCA	99	....((((((.((((((..((((((((((.((((.......((((....)))).......)))).))))))))))...))).)))....))))))....	-30.14
bna-novel_miRX1.2	chrA05	8929013	8929121	-[Negative strand]	AAAACGGAACTGGTCAAGGTT	21	CGAACGGTTAAAAACGGAACTGGTCAAGGTTTCCGGAAAAGTCAACCCGCAAGTCAAAGGTCAACCCGGTCAACCCTTGACCAGAAATCGATTTGACATAACCGACCGG	109	((..((((((.((((((..((((((((((...((((....((..((((....).....)))..)))))).....))))))))))...))).)))....))))))..)).	-34.8
bna-novel_miRX2.1	chrA09	8042495	8042572	+[Positive strand]	AAAGGAATCCATTGAATGAGC	21	CCTTGATTAAGCTCATTCAATGGATTCATTTCACCTTCTTCTTTGTGAAAGGAATCCATTGAATGAGCTTAATCACCG	78	...((((((((((((((((((((((((.((((((..........)))))).))))))))))))))))))))))))...	-43.4
bna-novel_miRX3.1	chrC04	44545393	44545480	+[Positive strand]	AAATGATGAACCAATTGCGGA	21	TTATCGGCTGGGACATTTTTTGGTCCTCAAATTTTTTTATTTTTTATTTTTTAAAATAAATGATGAACCAATTGCGGACCGCCACGTG	88	.....(((.............(((((.(((.((..((((((.(((((((....))))))).))))))..))))).)))))))).....	-18.01
bna-novel_miRX4.1	chrA02	17025805	17025907	-[Negative strand]	AAATGCAGTCATGAACAAACA	21	AAAATAGAGTGAAAAATGCAGTCATGAACAAACAAAAAAGATTACTCTATATATGCAGTAATGGTTTTTTTGTTTGTTCATGACTGCATTTTCCACTCTATTT	103	.((((((((((.(((((((((((((((((((((((((((((((((((.......).))))))..)))))))))))))))))))))))))))).))))))))))	-54.5
bna-novel_miRX5.1	chrC09_random	1811737	1811816	-[Negative strand]	AACCAGTTGGACAATGGGCGG	21	AGTTGGGTTTAACCAGTTGGACAATGGGCGGTCCAATAAGCTTAAATGTCTAGGGTTCAAAAAATTGGGGGAAAACACTT	80	...((..(((..((((((((((..((((((................))))))..)))))....)))))..)))..))...	-18.99
bna-novel_miRX6.1	chrA07	7988511	7988731	+[Positive strand]	AACTAAAACCGTTTTGGTTAA	21	TAAACCAATAAACTAAAACCGTTTTGGTTAATTAAAACAGTTTTAGATCAATAAAAACTCGGTTAAAATCAAATTACATCAATTAAACTACAAATTATAAACCGTGATCAGATTAATTAACCAAACAGTTTCAGTTTATAGGTGTAATCTGATCTTAACAAGGTCTTTATCTATCTAAAACTGGTTTAATTAACCAAAATAGTTTTAGTTTATTGGTTTAA	221	(((((((((((((((((((..(((((((((((((((.(((((((((((..(((((.(((..(((((.((((.((((((((...((((((..(((((........((((.......)))).......))))).))))))..)))))))).)))).)))))..))).)))))..))))))))))).)))))))))))))))..))))))))))))))))))).	-81.86
bna-novel_miRX7.1	chrC06	27632347	27632596	-[Negative strand]	AACTCGGTTTTGTGGTTTCGGCA	23	TAAGTTGTTTTTGTGGTTTTGGCGGGAAAACTCGGTTTAGCGGTTTTGGCGGGAAAACTCGGTTTTCCGGTTTTGGCGGGAAAACTCGGTTTTCCGGTTTCGGCGGGATAACTCGGTTTTGCGGTTTACAGTCGGAAAACTCGATTATACGGTTTTTGCGGGAAAACTCGGTTTTTCGGTTTTGGCGGAAAACTTAGTTTTATGGTTTTGGCGGGAAAACTCGGTTTTGTGGTTTCGGCAGAAAAACTCA	250	..((((.(((((((.(....(((.(.((((((.(((((..(.(((..(((.(.((((((.(((((((((.(...(((.((((((((.((((((((.((...(((.(.((((.((((((((.(((.......))).))))).))))))).).)))...)).)))))))).)))))))).)))..).))))))))).)))))).).)))..))).)..))))).)))))).).))).).)))))))))))..	-86.5
bna-novel_miRX7.2	chrC07	28816030	28816386	+[Positive strand]	AACTCGTTTTTGCTGTTTCGG	21	AGTTTTCTTTCCAAAAACGCAAAATCGAGTTTTTCGTCAAAACTTCGAAATCGAGTTTTCCCGCCAAAAAATCAAAATCGAGTTTTTCGCCAAAACCTCAAAATCGAATTTTCCCGTGAAAACGTAAAATTAAATTAAGTTTTTCTGGAAAACCCGTAAAACTCAATTTCACGGTTTTGGCGGGAAAACTCGATTTGCCGGTTTTGTAGGGAAAACTCGATATTGCGGTTTTAGTTTTGACGGGAAAACTCGATTTTGCGGTTTCAGCGGAAAAACTCGATTTTGCAGTTTTGGCGGGAAAACCTGATTTGTCGGTTTCGGCGGAAAACTCGTTTTTGCTGTTTCGGAGCAAAAACC	357	.(((((..((((..((((((((((.(((((((((((((.(((((...((((((.(((((((((((((((...((((((((((((((((((..(((((.(((((((((.(((((((((.(((((.(((((((((((..((((((((((..(((.((((.(((.....))).)))).)))..))))))))))..)))))...((..(((.(((....))).)))..)).))))))))))).))))))))).))))))))).)))))..)).))))))))))))))))...))))))))))))))).))))))...))))).))))))))))))).)))))).)))).))))..))))).	-158.1
bna-novel_miRX8.1	chrA02	18614458	18614642	-[Negative strand]	AAGAACTCCAGAGTTAAGCGTA	22	GTTGTCTCACACGGTGCTACCCCTGGAGGCTCTGTCGATAACAACAACAAAAATGTAACATCTCGATTTTTGGTACATGTGAAAAGATTTAAAGAATTGATTTAGCTACTTATGTCACCAAAGTTGACTTACTTTTTCCGTCATACATCTGTTAAGAACTCCAGAGTTAAGCGTATTTGGGCTGG	185	((((((....((((.(((.((...)).))).)))).)))))).....((((.(((((((.(((.(((((((..((.(((((....(((...(((((.(((.((((((..............)))))).))).)))))..))).))))).))..))))).)).))))))..)))).))))......	-34.04
bna-novel_miRX9.1	chrA01	19621643	19621753	-[Negative strand]	AAGATAAGATAGAGTTGGACACA	23	TCGTACAAATAAGATAAGATAGAGTTGGACACATGATTTCGTAATCCCAACAAGTAAGTGCATTGAAGGTAGGACGTGTATTTCGAATCTGGTGCTTTTTTAGATCTGCGT	111	.((((....(((((.(((.((((.(((((.(((((...((.((...((..(((((....)).)))..)))).)))))))..))))).))))...))))))))....)))).	-18.5
bna-novel_miRX10.1	chrC09	32226596	32226662	-[Negative strand]	AAGGACGGATCTTGGCGCATG	21	AGCCCTTGTGCTGTGCAAGTCCTCCTAGTGCCCAATAAGGACGGATCTTGGCGCATGTGTGTGGATT	67	...((.((..((((((((((((((((.((.....)).)))).))).))).))))).)..)).))...	-21.5
bna-novel_miRX11.1	chrC08	28012943	28013104	+[Positive strand]	AAGGCTCTGGATGGTGACGTG	21	TGGTTAATTTAAGGCTCTGGATGGTGACGTGCGGAACAAATGTAGTCTAGTTGTAATAGTAACAAAAATATATAGATATATAGGTATACGTAAAGATTTTTGTTATTATTCACAGCGGGGCGGTTCGTCGCCATTCGAAGCCTTAAAGTTAATATTTGCCAA	162	((((...(((((((((.((((((((((((.((...((....)).((((.((((((((((((((((((((.(((..((((....))))..)))...))))))))))))))).))))).)))).)).)))))))))))).)))))))))..........)))).	-59.92
bna-novel_miRX12.1	chrA07	22987394	22987480	-[Negative strand]	AAGGTTTACTAATGGACGGTCTA	23	TTAAACTACCTTACATGGACGGTATACTAAGGTAAAACCCTCTTTCTCGTGAAGAAGGTTTACTAATGGACGGTCTACTTAGTTTTT	87	..((((((.......(((((.((...(...((((((.((.(((((.....))))).))))))))...).)).)))))..))))))..	-18.1
bna-novel_miRX13.1	chrC02	38516887	38517052	-[Negative strand]	AATCGGGGGTTGACGCTTCAG	21	GACAGAATGAACTGAAGCGTCAACCCCCGATTGGAGAAAAAAATTCATTATTTCGTCATAGATGGAAATCTTCACCGATGCCCTTCTCGGGAGGTAGCTTTCTGTCGGCGAGATGGTCGATGAATTATGTTTTCCAATCGGGGGTTGACGCTTCAGTTCGTTCTGT	166	.(((((((((((((((((((((((((((((((((((((...(((((((((((((((((((((.((....((((.((((........))))))))...)).))))).))))))))....))))))))...)))))))))))))))))))))))))))))))))))))	-100.5
bna-novel_miRX14.1	chrC03	27623623	27623757	+[Positive strand]	AATGAAATCCTCGGAATATCCCA	23	TCCGACGGAAAATGAAATCCTCGGAATATCCCAAGGAATTTCCGAGGAAATTCCGAGGAAACACAAAATTTGGTTTCCTCAGAATTTCCTCGGAATATACCGACGGAATTCCGAGGAAATATCAATCCGTCGGAA	135	(((((((((...(((..((((((((((.(((...((...((((((((((((((.((((((((.((.....)))))))))).))))))))))))))....))...)))))))))))))....))).))))))))).	-75.4
bna-novel_miRX15.1	chrC02_random	1386536	1386739	+[Positive strand]	AATGCTGCAGCACATGAAGAT	21	ATGTTAGGACAATGCTGCAGCACATGAAGATGGAGAGCTTCTATTCCATGGCATATCCTACTTATATGGAACCTTCATGTCAATTCCTAGTAACTCTTGAAGCTACCTTCCATGAAGTCGAGCATGTAAGGCAAGGGTGGGGCAAGATAAAGTTTAAGGTCAATGGAAAGACTCATTTCATGAGTTTTAAAGACATTGGAGCAA	204	.((((....(((((((..(((.(((((((...(((....(((.(((((((((...(((.........))).......((((....(((....(((((((......((((.((((........)))).))))))))))).)))...)))).........))).)))))))))))).))))))).)))....)).))))).)))).	-49.6
bna-novel_miRX15.2	chrC02_random	1386536	1386739	+[Positive strand]	AATGCTGCAGCACATGAAGATG	22	ATGTTAGGACAATGCTGCAGCACATGAAGATGGAGAGCTTCTATTCCATGGCATATCCTACTTATATGGAACCTTCATGTCAATTCCTAGTAACTCTTGAAGCTACCTTCCATGAAGTCGAGCATGTAAGGCAAGGGTGGGGCAAGATAAAGTTTAAGGTCAATGGAAAGACTCATTTCATGAGTTTTAAAGACATTGGAGCAA	204	.((((....(((((((..(((.(((((((...(((....(((.(((((((((...(((.........))).......((((....(((....(((((((......((((.((((........)))).))))))))))).)))...)))).........))).)))))))))))).))))))).)))....)).))))).)))).	-49.6
bna-novel_miRX16.1	chrA09	12660922	12661036	-[Negative strand]	AATTGCAGCGGTGAAGGACGA	21	GTTGGCATGAAATTGCAGCGGTGAAGGACGAGTGGAATCTATATGGATACTACCTCGACCTCGATCCTTCACGTTGTTATTAATTAAATACATAGTCACAGTCTCATTGTAGACT	115	..........(((.((((((.((((((((((((((.((((....)))).)))).......))).))))))))))))).)))............(((((((((...))))).))))	-30.11
bna-novel_miRX17.1	chrA07	7988466	7988774	+[Positive strand]	AATTTTATGGGATTATGGCTT	21	TAAAAGTTCGAAAGCCATAATTCCATAAAATTATATTACTCGGTTTAAACCAATAAACTAAAACCGTTTTGGTTAATTAAAACAGTTTTAGATCAATAAAAACTCGGTTAAAATCAAATTACATCAATTAAACTACAAATTATAAACCGTGATCAGATTAATTAACCAAACAGTTTCAGTTTATAGGTGTAATCTGATCTTAACAAGGTCTTTATCTATCTAAAACTGGTTTAATTAACCAAAATAGTTTTAGTTTATTGGTTTAAACCGAGTAATTTAATTTTATGGGATTATGGCTTTCGAATTTTT	309	.((((((((((((((((((((((((((((((((.((((((((((((((((((((((((((((((..(((((((((((((((.(((((((((((..(((((.(((..(((((.((((.((((((((...((((((..(((((........((((.......)))).......))))).))))))..)))))))).)))).)))))..))).)))))..))))))))))).)))))))))))))))..)))))))))))))))))))))))))))))).))))))))))))))))))))))))))))))))	-145.96
bna-novel_miRX17.2	chrC03	181805	182113	+[Positive strand]	AATTTTATGGGATTATGGCTT	21	AAAAGTTCGAAGACCATAACCCCATAAAATTAAATTACTCAGTTTAAACCAATAAACTAAAACCATTTTGCTTAATTAAACCAGTTTTAGATCAATAAAGACCTTGTTAAGATCAGATTACACCTATAAACTGAAACTGTTTTGGTTAATTAATCTGATCATGGTTTATAATTTGTGATTTGATTGATGTAATCTGATCTTAACCGGGTTTTTATTGATCTAAAACTGTTTTAATTAACCAAAATGATTTTAATTTATTGGTTTAAACCGAGTAATTTAATTTTATGGGATTATGGCTTTCAAATTTCT	309	..(((((.(((..((((((.((((((((((((((((((((.(((((((((((((((.(((((.(((((((.(((((((((.(((((((((((((((((((((((.((((((((((((((((.......(((..((.....))..))).(((((((.(((((..(........)..))))).))))))))))))))))))))))).))))))))))))))))))))))).))))))))).))))))).))))).))))))))))))))).)))))))))))))))))))).))))))..))).)))))..	-146.9
bna-novel_miRX17.3	chrC04	41948689	41948996	-[Negative strand]	AATTTTATGGGATTATGGCTT	21	TAAAAGTTTGAAAGCCATAACCCATAAAATTAAATTACTCGGTTTAAACCAATAAACTAAAACCATTTTGGTTAATTAAACCAGTTTTAGATCAATAAAGACCTTGTTAAGATCAGATTACACCTATAAACTGAAACTGTTTTGGTTAATTAATCTGATCATGGTTTATAATTTGTGGTTTGATTGATGTAATCTGATCTTAACCGGATTTTTATTGATCTAAAACTGTTTTAATTAACCAAAACTGTTTTAGTTTATTGGTTTATCCGAGTAATTTAATTTTATGGGATTATGGCTTTCGAACTTTT	308	.(((((((((((((((((((((((((((((((((((((((((..(((((((((((((((((((..(((((((((((((((.((((((((((((((((((((.((.((((((((((((((((.......(((..((.....))..))).(((((((.(((((..(........)..))))).))))))))))))))))))))))).)).)))))))))))))))))))).)))))))))))))))..))))))))))))))))))).)))))))))))))))))))))).)))))))))))))))))))	-164.7
bna-novel_miRX18.1	chrA04	5385481	5385721	+[Positive strand]	ACCTTGTTTTGGTCGGACGAG	21	CCAAGTCTGGACTCGTCCGACCAAAACAAGGTCTTTTTGCCACCAAATTCTTTACTGGGAGAACTCCAGTCATCGATGTGGGAACTGTCCGAAAGGTTCCCAAATCTTGATGGACAATTGAAGATACCTGAATCTTGTCATCGCAAATCTTTTGGAAGTTCCCACACTGATAACTGGAGTTCTTCCGGTAAAGATTTTGGTGGTGAAAGGACCTTGTTTTGGTCGGACGAGCCAATAGTTG	241	.......(((.((((((((((((((((((((((((((..((((((((.((((((((((((((((((((((.((((.((((((((((.(((((((((((.(((........))).......(((((......))))).........))))))))))))))))))))).)))).)))))))))))))))))))))).))))))))..))))))))))))))))))))))))))))).......	-147.9
bna-novel_miRX18.2	chrC06_random	220291	220519	-[Negative strand]	ACCTTGTTTTGGTCGGACGAG	21	CCAAGTCTGGACTCGTCCGACCAAAGCAAGGTCTTTTTGCCACCAAATTCTTTACTGGGAGAACTCCAGTCATCGATGTGGGAACTGTCCGAAAGGTTCATGAATACAAGATTCAGGTAATCTTGTCATCGCAAATCTTTTGGAAGTTCCCACACTGATAACTGGAGTTCTTCTGGTAAAGAATTTGGTGGTGAAATGACCTTGTTTTGGTCGGACGAGCCCATAGTTG	229	.(((.(.(((.((((((((((((((((((((((.(((..((((((((((((((((..(((((((((((((.((((.((((((((((.(((((((((((..(((..((((((((.....))))))))..)))..))))))))))))))))))))).)))).)))))))))))))..))))))))))))))))..))).)))))))))))))))))))))).))).).)))	-152.1
bna-novel_miRX18.3	chrC06_random	255421	255516	-[Negative strand]	ACCTTGTTTTGGTCGGACGAG	21	GTGGGAAAGGACCTTGTTTTGGTCGGACGAGTCCATACTTGGAGGGATATCTGGAGATAAATAACCTTGCTGTAGCCAGCACTAGGCATGTCCAAT	96	...(((...(.(((.((.((((((((.((((((((....))))....((((....))))......)))))))..))))).)).))))...)))...	-25.2
bna-novel_miRX18.4	chrAnn_random	34349431	34349671	-[Negative strand]	ACCTTGTTTTGGTCGGACGAG	21	CCAAGTCTGGACTCGTCCGACCAAAACAAGGTCTTTTTGCCACCAAATTCTTTACTGGGAGAACTCCAATCATCGATGTGGGAACTGTCCGAAAGGTTCCCAAATCTTGATGGACAATTGAGAATACCTGAATCTTGTCATCGCAAATCTTTTGGAAGTTCCCACACTGATAACTGGAGTTCTTCCGGTAAAGATTTTGGTGGTGAAAGGACCTTGTTTTGGTCGGACGAGCCAATAGTTG	241	.......(((.((((((((((((((((((((((((((..((((((((.((((((((((((((((((((.(.((((.((((((((((.(((((((((((..(...(((..((.....))..))).....(((......)))..)..))))))))))))))))))))).)))).).)))))))))))))))))))).))))))))..))))))))))))))))))))))))))))).......	-143.5
bna-novel_miRX19.1	chrAnn_random	38553019	38553148	+[Positive strand]	ACGAATCATAATCCGTCGGTA	21	TCGTCGGTATTTACCGACGGATTATGATTCGTCGGTAAATTCCGACGACTCATCATTCGTCGGTATTTTCCGACGAATATCGTTCGTCGGTATATACCGACGAATCATAATCCGTCGGTACTTACCGAGG	130	.(.((((((..((((((((((((((((((((((((((.((.(((((((......(((((((((......))))))))).....))))))).)).))))))))))))))))))))))))))..)))))).)	-84.8
bna-novel_miRX20.1	chrAnn_random	3753949	3754049	+[Positive strand]	ACGGAAGCATAAAACAGATCT	21	TAACAGAGAATATCTGTTTTATGCTTCCGCAAAGTACCTTAGTTAGCATAATTTTTAACTAAGTTAATTCACGGAAGCATAAAACAGATCTTTCTCTACTA	101	....((((((.((((((((((((((((((.....((.(((((((((........))))))))).)).....))))))))))))))))))..))))))....	-43.3
bna-novel_miRX21.1	chrCnn_random	61787097	61787182	+[Positive strand]	ACTTAAATATAAGTCGTCTAC	21	TTAGTAGATGACTTAAATATAAGTCGTCTACTAAGTCGTCCAACTTGAAGACTTTCTAGACGACTTAATTATAAGTCGTCTGCGAA	86	...((((((((((((....(((((((((((..(((((.((......)).)))))..)))))))))))....))))))))))))...	-39.9
bna-novel_miRX22.1	chrC08	14963231	14963382	-[Negative strand]	ACTTAAATTTAAGTCGTCTGA	21	GGAAGACTTCTCAGACGACTTAAACTTAAGTCGTCTGGAAAGTCTTCCAACAAAAAGACTTGTCAGACTACTTAACTTTAATTCATCTGAGTGGTCTTTTTGTTGGAAGACTTTCCAGAAAACTTAAATTTAAGTCGTCTGAGAAGTCTATT	152	...(((((((((((((((((((((.((((((..(((((((((((((((((((((((((((..(((((....(((....)))....)))))..)))))))))))))))))))))))))))..)))))).)))))))))))))))))))))...	-92.8
bna-novel_miRX22.2	chrCnn_random	33515113	33515264	-[Negative strand]	ACTTAAATTTAAGTCGTCTGA	21	GGAAGACTTCTCAGACGACTTAAACTTAAGTCGTCTGGAAAGTCTTCCAACAAAAAGACTTGTCAGACTACTTAACTTTAATTCATCTGAGTGGTCTTTTTGTTGGAAGACTTTCCAGAAAACTTAAATTTAAGTCGTCTGAGAAGTCTATT	152	...(((((((((((((((((((((.((((((..(((((((((((((((((((((((((((..(((((....(((....)))....)))))..)))))))))))))))))))))))))))..)))))).)))))))))))))))))))))...	-92.8
bna-novel_miRX23.1	chrC01	13412616	13412773	+[Positive strand]	ACTTACATTTCAGTCGTCTGGTA	23	GGTCTAGACGACTTACATTTCAGTCGTCTGGTAAAGAAATTAAAATAGACGACTTACATGTAAGTCGTCCAAATATTCTCGTCTAAAATTTTTAAAAAAATTATTTTCCCGCTTAAATAATTTAAACCAGACGACTTACTTGTAAGTCGTCTCGGAAG	158	..(((((((((((((((....(((((((((((..(((..........(((((((((....)))))))))............))).............(((((((((........)))))))))..)))))))))))....)))))))))))).)))..	-57.35
bna-novel_miRX23.2	chrC01	13414833	13415017	+[Positive strand]	ACTTACATTTCAGTCGTCTGGTA	23	AATCGGTTTTCTGAGACGACTGAAAGTTAAGTCGTCTGATTTTGTTTGGTTACAAAAAAATCTCCAAAGAACCTAGACGACTTACATTTCAGTCGTCATAGGTTAGTTTTGCATTTAACTGGATTATTTCAGAAGTCTGACTTTCATAGACGACTTACATTTCAGTCGTCTGGTAAAAATTGAAA	185	..((((((((.(.((((((((((((..(((((((((((.....(((..(((((((((............(((((((((((((........))))))).))))))..)))))....))))..)))....((((....))))......)))))))))))..)))))))))))).)..))))))))..	-65.94
bna-novel_miRX23.3	chrC03	25570712	25570786	+[Positive strand]	ACTTACATTTCAGTCGTCTGGTA	23	GGTCTAGACGACTTACATTTCAGTCGTCTGGTAAAGAAATTAAAACAGACGACTTACATGTATGTCGTCCAAATA	75	......((((((.(((((.(.(((((((((.(((.....)))...))))))))).).))))).))))))......	-28.4
bna-novel_miRX23.4	chrC04	38558960	38559144	+[Positive strand]	ACTTACATTTCAGTCGTCTGGTA	23	AATCCGTTTTCTGAGACGACTGAAAGTTAAGTCGTCTGATTTTGTTTGGTTACAAAAAAATCTCCAAAGAACCTAGACGACTTACATTTCAGTGGTCATAGGTTAGTTTTGCATTTGACTGGATTATTTCGGAAGTTTGACTTTCCCGAACGACTTACATTTCAGTCGTCTGGTAAAAATTGAAA	185	..((..((((.(.((((((((((((..((((((.(((((..(.(((..(((((((((............(((((((((.(((........))).))).))))))..)))))....))))..))).)..))))).(((((.......)))))))))))..)))))))))))).).))))...))..	-54.94
bna-novel_miRX24.1	chrC09	36353303	36353582	+[Positive strand]	ACTTATAATTAAGTCGTCTGT	21	TTCGCAGAAAACTTATAATTAAGTCGTCTGTTAAGCCTTCCAACTGGACGACTTAGTAGAAGACTTATAATTAAGTCGTCTGGAAAGTTTTCCAGCTGGATGACTTAGTAGAAGACTTATAATTAAGTCGTCTGCGAAGACTATCCTGACTACTTAATTATAAGTCTTCTACTAAGTCCTCCAGCTGGAAGACTTTCCAGGCCACTTAATTATAAGTCGTCTACTAAGTCGTCCAGCTGGAAGACTTTCCAGACGACTTAATTATAAGTCGTTTGCGAAG	280	((((((((..((((((((((((((((((((..(((.((((((.(((((((((((((((((.(((((((((((((((.(((((((((((((((((((((((.(((((((((((((((((((((((((((.(((.(.((......))).))).))))))))))))))))))))))))))).))))))))))))))))))))))).))))))))))))))).))))))))))))))))).)))))).)))..))))))))))))))))))))..)))))))).	-196
bna-novel_miRX24.2	chrCnn_random	48246126	48246309	+[Positive strand]	ACTTATAATTAAGTCGTCTGT	21	TTAGTAGAAGACTTATAATTAAGTCGTCTGTAAAGTCTTTTAGCTGGATGACTTTGTAGAAGACTTATAATTAAGTCGTCTGGGAAGACTATCCAGACTACTTAATTATAAGTCGTCTGGAAAGTCTACTAAGTCGTCCAGCTAGAAGACTTTCCAGACAACTTAATTATAAGTCGTCTGCGAA	184	...(((((.(((((((((((((((.(((((.(((((((((((((((((((((((.(((((.(((((((((((((((.(((((((.......))))))).)))))))))))))))..........))))).))))))))))))))))))))))).))))).))))))))))))))).)))))...	-106.5
bna-novel_miRX25.1	chrC09	33396509	33396588	-[Negative strand]	ACTTATATTTAAGTCGTCTGG	21	CAGCTGAAAGACTTATATTTAAGTCGTCTGGAAAGTCTTGGAAGACTTTCCAGACGACTTAATTATAAGTCTTCCAAGAC	80	....((.((((((((((.((((((((((((((((((((....)))))))))))))))))))).)))))))))).))....	-46.5
bna-novel_miRX25.2	chrC09	38035218	38035355	-[Negative strand]	ACTTATATTTAAGTCGTCTGG	21	TTCGCAGAAGACTTATATTTAAGTCGTCTGGAAAGTCTTCCATCTGGACGACTTATTAGACGACTTATTATAAGTCGTCTACTAAGTCGTCCAACTGGAAGACTTTCCAGACGACTTAATTATAAGTCGTCTGCGAAG	138	((((((((.((((((((.((((((((((((((((((((((((..(((((((((((.(((((((((((...))))))))))).)))))))))))..)))))))))))))))))))))))).)))))))).)))))))).	-101.4
bna-novel_miRX25.3	chrCnn_random	76800844	76800929	+[Positive strand]	ACTTATATTTAAGTCGTCTGG	21	GTCTTGGAAGACTTATATTTAAGTCGTCTGGAAGACTTTCCAGACGACTTAATTATAAGTCTTTCAGCTGGAAAACTTGCCAGACG	86	....(((((((((((((.(((((((((((((((....))))))))))))))).))))))))))))).((((........))))...	-44.6
bna-novel_miRX26.1	chrC01	13350033	13350149	+[Positive strand]	ACTTCCTGGAAGTCGTCTGGACA	23	GACTTACATGTTAGTCGTCTAAAATATAATGCACTCGACGACTTCCAGGAAGTCTTTCAGACGACTTCCATTTCAGTCATCTGGACTTCCTGGAAGTCGTCTGGACATCATGGAAGT	117	.((((.((((((((....))))...........((.((((((((((((((((((...((((.((((........)))).)))))))))))))))))))))).))....)))).))))	-49.2
bna-novel_miRX27.1	chrA01	1451846	1451923	-[Negative strand]	AGAAGAAGTAGAAGCAGTTGA	21	ACGACGAAGAAGAAGAAGTAGAAGCAGTTGAAGAGAACTCTTCCTTTTCTTCTGCTTCTACTTCTTCTCCATTGGCTA	78	....(((.(.(((((((((((((((((..((((((........))))))..))))))))))))))))).).)))....	-36.4
bna-novel_miRX27.2	chrC01	2219656	2219733	-[Negative strand]	AGAAGAAGTAGAAGCAGTTGA	21	ACGACGAAGAAGAAGAAGTAGAAGCAGTTGAAGAGAACTCTTCCTTTTCTTCTGCTTCTACTTCTTCTCCATTGGCTA	78	....(((.(.(((((((((((((((((..((((((........))))))..))))))))))))))))).).)))....	-36.4
bna-novel_miRX27.3	chrCnn_random	64695555	64695632	+[Positive strand]	AGAAGAAGTAGAAGCAGTTGA	21	ACGACGACGAAGAAGAAGTAGAAGCAGTTGAAGAGAACTCTTCCTTTTCTTCTGCTTCTACTTCTTCTCCATTGGCTA	78	....(((.(.(((((((((((((((((..((((((........))))))..))))))))))))))))).).)))....	-36.4
bna-novel_miRX28.1	chrC03	53918941	53919227	-[Negative strand]	AGAAGATGTAGGGTTTTTGCCTA	23	GCCTACAAAAAGAAGATGTAGGGTTTTTGCCTAAAATACATAAGAAAAAGTTTTGCTTTATTTTTTCGCTGTAGTTTTAAAAATAAAGCTAAAGCATGATTGGTAAAACTAAATAAAAATTTGATGTAGACTTTAATTTTTAAAAGTAAAGCTACAACATGATTGGTAAAATTTAGTGATTTAAAAATAAATAAAGGTACAGTAAGAAGATAAAGCTCAATCAATCACCCTCTTTGTTTCCTATTTTAGTTTTTATGGTTGTAGCTTTAAATTTTTTTTTTAAAGCA	287	((....(((((((((((.(((((((...((((((((.((.(((((.........((((((((((((..(((((.(((((........((....))...(((..(((((((((((...((((((.(((((.(((((.((.....)).)))))))))).)).))))......)))))))..))))..)))...))))).)))))..)))))))))))).....(((.........))).......)))))))))))).)))...))))))).)))))))))))...)).	-58.7
bna-novel_miRX29.1	chrC04	11903637	11903726	-[Negative strand]	AGACATCGTAGAAGACTTCCT	21	GGACGACTTCCAGGAATTCTTCTACGATGTCTTACTCCCTGGACTAAGTCCAGGGAATAAGACATCGTAGAAGACTTCCTGGAAGTCGTC	90	.(((((((((((((((.(((((((((((((((((.(((((((((...))))))))).))))))))))))))))).)))))))))))))))	-73.4
bna-novel_miRX30.1	chrC01	22681348	22681468	-[Negative strand]	AGACTCTCGGAAGACTTCTTA	21	ACTTCTCAAAAGACTCTCGGAAGACTTCTTAGAAGCCTTCTTAGAAAGTCTTCTAATGCATTTTATGCTAGAAGACTTCCCACGAAGTCTTCAAGAAGTCTTCCGAAGTCTTCAAGAAGTC	121	((((((...((((((.((((((((((((((.((((.((((...(.((((((((((..((((...)))))))))))))).)...)))).))))))))))))))))))))))))..)))))).	-58
bna-novel_miRX31.1	chrC05	5037005	5037185	-[Negative strand]	AGAGACATACATTGGAGCAT	20	TAGAGGTGAAAATGCTTCAATGTATGCTTCTATAATAGAGTTTCTCTATTTTAGAGAAAATTATAGAGGAAAGTTATTTTTTCCCTCTATATTTAGAGTTGAAAATAACATATCTCTATATTTTTCCTTATAAATAGAGGAATTCTATAATAGAGACATACATTGGAGCATTTTCACCTTT	181	.(((((((((((((((((((((((((..(((((.(((((((((((((((((.((.(((((.((((((((...(((((((((...(((((....)))))..)))))))))...)))))))).)))))))...))))))))))))))))).)))))..)))))))))))))))))))))))))	-91.5
bna-novel_miRX32.1	chrC03_random	3314	3408	-[Negative strand]	AGAGCATGATTATCGGTGGTG	21	GTTCTGTTAAGTACACATCATGATGATTAGCTTTTTTTTTGTTCAAACACATCATGATTAGCTTAGAGCATGATTATCGGTGGTGGGAAGAGAGT	95	.((((.((.....(.(((((((((((((((((((........(((.........))).......))))).)))))))).))))))).)).)))).	-19.66
bna-novel_miRX32.2	chrC03_random	25398	25492	+[Positive strand]	AGAGCATGATTATCGGTGGTG	21	GTTCTGTTAAGTACACATCATGATGATTAGCTTTTTTTTTGTTCAAACACATCATGATTAGCTTAGAGCATGATTATCGGTGGTGGGAAGAGAGT	95	.((((.((.....(.(((((((((((((((((((........(((.........))).......))))).)))))))).))))))).)).)))).	-19.66
bna-novel_miRX33.1	chrA02	23326721	23326799	-[Negative strand]	AGAGGAACTCTATAATAGAGGTA	23	TGTTAAGACCATCTCCAATGTATTTCTCTATTTTTACCTCTAAAATAGAGGAACTCTATAATAGAGGTAGGTTTTACTC	79	...((((((((((((...((((((((((((((((.......))))))))))))...))))...))))).)))))))...	-22.6
bna-novel_miRX34.1	chrA03	21151373	21151498	-[Negative strand]	AGAGGAATACATTGGAGCATA	21	TTGCTATTTTAGAGGAATACATTGGAGCATATCCCATCTCTATTATAGAGTTCCTCTATTTTAGAGGTGAAAATAGCAAAATACATTGGAGATGGTCTAAATCAGTCTTCCTCTAATTATGGGAGT	126	((.((((.(((((((((.((.(((((.(((.(((((((((((..((((((...))))))..))))))))..................))).))).)))))....)).)))))))))..)))).)).	-39.56
bna-novel_miRX35.1	chrC06	25376160	25376458	+[Positive strand]	AGAGTCGAGTGTGAGAGACGA	21	AGATAAAGAGAGAGTCGAGTGTGAGAGACGAGTAGAGCAAAATGTGAATCTTGTTATCTAAAGACGTTATTTTCGATTGGGGGACTGTGAAGAGACAAAACTCGAGCTCTACCGTTGAGTCTTCATTTGACCTACTAAAACAAGTGAATATTTAAGAATTTCATAGAAGAGAAACAGTCACCTTACCTTATCCTCAAGTTTTGCCTCTTCACAATCCACCAATCGAAAATAACATCTTTAGATAACAAGACTTACATTTTGCTCTACTCGTCTCTCACACTCGACTCTCTCTTTACCTC	299	((.((((((((((((((((((((((((((((((((((((((((((((.((((((((((((((((.(((((((((((((((.(((.(((((((((.(((((((.(((........((((((.((((((((...........)))))))).))))))...((((......))))....................))).))))))).))))))))).))).))))))))))))))).)))))))))))))))).)))))))))))))))))))))))))))))))))))))))))))).)).	-169
bna-novel_miRX36.1	chrA03	10018819	10018943	+[Positive strand]	AGATGACATGGATGATTGCTGCA	23	GGGCTGAGATGGGCCTCGTCAGATTGTCATTTGTTTGTTGAAATATTAGCCGACGTGGAAGTTTAGTGAATAATTATAGGCTGATTAATCAAAGATGACATGGATGATTGCTGCAATATCAGTGG	125	..(((((..(((((.(((((....((((((((.....((((...(((((((...((((..((((...))))..)))).)))))))...))))))))))))..)))))..))).))...)))))..	-32
bna-novel_miRX37.1	chrC08	24670936	24671029	+[Positive strand]	AGATGATCATAGTGCTTGAGTTA	23	CTTGATGAGTAGATGATCATAGTGCTTGAGTTAGTAAAGGAGTGGATGATCATTTCAATGTTTATCTTATAACAGTTTGGTCATTCTCATCATA	94	..(((((((..((((((((.(.((..((((.(((....((((((......)))))).....))).))))...)).).)))))))))))))))..	-24.9
bna-novel_miRX38.1	chrA05	3386647	3386771	-[Negative strand]	AGATTAGTTTGGTAGGCGGAC	21	AGCTTCCCAAAGTCCCTCTACCAAACCAATCTCCAATTAAACATGTGTTGCCACGTGTTTACTCATATTCGTGTGGCAGCACATGTTTAATTGGAGATTAGTTTGGTAGGCGGACTCTGGGAAGT	125	.((((((((.(((((.((((((((((.((((((((((((((((((((((((((((((..((....))..)))))))))))))))))))))))))))))).)))))))))).))))).))))))))	-84.6
bna-novel_miRX39.1	chrC02	19168740	19168817	+[Positive strand]	AGCGATTTGTAGCGGTTTGTATA	23	AGCGGTTTGAAGCGATTTGTAGCGGTTTGTATAATTGTTTCGAAACGCTGTCAACCGCTACCAAACGCAAAAGCTGCG	78	.(((((((...(((.((.(((((((((.(.(((..((((....)))).))))))))))))).)).)))..))))))).	-28
bna-novel_miRX39.2	chrAnn_random	45586204	45586281	+[Positive strand]	AGCGATTTGTAGCGGTTTGTATA	23	AGCGGCTTGAAGCGATTTGTAGCGGTTTGTATAATTGTTTCGAAACGCTGTCAACCGCTACCAACCGCAAAAGCTGCG	78	.(((((((...(((.((.(((((((((.(.(((..((((....)))).))))))))))))).)).)))..))))))).	-30.4
bna-novel_miRX40.1	chrC08	11871259	11871354	+[Positive strand]	AGCGGGGTAGAGGAATTGGTC	21	TCAGGGAAGAAGCGGGGTAGAGGAATTGGTCAACTCTTTTGAAGGTTGGGGAACCTACCGATGAAGATTCTCTCTACCAACGAATTCTCTCCCCAC	96	...((((((((.((.((((((((((((..(((..((....)).(((.((....)).)))..))).))))).)))))))..))..)))).))))...	-34.8
bna-novel_miRX41.1	chrC04	21862833	21862982	+[Positive strand]	AGGAATTAGGTTGGTCGTCGT	21	TGTCAGGCAGGCTTTCGATTTTTTTTCTGTTCCGTAAATGATTGTTTGAGAGCTGGGCTTTAATTTTAATGAATATGTTAGGCCCGTATTTTAGTATGTTTGGAGACCCAATCAAATTTAGGAATTAGGTTGGTCGTCGTCTTCCTCTTT	150	....(((.((((...(((((..(((...(((((.((((((((((.((((((..(((((((..((((....)))).....)))))))..)))))).......(....).))))))..))))))))).)))..)))))..)))).)))....	-34.7
bna-novel_miRX41.2	chrC04	28605163	28605312	-[Negative strand]	AGGAATTAGGTTGGTCGTCGT	21	TGTCAGGCAGGCTTTCGATTTTTTTTCTGTTCCGTAAATGATTGTTTGAGAGCTGGGCTTTAATTTTAATGAATATGTTAGGCCCGTATTTTAGTATGTTTGGAGACCCAATCAAATTTAGGAATTAGGTTGGTCGTCGTCTTCCTCTTT	150	....(((.((((...(((((..(((...(((((.((((((((((.((((((..(((((((..((((....)))).....)))))))..)))))).......(....).))))))..))))))))).)))..)))))..)))).)))....	-34.7
bna-novel_miRX42.1	chrC04	28876939	28877084	-[Negative strand]	AGGACCAATCAAAGTGACACATA	23	AATTAATAATTTATGTGTAACTTTGATTGGTTCTAGAGAGTGGGGCGAATTTAAAGGTTCAGACAGAACTTAGGTTCACCCTAGGATGAACCTTTAAATTCACTCCACCATTTAGGACCAATCAAAGTGACACATAGATTATTAAT	146	.(((((((((((((((((.((((((((((((((((((..((((((.(((((((((((((((.......((((((.....)))))).))))))))))))))).))))))..)))))))))))))))))).)))))))))))))))))	-81
bna-novel_miRX42.2	chrC08	27893280	27893462	+[Positive strand]	AGGACCAATCAAAGTGACACATA	23	AATTAATAATCCTTGTGACAATTTAATTAGTTCTCAAGAGTGAGGTCAATTTAAAGGTTCACCCTAGGAGGTGAACCTAAGTTTTGTTTCTACGAGGACAGAACTTAGGTTCACTTCCTAGGGTGAACCTTTAAATTCACTCCACCCTTTAGGACCAATCAAAGTGACACATAGATTATTAAT	183	.((((((((((..((((.((.(((.(((.(((((.(((.(((..((.((((((((((((((((((((((((((((((((((((((((((......)))))))))))))))))))))))))))))))))))))))))).))..))).))).))))).))).))).)).))))..))))))))))	-99.5
bna-novel_miRX43.1	chrC07	17317790	17317906	+[Positive strand]	AGGATAAATTTAGAAAGGTGCTA	23	AAATTTTCAAAGGATAAATTTAGAAAGGTGCTATTTTGGTCATTTTAGTTTTTGAGTGCTATTTTTGTGATATAAACTTAGAAAGGTGCTATTTTGGAGATTTGCCAGATTTCATAT	117	...........((.(((((((.((((((..((.((((((((((..((((........)))).....))))).......))))).))..)).))))..)))))))))...........	-18.01
bna-novel_miRX44.1	chrC04	23055046	23055120	-[Negative strand]	AGGCTTGAATATACGAAGCAT	21	AATACAAGTATGTCATCGATGTAAATCAAGTCTGTGTGGAGCAAAGGCTTGAATATACGAAGCATCGCTTGTTGG	75	...((((((((((..(((.((((..((((((((.((.....)).)))))))).))))))).)))).))))))...	-22.5
bna-novel_miRX45.1	chrAnn_random	12208448	12208556	+[Positive strand]	AGGGATATAACTCAGCGGTA	20	CAAGTTGTTCAAGAATAGTGGCCTTGAGTTTATTGACCCTTTGACTTAGGATTAGTCAGTTCTATTTCTTGATGGGGAAAGGGATATAACTCAGCGGTAGAATATCACC	109	...(.(((((..........((((((((((...((.((((((..((.((((.(((......))).))))....))..)))))).)).))))))).))).))))).)...	-26
bna-novel_miRX46.1	chrC02	9001485	9001646	+[Positive strand]	AGGTTGAGGTCTTTAAGTGTA	21	GGTGTTCTTTAGGTTGAGGTCTTTAAGTGTAGGATCCCTTTAACTTTTAACTAAAAACGTTAAGGGACTTCTCTCAAGTCTCTCATTTAAGGGTCGTTTTTTAGTTTTTTTAGTTAAAAACTAAGGGACCCTACGTTTAAAAACTCAATATAAAGGACACCA	162	(((((((((((.((((((...((((((((((((.((((((....(((((((((((((..(((((((((..((((.((((.....)))).))))..)))))))))..)))))))))))))...)))))).))))))))))))..)))))).))))))))))).	-67.9
bna-novel_miRX47.1	chrCnn_random	26676522	26676634	-[Negative strand]	AGTGAACTCCCAAGAGACAGGTT	23	GGTTCACTGGAGTGAACTCCCAAGAGACAGGTTCATAGCTTTTCATTATTTTAATTTTTTTTTTTTTTGAAAATTGTGTGAACTCTCCTTGGAGTTCACCAATGATGATGCCC	113	(((((((..(.(((((((((.(((.((..((((((((..((((((......................))))))...)))))))).)))))))))))))))...).))).))).	-31.75
bna-novel_miRX48.1	chrA08	11510776	11510854	+[Positive strand]	AGTGCAAAAATATAGAGACAGTA	23	CGTTGTTGATAGTGCAAAAATATAGAGACAGTAACCGCCGGTTACAGTCGCTACATTTTTGCACTATCAACGCCAACGT	79	(((((((((((((((((((((.(((.(((.((((((...)))))).))).))).)))))))))))))))))...)))).	-38.5
bna-novel_miRX49.1	chrC04	11481075	11481207	-[Negative strand]	AGTTTAGGATTTATCGAAGGG	21	TAAACCCTAAACCCTTGGATAAATCCTAAACTCTAAATAAAAACACCAAATACTAAAACACTAAACCCTAAACCCTTGAGTGTTTTAGTGTTTTTGATTTAGAGTTTAGGATTTATCGAAGGGTTTAGGGTTT	133	.(((((((((((((((.(((((((((((((((((((((...((....(((((((((((((((................))))))))))))))))).))))))))))))))))))))).)))))))))))))))	-68.99
bna-novel_miRX49.2	chrC07_random	389834	389967	+[Positive strand]	AGTTTAGGATTTATCGAAGGG	21	TAAACCCTAAACCTTTTGATAAATCCTAAACTCCAAATCAAAAACACTAAACACTAAAACACTAAACCCTTGAGTGTTTTAATGTTTAGTATTTTTGATTTAGAGTTTAGGATTTATCGAAGGGTTTAAAGTTT	134	.((((..((((((((((((((((((((((((((.((((((((((.((((((((.(((((((((.........))))))))).)))))))).)))))))))).))))))))))))))))))))))))))..))))	-67.1
bna-novel_miRX50.1	chrA02	7658001	7658165	+[Positive strand]	AGTTTGATTCTTGGTGACGTG	21	TGGGGAATTGCACATCAACGCGAATCAGGTTACAATGCTGTAGCGTCACACACCTCACCATATTTGATGCGGCGTCTTTCTTGAAAGAGCTGGCACAGTAGATGGTGGGAAATGTCGCGACCCTCACGCATCGTAGTTTGATTCTTGGTGACGTGCTATTTCTTG	165	.(((((((.((((.(((.((.((((((..((((.((((((.((.(((.((((.((((((((..(((.((((((.(((((....)))))))).))))))...))))))))...))).).))).)))).)))).))))..)))))).)).))).)))).))))))).	-63.8
bna-novel_miRX51.1	chrA01	7748422	7748541	+[Positive strand]	ATAACTTGGTTTTGCTCCTAC	21	AGCCAAGAGGATAACTTGGTTTTGCTCCTACTTATGTGAATTTCTGAAGTGGATGGAGAGAAAGAAGTCCAAGAAATTCCCTATAAGTAGGAGCAGAACCAAGTTAGTCTCTTGTTAGCC	120	.((((((((..(((((((((((((((((((((((((.((((((((....(((((............)))))))))))))..)))))))))))))))))))))))))..))))))...)).	-60.4
bna-novel_miRX51.2	chrC01	12417293	12417412	+[Positive strand]	ATAACTTGGTTTTGCTCCTAC	21	AGCCAAGAGGATAACTTGGTTTTGCTCCTACTTATGTGAATTTCTGAAGTGGATGGAGAGAAAGAAGTCCAAGAAATTCCCTATAAGTAGGAGCAGAACCAAGTTAGTCTCTTGTTAGCC	120	.((((((((..(((((((((((((((((((((((((.((((((((....(((((............)))))))))))))..)))))))))))))))))))))))))..))))))...)).	-60.4
bna-novel_miRX51.3	chrC01_random	774710	774829	-[Negative strand]	ATAACTTGGTTTTGCTCCTAC	21	AGCCAAGAGGATAACTTGGTTTTGCTCCTACTTATGTGAATTTCTGAAGTGGATGGAGAGAAAGAAGTCCAAGAAATTCCCTATAAGTAGGAGCAGAACCAAGTTAGTCTCTTGTTAGCC	120	.((((((((..(((((((((((((((((((((((((.((((((((....(((((............)))))))))))))..)))))))))))))))))))))))))..))))))...)).	-60.4
bna-novel_miRX52.1	chrAnn_random	41336003	41336079	+[Positive strand]	ATAAGAGACTTGCAATGGAGACA	23	GAACCCTAAAATAAGAGACTTGCAATGGAGACATAAAAATCTCAAGTTTCTTAACTAAGTCTCTTAATCAACTTTAT	77	...........(((((((((((....((((((.............))))))....)))))))))))...........	-18.32
bna-novel_miRX53.1	chrC04	6884245	6884336	+[Positive strand]	ATAAGTTTGGTTTAGAATGGGTT	23	AGTGGGTTTAATAAGTTTGGTTTAGAATGGGTTGGACTAATATGAGTTAATGAATAACCCAAACCAAACCAATTTCTTCTTTAATTCCATTA	92	(((((..((((.(((.(((((((.(..(((((((((((......))))......)))))))..).)))))))...)))..))))..))))).	-24.1
bna-novel_miRX54.1	chrA01	18230789	18230967	+[Positive strand]	ATAGAGTGAACCATTAGAGCA	21	GAGTTGGATTTGCTCCAATGGTTCACTCTATAATAGAGTTACTTTATAATAGAGTGAAATATAGAGTAATGTTGATTTTTTACTCCAAATATAGAGTGAAATAAGCAACATTACTCTATATTTCACTCTATTATAGAGTAACTCTATTATAGAGTGAACCATTAGAGCAAATTCAACAC	179	..(((((((((((((.((((((((((((((((((((((((((((((((((((((((((((((((((((((((((...((((((((........))))))))....)))))))))))))))))))))))))))))))))))))))))))))))))))))))))).)))))))))))))..	-120.6
bna-novel_miRX54.2	chrA03	16974629	16974821	-[Negative strand]	ATAGAGTGAACCATTAGAGCA	21	AGAGTTGGATTTGCTCTAATGGTTCACTCTATAATAGAGTTACTCTATAATAGAGTGACTATAATAGAGTGAAATATAGAGTATTCTTGTTTTCTCATTCTATATTTAGAGTAAAAAAATAAGATTACTCTATATTTCACTCTATTATAGAGTAACTCTATTATAGAGTGAACCATTAGAGCAAATTCAACTC	193	.((((((((((((((((((((((((((((((((((((((((((((((((((((.....)))).((((((((((((((((((((.(((((((((.(.((((((....)))))).).))))))))).))))))))))))))))))))))))))))))))))))))))))))))))))))))))))))))))))))	-119.5
bna-novel_miRX54.3	chrA06	6937876	6937983	+[Positive strand]	ATAGAGTGAACCATTAGAGCA	21	AGAGTTGAATTTGCTCCAATGGTTCACTCTATAATAGAGTTACTCTATAATAGAGTGAAATATAGAGTAACTCCATTATAGAGTGAACCATTAGAGCAAATTCAATTC	108	.(((((((((((((((.((((((((((((((((((.(((((((((((((...........))))))))))))).)))))))))))))))))).)))))))))))))))	-66.2
bna-novel_miRX54.4	chrA07	19761027	19761205	-[Negative strand]	ATAGAGTGAACCATTAGAGCA	21	AAAGTTGGATTTGCTTCAATAGTTCACTATATAATAGAGTTATTCTATAATAGAGTGAAATATAGAGTAATGTTGATTTTTTACTCCAAATATAGAATAAAAAAATAACATTACTTTATATTTCACTCTATTATAGAGTAACTCTATTATAGAGTGAACCATTAGAGCAAATTCAATTT	179	.((((((((((((((..(((.(((((((.((((((((((((((((((((((((((((((((((((((((((((((.(((((((.((........)).))))))).)))))))))))))))))))))))))))))))))))))))))))))).))))))).)))..))))))))))))))	-97.4
bna-novel_miRX54.5	chrA09	227771	227949	+[Positive strand]	ATAGAGTGAACCATTAGAGCA	21	GTAACTCTATTTGCTCTAATGGTTCACTCTATAATAGAGTTACTCTATAATAGAGTGAAATATAGAGTATTCTTATTTTTTCACTCTATATTTGAAGTAAAAAAATAAGAATACTCTATATTTCACTCTATTATAGAGTAACTCTATTATAGAGTGAACCATTAGAGCAAATAGAGTTA	179	.((((((((((((((((((((((((((((((((((((((((((((((((((((((((((((((((((((((((((((((((.(((.((....)).))).))))))))))))))))))))))))))))))))))))))))))))))))))))))))))))))))))))))))))))))))	-127.6
bna-novel_miRX54.6	chrA09	227772	227950	-[Negative strand]	ATAGAGTGAACCATTAGAGCA	21	GTAACTCTATTTGCTCTAATGGTTCACTCTATAATAGAGTTACTCTATAATAGAGTGAAATATAGAGTATTCTTATTTTTTTACTTCAAATATAGAGTGAAAAAATAAGAATACTCTATATTTCACTCTATTATAGAGTAACTCTATTATAGAGTGAACCATTAGAGCAAATAGAGTTA	179	.(((((((((((((((((((((((((((((((((((((((((((((((((((((((((((((((((((((((((((((((((((((........)))))))))))))))))))))))))))))))))))))))))))))))))))))))))))))))))))))))))))))))))))))	-132.7
bna-novel_miRX54.7	chrA09	3378091	3378268	+[Positive strand]	ATAGAGTGAACCATTAGAGCA	21	AGAGTTGAATTGCTCCAATGGTTTACTCTATAATAGAGTTACTCTATAATAGAGTGAAATATAGAGTAATCTTATTTTCTTACTCCAAATATAGAGTGAAAAAACAAGAATACTCTATATTTTACTCTATTATAGAGTAATTCTATTATAGAGTGAACCATTAGAGCAAATTTAACTC	178	.((((((((((((((.((((((((((((((((((((((((((((((((((((((((((((((((((((.((((.((((.((((((........)))))).)))).)))).)))))))))))))))))))))))))))))))))))))))))))))))))))).)))).))))))))))	-106.4
bna-novel_miRX54.8	chrC03	47540538	47540684	+[Positive strand]	ATAGAGTGAACCATTAGAGCA	21	AGAGTTAAATTTGTTCAAATGGTTCACTCTATAATAGAGTAAAATATAGAGTAATGTTGATTTTTCACTCTATATTTGGAGTAAAAAAACAACATTAGTCTATATTTCACTCTATTATAGAGTGAACCATTAGAGCAAATTCAACTC	147	.(((((.(((((((((.(((((((((((((((((((((((.(((((((((.((((((((.(((((.((((((....)))))).))))).)))))))).))))))))).))))))))))))))))))))))).))))))))).)))))	-82.5
bna-novel_miRX54.9	chrC05	32165320	32165540	-[Negative strand]	ATAGAGTGAACCATTAGAGCA	21	AGAGTTACTTTTGCTCCAATGGTTCACTTTATAATAGAGTTACTCTATAATAGAGTGGAATATAGAGTAGTGCTATTGTTTTTCTCCAAATATAGAGTAAAAACAACATTACTCTTTTTCTTTAGCAACAACAATTTTACTCTATATTCCACTCTATTATAGAGTAACTCTATTATAGAGTAACTCTATTATAGAGTGAACCATTAGAGCAAATTCAACTT	221	.(((((...(((((((.(((((((((((((((((((((((((((((((((((((((((((((((((((((....((((((.((((........(((((((........)))))))........)).)).)))))).))))))))))))))))))))))))))))))((((((...)))))).))))))))))))))))))))))).)))))))...)))))	-105.69
bna-novel_miRX54.10	chrC06	31550442	31550601	+[Positive strand]	ATAGAGTGAACCATTAGAGCA	21	CAGTTGAATTTACTCAAATGGTTCATTTTATAATAGAGTTAATCTATAATAGAGTAAAATATAGAGTAATGTTGTTTTTTACTCCAAATATAGAGTGAAAATCAACATTATTCTATATTTCACTCTATTATAGAGTGAACCATTAGAGCAAATTCAACTC	160	.((((((((((.(((.(((((((((((((((((((((((...((((...))))...((((((((((((((((((.(((((((((........))))))))).)))))))))))))))))).))))))))))))))))))))))).))).)))))))))).	-75.5
bna-novel_miRX54.11	chrC07	31949182	31949327	+[Positive strand]	ATAGAGTGAACCATTAGAGCA	21	GAGTTGAATTTGTTTCAATGGTTCATTCTATAATAGAATAAAATATAGAGTAATGTTGTCTTTTTACTCCAAATATAAAGTGAAAAAGTAATATTACTCTATATTTCACTCTATTATAGAGTGAACCATTAGAGCATATTCAGTTA	146	...((((((.((((..(((((((((((((((((((((.(.((((((((((((((((((..((((((((..........))))))))..)))))))))))))))))).).)))))))))))))))))))))..)))).))))))...	-66.5
bna-novel_miRX54.12	chrC07	41957651	41957813	-[Negative strand]	ATAGAGTGAACCATTAGAGCA	21	AGAGTTGAATTTGCTCCAATAGTTCACTCTATAATAGAGTTACTCTATAATATAGTGAAATATAAAATATTGTTGTTTTTTTACTCCAAATATAGAGTGAAAAAACAACATTACTCTATATTTCACTCTATTATAGAGTGAACCATTAGAGCAAATTCAATTC	163	.(((((((((((((((.(((.((((((((((((((((((.....((((...)))).((((((((.(.((.((((((((((((((((........)))))))))))))))).)).).)))))))).)))))))))))))))))).))).)))))))))))))))	-74.4
bna-novel_miRX54.13	chrC07	41963258	41963420	-[Negative strand]	ATAGAGTGAACCATTAGAGCA	21	AGAGTTGAATTTGCTCCAATAGTTCACTCTATAATAGAGTTACTCTATAATATAGTGAAATATAAAATATTGTTGTTTTTTTACTCCAAATATAGAGTGAAAAAACAACATTACTCTATATTTCACTCTATTATAGAGTGAACCATTAGAGCAAATTCAATTC	163	.(((((((((((((((.(((.((((((((((((((((((.....((((...)))).((((((((.(.((.((((((((((((((((........)))))))))))))))).)).).)))))))).)))))))))))))))))).))).)))))))))))))))	-74.4
bna-novel_miRX54.14	chrCnn_random	60867702	60867847	+[Positive strand]	ATAGAGTGAACCATTAGAGCA	21	GGAGTTGGATTTGCTCCTATGGTTCACTTTATAATAGAGTGAAATATAAAATAATGTTGTTTTTTTACTCCAAATATAGAGTAAAAAATAACATTACTCTATATTTCACTCTATTATAGAGTGAACCATTAGAGCAAATCTAACTC	146	.(((((((((((((((..((((((((((((((((((((((((((((((.(.((((((((((((((.((((........)))))))))))))))))).).))))))))))))))))))))))))))))))..)))))))))))))))	-83.7
bna-novel_miRX55.1	chrA02	22500622	22500723	-[Negative strand]	ATAGAGTGGAATATAGAGTAA	21	TTACTCTATAATAGAGTGGAATATAGAGTAATCTTGTTTTTTTACTCCAAATATAGAGTGAAAAATAAGATTACTCTATATTTCACTCTATTATAGAGTGAA	102	((((((((((((((((((((((((((((((((((((((((((.((((........)))))))))))))))))))))))))))))))))))))))))))))).	-61.9
bna-novel_miRX55.2	chrA08_random	1900313	1900415	-[Negative strand]	ATAGAGTGGAATATAGAGTAA	21	TTACTCTTTAATAGAGTGGAATATAGAGTAATCTTGTTTTTTTACTCCAAATATAGAGTGAAAAAATAAGATTACTCTATATTTCACTCTATTATAGAGTAAC	103	(((((((.(((((((((((((((((((((((((((((((((((((((........))))))))))))))))))))))))))))))))))))))).))))))).	-62.3
bna-novel_miRX55.3	chrA09	26549655	26549757	+[Positive strand]	ATAGAGTGGAATATAGAGTAA	21	TTACTCTATAATAGAGTGGAATATAGAGTAATCTTGTTTTTTTACTCCAAATATAGAGTGAAAAAATAAGATTACTCTATATTTCACTTTATTATAGAGTAAC	103	(((((((((((((((((((((((((((((((((((((((((((((((........))))))))))))))))))))))))))))))))))))))))))))))).	-63.6
bna-novel_miRX55.4	chrA10	13159389	13159530	-[Negative strand]	ATAGAGTGGAATATAGAGTAA	21	ATCTCCAAGGGAACTCTATTTTTTCCTCTATAATTTACACTAAAATAGAGTAACTCTATTATATAGTTGAATTTGCTCCAATGGTTCACTCTATAATAGAGTTACTCTATAATAGAGTGGAATATAGAGTAATCTTATTATT	142	......((((..(((((((.(((..((((((.............(((((((((((((((((((.(((.(((((.........)))))))).))))))))))))))))))).))))))..))).)))))))..))))......	-47.74
bna-novel_miRX55.5	chrC03	48655476	48655606	+[Positive strand]	ATAGAGTGGAATATAGAGTAA	21	TACACAATAATTTTCTTTATATTTCACTCTAAAATAGAATAACTTTATCATAGAGTTGAATTTGCTTTAATGGTTCACTCTAAAATAGATTTACTCTATAATAGAGTGGAATATAGAGTAAAGTTGTTTGT	131	.(((.((((((((((((((((((((((((((..(((((.(((.(((((..((((((.(((((.........)))))))))))..))))).))).)))))..))))))))))))))))).))))))))))))	-45.3
bna-novel_miRX55.6	chrC04	28301562	28301663	-[Negative strand]	ATAGAGTGGAATATAGAGTAA	21	TCACTCTATAATAGAGTGGAATATAGAGTAATATTACCTTTTTACTCTATATTTGGAATAAAAAACAACATTACTCTATATTTCACTCTATTATAGAGTGAA	102	((((((((((((((((((((((((((((((((.((...((((((.((((....)))).))))))..)).)))))))))))))))))))))))))))))))).	-51.8
bna-novel_miRX55.7	chrC05	32165374	32165502	+[Positive strand]	ATAGAGTGGAATATAGAGTAA	21	TTACTCTATAATAGAGTGGAATATAGAGTAAAATTGTTGTTGCTAAAGAAAAAGAGTAATGTTGTTTTTACTCTATATTTGGAGAAAAACAATAGCACTACTCTATATTCCACTCTATTATAGAGTAAC	129	((((((((((((((((((((((((((((((...((((((((.(((((.....(((((((........)))))))...))))).....))))))))...)))))))))))))))))))))))))))))).	-61.4
bna-novel_miRX55.8	chrCnn_random	13586839	13587066	-[Negative strand]	ATAGAGTGGAATATAGAGTAA	21	ATATGGCATTCCTCTATATTTCACTCTATAATAGAGTAACTCTATTATAGGTAACACCATTGGAGCAAAAGTTACACTAAATTAGAGTTACTCTATTTTAGTGTAAATAATAGAGGAAAAAATAAAGTGTCATTGGAGATGCTCTTATAGAGTTGGATTTGCTCCAAAGGTTTACTCTATAATATAGTTAATCTATAATAGAGTGGAATATAGAGTAACTCTGTCATA	228	.(((((((((.((((((((((((((((((.(((((.(((((.((((((((((((.(((.((((((((((..((((((((((.(((((...))))).))))))))))...............((((((((((......)))))).)))).........)))))))))).))))))).)))))))).))))).))))).)))))))))))))))))).))...)))))))	-91.8
bna-novel_miRX56.1	chrA02	8774556	8774699	+[Positive strand]	ATATATGCGTATATAATTGTG	21	TATATCTATTATATATGCGTATATAATTGTGAGCTAAGGACTTTACGAAAACCCAAACGGAAAGTTCCTTAATTAAGGAACTTTCGGTTTGGATTTCCGTAAAGTCCTTAACTCATAATTATATACGCATATATAATAGATACA	144	..(((((((((((((((((((((((((((((((.(((((((((((((.(((.((((((.(((((((((((....))))))))))).)))))).))).))))))))))))).)))))))))))))))))))))))))))))))..	-90.1
bna-novel_miRX57.1	chrA04	11286340	11286509	-[Negative strand]	ATATGAAGTAAGGAATGCTCCAA	23	GTAAAAGTAAATATGAAGTAAGGAATGCTCCAACCCAACTCCATATCTCATTCCATAATGAAATTTACTTCATAAATGGAGTAATCTTTTTGTTTGTTTGTTCATGACTCCATTATGGAGTGGGAAATGAAGTAGAGTTGGAGCAATTTTACTCCATTTTCACTTTTACT	170	((((((((.((.(((.(((((((..(((((((((.(.(((.(((.(((((((((((((((....((((((((....)))))))).......(((((......)).)))..))))))))))))))).))).))).).))))))))).))))))).))).)).)))))))).	-64.3
bna-novel_miRX57.2	chrC01	13685069	13685238	-[Negative strand]	ATATGAAGTAAGGAATGCTCCAA	23	GTAAAATTGAATATGAAGTAAGGAATGCTCCAATCCAACCTCATATTTCACTCCATAATAGAATTTACTCTTTAAATGGAGTAATCTATTTTTTTTTTGTTCATCGCTCCATTATGAACTAAGAAATTGAATAGGGTTAGGAGCATTTTTACTCCATATTCACTTTTACT	170	((((((.((((((((.((((((.(((((((((((((....(((.(((((.......((((((..(((((((......)))))))))))))........((((((.........))))))...))))))))...))))).)))))))))))))).)))))))).)))))).	-55.4
bna-novel_miRX58.1	chrC02	40337696	40337905	-[Negative strand]	ATCATCTAGATGTTTCCTCGG	21	CAAATCGGCTTCTGAGCATAAGACCGAAACGATAATTTTTCTAAGGAAATATCTAGATGAGAATGTGACGCATGACTATGCGAACATAGAAGACCCATATGAGATGTGTCAAACTTTTCTTTCATAGAGTGCCACAGCTCAGCTTGATTTTCTATATTTGCATAGTCATGCGTAAAATTATCATCTAGATGTTTCCTCGGGAGAGGATTT	210	....(((((((........))).))))........((((((..(((((((((((((((((.(((...(((((((((((((((((.((((((((..((..((((.((((....(((((........)))))..)))).))))...)).)))))))).)))))))))))))))))...))).)))))))))))))))))..)))))).....	-88.7
bna-novel_miRX59.1	chrCnn_random	62937075	62937253	-[Negative strand]	ATCATGAGTTAAGAACCCGGCTA	23	AAAATATCAAATCATGAGTTAAGAACCCGGCTAAAAGACCGGGGTTAATCATGCCCTTAACATCATCGAAAACTCATGAAGTTTCTTGTTTTGTTTCACTGCTCCCACCACGTGACATTAAGAGCATGATTAACCCCGGTCTCTTAGCTGGGGTTCTTAACTCATGATTTGACTTTTTT	179	((((..((((((((((((((((((((((((((((.(((((((((((((((((((.(((((..((((.((....))))))................((((((.......)).))))..))))).))))))))))))))))))).)))))).))))))))))))))))))))))..)))).	-90
bna-novel_miRX60.1	chrCnn_random	33329002	33329131	+[Positive strand]	ATCCATTAGTATCAGACGATC	21	TCTTCAGAGATCGTCTGATACTAATGGGTCATTTTTTGTAATTGGTAAATCTTAACTAAACATTTTACACGCTTGAGAGACTCTTTCTCTTGCAAAAAATGATCCATTAGTATCAGACGATCTCAAAGAC	130	((((..((((((((((((((((((((((((((((((((((.(((((........)))))...............((((((...)))))).)))))))))))))))))))))))))))))))))).)))).	-61.4
bna-novel_miRX61.1	chrC04	17909194	17909283	-[Negative strand]	ATCTATGACGGTGTAATCTGCTA	23	GAACCAGATTGCGGATGGCTCATAACCGAGAGATTATTATTTGTAATCTTTCCGTTTATCTATGACGGTGTAATCTGCTATATAAGGAAC	90	....((((((((..((.(.(((((((.((((((((((.....)))))))))).)).....)))))).)))))))))).............	-22.7
bna-novel_miRX62.1	chrC03	14708244	14708336	-[Negative strand]	ATGAGTCTGTAAAGTTGACGACA	23	CAGAGTCTATATGAGTCTGTAAAGTTGACGACAAAAAAAAAAAAAAAAAATATTAATTTAGTATTGTTAATGATGGGTTACATATAGATTTAC	93	..((((((((((((..((((...((((((((................................)))))))).))))..).)))))))))))..	-19.05
bna-novel_miRX63.1	chrA02	8774573	8774681	-[Negative strand]	ATGAGTTAAGGACTTTACGGA	21	GTATATAATTATGAGTTAAGGACTTTACGGAAATCCAAACCGAAAGTTCCTTAATTAAGGAACTTTCCGTTTGGGTTTTCGTAAAGTCCTTAGCTCACAATTATATACG	109	((((((((((.(((((((((((((((((((((((((((((.(((((((((((....))))))))))).))))))))))))))))))))))))))))).)))))))))).	-72.4
bna-novel_miRX63.2	chrA06	3497640	3497748	-[Negative strand]	ATGAGTTAAGGACTTTACGGA	21	GTATATAATTATGAGTTAAGGACTTTACGGAAATCCAAACCGAAAGTTCCTTAATTAAGGAACTTTCCGTTTGGGTTTCCGTAAAGTCCTTAGCTCACAATTATATACG	109	((((((((((.(((((((((((((((((((((((((((((.(((((((((((....))))))))))).))))))))))))))))))))))))))))).)))))))))).	-75.3
bna-novel_miRX63.3	chrA06	3497931	3498039	-[Negative strand]	ATGAGTTAAGGACTTTACGGA	21	GTATATAATTATGAGTTAAGGACTTTACGGAAATCCAAACCGAAAGTTCCTTAATTAAGGAACTTTCCGTTTGGGTTTCCGTAAAGTCCTTAGCTCACAATTATATACG	109	((((((((((.(((((((((((((((((((((((((((((.(((((((((((....))))))))))).))))))))))))))))))))))))))))).)))))))))).	-75.3
bna-novel_miRX64.1	chrA03	12969757	12969949	-[Negative strand]	ATGCGTTTTGGGGTTTTGGCGTA	23	CATGTTTTTTTGTGTTTTGGCGGAAAAATGTATTTTGGGGTGTTGGCGTGAAAACATTTTTTTGTGATTTGTGCATGAAAACATGTTTTTCAATTTTTGCGGGAAAACACGTTTTTGCAATTTTGACGGAAAAATATTTTTGTGCAATTTTAGCGGGAAAATGCGTTTTGGGGTTTTGGCGTAAAAAAATAGT	193	..((((((((((((((..(((...((((((((((((...((....(((..((((.((((((((((.(....((((..(((((.((((((((..........)))))))).)))))))))....).)))))))))).))))..))).......))...))))))))))))...)))..))))))))))))))..	-52
bna-novel_miRX64.2	chrA07	19177254	19177446	-[Negative strand]	ATGCGTTTTGGGGTTTTGGCGTA	23	CATGTTTTTTTGTGTTTTGGCGGAAAAATGTATTTTGGGGTGTTGGCGTGAAAACATTTTTTTGTGATTTGTGCATGAAAACATGTTTTTTGGTTTTTGCGGGAAAACACGTTTTTGCAATTTTGACGGAAAAATATTTTTGTGCAATTTTAGCGGGAAAATGCGTTTTGGGGTTTTGGCGTAAAAAAATAGT	193	..((((((((((((((..(((...((((((((((((...((....(((..((((.((((((((((.(....((((..(((((.((((((((.((....)).)))))))).)))))))))....).)))))))))).))))..))).......))...))))))))))))...)))..))))))))))))))..	-54.8
bna-novel_miRX65.1	chrCnn_random	30403154	30403271	-[Negative strand]	ATGGAGTGGAGTTGGAGATGC	21	TCTTCTTAGAGCATCTTCAACCTCACTCCATAATTTACTTTTTTGTTTGTTCATCACTCCATTTTCCACTCCATTTTGCAGTAAATTATGGAGTGGAGTTGGAGATGCTCTTAACTGC	118	.......((((((((((((((..((((((((((((((((........................................))))))))))))))))..)))))))))))))).......	-45.1
bna-novel_miRX65.2	chrCnn_random	44097041	44097216	-[Negative strand]	ATGGAGTGGAGTTGGAGATGC	21	TGGCCTTAGAGCATCTCCAACCCCACTTTATAATTTACTGTAAAATGAAGTGGGAAATAGAGTGATGAATAAACAAAAAAGTGATTAATGCATAAATGGAGTAATGAGATTTTTGATTGTTCATCACTCCATTTTGCATTAAATTATGGAGTGGAGTTGGAGATGCTCTTAAAACG	176	.(.....((((((((((((((.(((((((((((((((.(((((((((............(((((((((((((.((((((..(.((((.(.((....)).).)))).)..)))))).)))))))))))))))))))))).))))))))))))))).)))))))))))))).....).	-76.6
bna-novel_miRX66.1	chrC02	32533878	32534031	+[Positive strand]	ATGGGCAACTGGTTTCGTTGATA	23	TCGGATATTCGTCAATCTTCGACAAAACCAAAGTCTGCATGTATTTTCCAGAATTGACTTTTCCTCTACTTGATTGGGTTTTGATGGGCCTCTTCGTGATTCCATCCAATAGGCTACTAATATGGGCAACTGGTTTCGTTGATATAAAACTCCG	154	.((((.....((......(((((.((((((..((.(((..(((((...((((((...((..((........))..))))))))...(((((....(((....))).....)))))...)))))..))))))))))).)))))......))))))	-27.7
bna-novel_miRX67.1	chrA02	3714237	3714417	+[Positive strand]	ATTACGCTAAGAACCTCATCCTA	23	CGGAAGGTTCTTAGTACGAGGTTATTAGTATAATATAAGAATCGTTTCTTAACTTTTAACTAAAAAAAACTAAGAACCGTTTCTTAAATAAAAGTTTTAAGAAACGGTTATTAGTTTTTCTTAATTAAAACTAAGAAACGGTTTTTATATTACGCTAAGAACCTCATCCTAAGAAGCTCCC	181	.(((.(.(((((((...((((((.((((..(((((((((((((((((((((..((((((.(((.(((((((((.((((((((((((((.......)))))))))))))).))))))))).))).)))))).)))))))))))))))))))))..)))).))))))...))))))).)))).	-80.2
bna-novel_miRX68.1	chrA06	7079444	7079623	-[Negative strand]	ATTAGTTGGGGAATAAGTATG	21	ATTATATGCGCATATTTGTTCTCCAACTAATCATTGACTGCATAAAATCATGATTAGAATATTCTACCGTTAAAAAGTTGACGGAAACCGTTATTTTTGTTCATCAGTTAACATTTGACTATTTTGTTCTCAATTTTGCGCAGTCAACTATTAGTTGGGGAATAAGTATGCGCAAGCAAT	180	......(((((((((((((((((((((((((..((((((((.((((((...((.(((((((.((..(((((((....))))))).....((((...(((.....))).))))....)).))))))).))...)))))).))))))))..)))))))))))))))))))))))))......	-71.1
bna-novel_miRX68.2	chrC02_random	4167658	4167838	-[Negative strand]	ATTAGTTGGGGAATAAGTATG	21	ATTATATGCGCATATTTATTCCCCAATTAATCATTGACTGCATAAAATCATGATTAGAATATTCTACCGTTAAAAAGTTGACGGAAACCATTATTTTCTGTTCATCAGTTACCCTTTGACTATTTTGATCTCAATTTTGCGCAGTCAACTATTAGTTGGGGAATAAGTATGCGCAAGCAAT	181	......(((((((((((((((((((((((((..((((((((.((((((...((((((((((.((..(((((((....))))))).............(((.....))).........)).))))))))))...)))))).))))))))..)))))))))))))))))))))))))......	-74.4
bna-novel_miRX68.3	chrC04	8619034	8619210	+[Positive strand]	ATTAGTTGGGGAATAAGTATG	21	ATTATATGCGCATATTTGTTCTCCAACTAATCAACTGCGCAAAATCATGATTAAAATATTCCACCGTTAAAAAGTTGACGGAAACCGTTATTTTTCCGTTCATCAGAACAATTGACTATTTTGTTCTTAATTTTGCGCAGTCAACTATTAGTTGGGGAATAAGTATGCGCAAGCAAT	177	......(((((((((((((((((((((((((..((((((((((((...((.(((((((.((..(((((((....)))))))................((((....))))....)).))))))).))...)))))))))))).....)))))))))))))))))))))))))......	-71.4
bna-novel_miRX68.4	chrC07	5310952	5311128	+[Positive strand]	ATTAGTTGGGGAATAAGTATG	21	ATTATATGCGCATATTTGTTCTCCAACTAATCAACTGCGCAAAATCATGATTAAAATATTCCACCGTTAAAAAGTTGACGGAAACCGTTATTTTTCCGTTCATCAGAACAGTTGACTATTTTGTTCTTAATTTTGCGCAGTCAACTATTAGTTGGGGAATAAGTATGCGCAAGCAAT	177	......(((((((((((((((((((((((((..((((((((((((...((.(((((((.((.((.(((.....((.((((((((........)))))))).))...))).)).)).))))))).))...)))))))))))).....)))))))))))))))))))))))))......	-72.3
bna-novel_miRX68.5	chrC08	8582084	8582263	+[Positive strand]	ATTAGTTGGGGAATAAGTATG	21	ATTATATGCGCATATTTGTTCTCCAACTAATCATTAACTGCGCAAAATCATGATTAAAATATTCCACCGTTAAAAAGTTGACGGAAACCGTTATTTTTCCGTTCATCAGAACAGTTGACTATTTTGTTCTTAATTTTGCGCAGTCAACTATTAGTTGGGGAATAAGTATGCGCAAGCAAT	180	......(((((((((((((((((((((((((..((.((((((((((((...((.(((((((.((.((.(((.....((.((((((((........)))))))).))...))).)).)).))))))).))...)))))))))))).))..)))))))))))))))))))))))))......	-74.4
bna-novel_miRX68.6	chrC08_random	3540676	3540852	+[Positive strand]	ATTAGTTGGGGAATAAGTATG	21	ATTATATGCGCATATTTGTTCTCCAACTAATCAACTGCGCAAAATCATGATTAAAATATTCCACCGTTAAAAAGTTGACGGAAACGGTTATTTTTCCGTTCATCAGAACAGTTGACTATTTTGTTCTTAATTTTGCGCAGTCAACTATTAGTTGGGGAATAAGTATGCGCAAGCAAT	177	......(((((((((((((((((((((((((..((((((((((((...((.(((((((.((.((.(((.....((.((((((((........)))))))).))...))).)).)).))))))).))...)))))))))))).....)))))))))))))))))))))))))......	-72.3
bna-novel_miRX69.1	chrA09_random	2908900	2909177	+[Positive strand]	ATTATAGAGATGGGTTGGAGATA	23	GTAACTTAGACTATCTCCAACCCATCTCTATAATAGAGATCTCTAAAATAAAAAAAAAAATAGAAATGATGTTTTTGCTCCAATGTGTTCCTCTATAATAGAGGAATGCTATTTTTTCCCCTAAATATAGAGGAAAAAATAGCATTCCTCTATTTATAGAGACAAATATAACATTTCTCTATTATAGAAGAACACATTGAGGCAAAAATACCATCTCTATTTTTTTCTCTATTTTAGAGATCTCTATTATAGAGATGGGTTGGAGATAGTCTAAGTTA	278	.(((((((((((((((((((((((((((((((((((((((((((((((((.(.(((((((((((.(((.(((((((((..((((((((((.((((((.(((((((((((((((((((((.(((....))).)))))))))))))))))))))...(((((((.............))))))))))))).))))))))))..))))))))).))).))))))))))).).)))))))))))))))))))))))))))))))))))))))))))))))))	-165.72
bna-novel_miRX70.1	chrA02	20360244	20360370	-[Negative strand]	ATTGGTTAAATTGTAGTTAGGTA	23	CTATTTTTTTATTGGTTAAATTGTAGTTAGGTAAATAATTAATGATGTTTTTGTTTAGAAATATAAAAAATTAATGATTTTCTTAATTTATGTGCATAGCTATAAAACAACTTATATTAAAAACGGA	127	(..(((((.(((.((((...(((((((((.(((...........(((((((......)))))))...(((((((.(.....))))))))...))).)))))))))...)))).)))..)))))..).	-18.5
bna-novel_miRX70.2	chrC06	24366860	24367156	+[Positive strand]	ATTGGTTAAATTGTAGTTAGGTA	23	CTATTTTATTATTGGTTAAATTGTAGTTAGGTAAATAATTAATGATGTTTTTGTTTAGAAAATTAAATGTTTCTTAATCTATGTGCAAAATCCTAAAGCGTCTAATATAAAAAAAACTGAGGAAGTATAGAAGTTTGTATTTTCTTAATATATGTGCAAAAACCTTAAAAATCACTTAAAGTGGTACAGAGGGAAGAAGTATAAGATATTCCTAGGAATAATTTGTGTAACACTAAAATTAATTATTAATTACATGATATTTGTATTTAACTTTCAAAATATCAGTTTATGGGATAT	297	.((((((((.((((((....(((.(((((((((..(((((((((((..(((((...(((((........))))).......((..((((.(((((.((..(((.((((.........(((((((((((((....)))))))))))))...............((((....(((((.....)))))....)))).....)))).)))..))..)))))....))))..))....)))))...)))))))))))...........)))))))))..)))...))))))..)))))))).	-53.22
bna-novel_miRX70.3	chrAnn_random	36351179	36351363	-[Negative strand]	ATTGGTTAAATTGTAGTTAGGTA	23	CTATTTTATTATTGGTTAAATTGTAGTTAGGTAAACAATTAATGATATTTTTTTTTAGAAATTAAATTTTTTTTAATCTATGTGCACAATCCTAAAGCGTCATATATAAAAAAAACAAAGTGAGTATTAACAATCAAACAAAAAGTAGAAAATGCTACTACAATAGCTAACGAAAGATACAATAA	185	.((((((.(..(((((((..(((((((..((((..((.....)).((((((((.((.((.......(((((((((...(((((((...........))).))))..)))))))))....((........))..)).)).)))))))).....))))))))))))))))))..)))))))......	-25
bna-novel_miRX70.4	chrA05	17717223	17717348	-[Negative strand]	ATTGGTTGAATTGTAGTTAGGTA	23	TTATTTTTCTATTGGTTGAATTGTAGTTAGGTAAATAATTAATGATGTTTTTGTTTAGAAAATATAAGAAATTAATGGTTTTCTTAATCTACGTGCATAGCTATAAAACGACTTATATAAAAAAAC	126	...(((((.(((.(((((..(((((((((.(((............(((((((.....)))))))(((((((........))))))).......))).)))))))))..))))).))).)))))...	-23.2
bna-novel_miRX70.5	chrAnn_random	6327021	6327266	-[Negative strand]	ATTGGTTGATTTGTAGTTAGGTA	23	CTCTTTTATTATTGGTTGATTTGTAGTTAGGTAAATAATTAATGATATTTTTGTTTAGAAAATATAAAAAATTAATAATTTTTTAATCTATGTGCATAATTCTAAAACGACTTATACTAAAAAACGGAGAGAGTATAAAGTAAGGGTGAAATACATATGAAACAAGGATCCATTTTAATATTTTGAATATGGTCCATTACAATGTTGAGCCGGGCCTGATTACAAGTTGTGTTGAGGGTGGAAACA	246	...((((((..(..(..(((((((((((((((......(((((.......((((((........((((((((.....))))))))...((((((....(((((...((...(((((((.............))))))).)).)))))....))))))..))))))(((.(((((((((....))))).)))))))........))))).....)))))))))))))))...)..)..))))))...	-47.52
bna-novel_miRX71.1	chrC02	23378211	23378294	-[Negative strand]	ATTTACATGGAAGTCGTCTCA	21	ACCCTAGATGATTTACATGGAAGTCGTCTCAAATTTTTTTTTTAACAAACAAAGATGGACGACTTCCATGTAGCCATGAAGGCT	84	..(((..(((..(((((((((((((((((...((((((.(((....))).))))))))))))))))))))))).)))..)))..	-31.2
bna-novel_miRX71.2	chrC03	53785849	53785932	+[Positive strand]	ATTTACATGGAAGTCGTCTCA	21	ACCTTATACGATTTACATGGAAGTCGTCTCAATTTTTTTTTTAACAAACAAAGATGGATGAGTTCCATGTAAGTCGTCTAGAAA	84	...(((.(((((((((((((((.((((((..((((((.(((....))).)))))))))))).))))))))))))))).)))...	-31.6
bna-novel_miRX71.3	chrUnn_random	6480722	6480807	+[Positive strand]	ATTTACATGGAAGTCGTCTCA	21	ACCCTAGACGATTTACATGGAAGTCGTCTCAAAATTTTTTTTTTAACAAACAAAGATGGACGACTTCCATGTAAGTCGTCTATAAA	86	....(((((((((((((((((((((((((....((((((.(((....))).)))))))))))))))))))))))))))))))....	-41.9
bna-novel_miRX72.1	chrC02	2767763	2767848	-[Negative strand]	ATTTCGGATTTTCGGGTATTTCA	23	CGAGTCATGTATTTCGGATTTTCGGGTATTTCAGCATAGGGGCATAGAACCCGTTTGGGTATTTCTGTAATTCGGGTCGGGTTTGG	86	(((..(.((...((((((((..((((...(((((....(((........)))..)))))....)))).)))))))).)))..))).	-18.8
bna-novel_miRX73.1	chrCnn_random	71771797	71771986	-[Negative strand]	ATTTGAAATCAAGCTGTGAGTCA	23	TTACTTTTGCATTTGAAATCAAGCTGTGAGTCATATTTGGAAATTTTCCCCACCTTTTATGTCGTTAGAGAACTTTCCAACAATACAATTTTTAAGTTTCTTTTATAAGTTTATTATATGCATTAATATACGATACATGTTTTTTTTTGGGACAAGGTACATGCGATACGTTTTTGTTTATACAAGTAAT	190	((((((....((((((((..(((((..((((..(((((((((((((((...................))))).))))))..))))..))))...)))))..))).)))))....((((.(((..((..((((.(((.((((((.....))))))..)))....)).))..))..))).)))).)))))).	-23.61
bna-novel_miRX74.1	chrC05	16486372	16486446	+[Positive strand]	CAACTTTCGTCGTAAACGCCATA	23	TCGTAAATTTACATGGTGTTTACAACGCAGTTACGAGGAGTCCAACTTTCGTCGTAAACGCCATATAAATTTACG	75	.((((((((((.(((((((((((.(((.((((((.....))..))))..))).))))))))))).))))))))))	-28.9
bna-novel_miRX75.1	chrA04	18322298	18322442	+[Positive strand]	CAAGCCCAATGAAATACTGATC	22	AAGAGATCAAAGCCAGTAGCTCGTTAGGTTTGAACCAAATCTGGTCCTGCTTGTTCTTGGTCTTATCTGACTTGTGTGAATGAAATATGATGTCGCCAGGACCGGATTTTGGTCAAGCCCAATGAAATACTGATCTTGATCTCTA	145	.(((((((((...(((((..(((((.(((((((.(((((((((((((((.(..(((..((((......)))).....)))..).....(....)..)))))))))).)))))))))))).)))))..)))))...))))))))).	-61.3
bna-novel_miRX75.2	chrC04	47518990	47519155	+[Positive strand]	CAAGCCCAATGATATACTGATC	22	AAAAAATTAAGAGATCAAAGCCAGTAGTTCGTTAGGTTTGACCCAAATCTGGTCCTGCTTGTTCTTGCTCTTTATCTGACTTGTGTGAATGAAACATATGATGTAGCCAGGACCGGATTTTGGTCAAGCCCAATGATATACTGATCTTGATCTCTAAAATTTTGGA	166	..((((((.(((((((((...(((((..(((((.(((((((((.(((((((((((((.........(((...((((.....(((((.......))))).)))).)))))))))))))))).))))))))).)))))..)))))...)))))))))..))))))...	-65.7
bna-novel_miRX76.1	chrA06	11319343	11319535	+[Positive strand]	CATAATTAGGTTGTTGGTAAG	21	TCTCTGCCTCCATAATTAGGTTGTTGGTAAGCTTCGAACCCATGACCTCACCTTTCAACAGTATTCTCACAGGCCAAGCCGTCACCAATTGATCTGCAGTTTAATTGGTGACAGCTTGTCTTGTGAGAATGTTGTTGAAGGGTGAGGTCCTGGGTTCGAGATTCACCAACAACCTAATTATGGAGTCAGAGAA	193	((((((.(((((((((((((((((((((.((.((((((((((.((((((((((((((((((((((((((((((.(((((.((((((((((((........)))))))))))).))))).)))))))))))))))))))))))))))))).)))))))))).)).))))))))))))))))))))).)))))).	-138.8
bna-novel_miRX77.1	chrA09	8678886	8679000	-[Negative strand]	CATCAATGAAAGGTATGATTCC	22	GGAGAGCAAGACAATGGCTACCCTTGATTGTCTGATCGCTCCTACAAGCACGTGACCGACAGATTCGCCTCGCTTGATCTCGTCATCAATGAAAGGTATGATTCCCTTGCTTTTG	115	.(((((((((..(((.(.((((.((.((((..(((.((......(((((..((((.........))))...)))))....))))).)))).)).))))).)))..))))))))).	-29.3
bna-novel_miRX77.2	chrC07	24636633	24636866	-[Negative strand]	CATCAATGAAAGGTATGATTCC	22	TTCAAAGAAAAGGAATCACACTTTCATTGATAATGAAATCAATAGAGAATGCTACTGAGCTCCTACAGGCGATTAGAAAATCTAATATGGCGATAGTCTTGCTCTCTATGAAGTGTCTATGAGAACAAGATTATCGCGATCTTAGATCCTCTAATTGCTTGTAAGAGCTGATCACCAATGGATCATTCGCTATTGATCTCTTCATCAATGAAAGGTATGATTCCCTTTCTTTGA	234	.(((((((((.(((((((..(((((((((((...((.((((((((.((((((((.(((((((.((((((((((((((..((((((.((.((((((((((((.((((...((....))...)))).)))))))))))).)).))))))..)))))))))))))).)))))......)).)))..))))).)))))))).))...)))))))))))...))))))).)))))))))	-109.1
bna-novel_miRX78.1	chrA09	25084115	25084305	-[Negative strand]	CCAAGTACATTAGACTCGGTT	21	ATAGTCCGGTTTACTATAAACCGAGTTTAATGTACCTGGTTATGTTTCTTGTTAGAGACGAAGAACACTCATGTGAAAAAGTCTGTTATCCATCTCGTAACAGAATCAGTCAGTTACATCCTCCTTATAGAATCTGGTATTGAAACATAACCAAGTACATTAGACTCGGTTTATATTAAACCGGACTATAC	191	(((((((((((((.(((((((((((((((((((((.((((((((((((.((..(((..(.(((..(((....)))......((((((((.......))))))))...................)))...)..)))..))..)))))))))))).))))))))))))))))))))).)))))))))))))..	-85.1
bna-novel_miRX78.2	chrA09	25084125	25084298	-[Negative strand]	CCAAGTACATTAGACTCGGTT	21	GGTTTACTATAAACCGAGTTTAATGTACCTGGTTATGTTTCTTGTTAGAGACGAAGAACACTCATGTGAAAAAGTCTGTTATCCATCTCGTAACAGAATCAGTCAGTTACATCCTCCTTATAGAATCTGGTATTGAAACATAACCAAGTACATTAGACTCGGTTTATATTAAAC	174	.(((((.(((((((((((((((((((((.((((((((((((.((..(((..(.(((..(((....)))......((((((((.......))))))))...................)))...)..)))..))..)))))))))))).))))))))))))))))))))).)))))	-66.8
bna-novel_miRX79.1	chrC04	47518990	47519155	+[Positive strand]	CCAGTAGTTCGTTAGGTTTGAC	22	AAAAAATTAAGAGATCAAAGCCAGTAGTTCGTTAGGTTTGACCCAAATCTGGTCCTGCTTGTTCTTGCTCTTTATCTGACTTGTGTGAATGAAACATATGATGTAGCCAGGACCGGATTTTGGTCAAGCCCAATGATATACTGATCTTGATCTCTAAAATTTTGGA	166	..((((((.(((((((((...(((((..(((((.(((((((((.(((((((((((((.........(((...((((.....(((((.......))))).)))).)))))))))))))))).))))))))).)))))..)))))...)))))))))..))))))...	-65.7
bna-novel_miRX80.1	chrC09	10329432	10329649	+[Positive strand]	CCCAGACTGGCCAAGTAGTGATA	23	TGATAAACCCTATCGGCTGATCCGGTCGGTCCCGGGAGAAACGTACTTAGTGCTACAGAGTGGATTAGCCCGAAAGCGTACCACACTGCCTGACCCGAGTTTGGAATACCTTCCGACTAATGCCAGGGGGTGAACCAATCATCTGTTATGGTCCACCATGTAAACCACTTGGGCCGAAGCCCAAGCCCAGACTGGCCAAGTAGTGATAATTTAGTTTC	218	..........(((((.(((....((((((((..(((.............((..((((..((((((((((.(....).))....((((.((((.(...((((.((((....))))))))...).)))).))))................))))))))..)))).))..(((((((....)))))))))).))))))))...))))))))..........	-68.8
bna-novel_miRX81.1	chrCnn_random	39139912	39139988	-[Negative strand]	CCCTACGGGGATAGTTGGGAA	21	CCCGGCCACAGCGGATTTAACATCCCTTCCGTTGGGGCGATGGACCCCCTACGGGGATAGTTGGGAATGTGGCTGTC	77	..((((((((.....(((((((((((...(((.((((........)))).)))))))).))))))..))))))))..	-32.3
bna-novel_miRX82.1	chrC01	14830087	14830178	-[Negative strand]	CGAGGACTTGTTTCGTCGGTATA	23	GAGTTATTTTCGAGGACTTGTTTCGTCGGTATATCGTCGGAATAACGTTATTCCGACGACATACCGACGATTTTTTTCTTCGGTATGTCGTT	92	.........(((((((...(..((((((((((.(((((((((((....))))))))))).))))))))))..)...))))))).........	-41.9
bna-novel_miRX82.2	chrC04	32484279	32484437	-[Negative strand]	CGAGGACTTGTTTCGTCGGTATA	23	TATTCCGAGGAGATTTCCGACAAACTAGTGATCCTCGGAATTTCCTCGGAAATTCGTTTCCTTGGAATTCCGTCGGAAAATTCCGAGGGATTTCCGAGGAAAGAAGAAATTCTGAGGAATTATTTCCGAGGACTTGTTTCGTCGGTATATCGTCGGAAT	159	.(((((((.((.....(((((((((.((...(((((((((.((((((((((.(((.(((((((((((.(((.(((((....))))).))).)))))))))))...))).))))))))))....))))))))))).)))).)))))....)).)))))))	-86.4
bna-novel_miRX82.3	chrC08	5214364	5214522	-[Negative strand]	CGAGGACTTGTTTCGTCGGTATA	23	TATTCCGAGGACCTTTCCGACGAACTGGGGGTCCTCGGAGTTTCCTCGGAAATTTATTTCCTCGGAATTCCGTCGGAAATTTCCGAGGGATTTCCAAGGAAAAATGAATTTCCGAGGAGTTATTTCCGAGGACTTGTTTCGTCGGTATATCGTTGGAAT	159	.(((((((.((.....((((((((..(.((((((((((((.(((((((((((((((((((((.((((.(((.(((((....))))).))).)))).))))..)))))))))))))))))....)))))))))))).)))))))))....)).)))))))	-90.8
bna-novel_miRX82.4	chrC09	16965412	16965570	-[Negative strand]	CGAGGACTTGTTTCGTCGGTATA	23	TATTCCGAGGAGCTTTCCGACGAACAGGTTGTCCTCGGAATTTCCTCGGAAATTTGTTTCCTCGGAATTCCGTCGGAAAATTCCGAGGGATTTCCGAGGAAAAATGAATTTCCGAGGAGTTATTTTCGAGGACTTGTTTCGTCGGTATATCGTCGGAAT	159	.(((((((.((.....(((((((((((...((((((((((.((((((((((((((.(((((((((((.(((.(((((....))))).))).)))))))))))...))))))))))))))....))))))))))))).))))))))....)).)))))))	-95.1
bna-novel_miRX83.1	chrC03	30916003	30916152	-[Negative strand]	CGGAAGAAAATGATGGCGAGCCA	23	AGATCGCATGGTAAGTTCAACCGCTTTTTCTTCAATTATTTGAGTTTCAGAATTTTAATTTATTGTGCATTTCTTCTAATTTCTAATGTTTCTTTAATTTTATGTTTTTTTTCAAGGCGGAAGAAAATGATGGCGAGCCAGTTGATGATC	150	.(((((((......((((..((((.((((((((.....((((((....(((((...((.(((..(.(((((.............)))))..)..))).))...)))))..))))))...)))))))).).))).))))....)).)))))	-24.52
bna-novel_miRX84.1	chrC04	5700279	5700382	-[Negative strand]	CGGGGTTCTTAGAGTGAGGTT	21	ATGATTAACCCGGGGTTCTTAGAGTGAGGTTTTTAACGGAAGTTAAGAAACTGTTTCTTAACTTCCGCTAAGAACCCCATCCTAAGAACCCCGGGTTAATCATG	104	((((((((((((((((((((((..((.((((((((.(((((((((((((.....))))))))))))).)))))))).))..)))))))))))))))))))))).	-71.3
bna-novel_miRX84.2	chrC04	25334705	25334807	+[Positive strand]	CGGGGTTCTTAGAGTGAGGTT	21	ATGATTAATCCGGGGTTCTTAGAGTGAGGTTCTTAACGGAAGTTAAGAAACTGTTTCTTAACTTCTGCTAAGAACTCATCCTAAAAACCCTGGGTTTATCATG	103	(((((.(((((((((((.((((..((((.((((((.(((((((((((((.....))))))))))))).))))))))))..)))).))))))))))).))))).	-54.4
bna-novel_miRX84.3	chrUnn_random	5656816	5656956	+[Positive strand]	CGGGGTTCTTAGAGTGAGGTT	21	ATGATTAACCCGGGGTTCTTAGAGTGAGGTTCTTAACAGAAGTTAAGAAACTGTTTCTTAATTTTTAACTAAAAAAGCTAAGAACCAGTTCTTAAATAAAGACTTTAAAAACCCCATCCTAAGAACCCCGGTTTAATCATA	141	((((((((.(((((((((((((..((.((((.((((......(((((((.(((.((((((.(((((......))))).)))))).)))))))))).........)))).)))).))..))))))))))))).)))))))).	-56.16
bna-novel_miRX84.4	chrCnn_random	75649189	75649292	+[Positive strand]	CGGGGTTCTTAGAGTGAGGTT	21	ATGATTAATTCGGGGTTCTTAGAGTGAGGTTCTTAGCAGAAGTTAAGAAACAGTTTCTTAACTTCCGCTAAAAACCTCATCCTAAGAACCCCGGATTAATCATG	104	((((((((((((((((((((((..(((((((.(((((.(((((((((((.....))))))))))).))))).)))))))..)))))))))))))))))))))).	-68.1
bna-novel_miRX85.1	chrC05	41370554	41370656	+[Positive strand]	CGGGGTTCTTAGAGTGGGTTC	21	ATGATTAATCCGGGGTTCTTAGAGTGGGTTCTTAGCGGAAGTTAAGAAACATTTTCTTAACTTCCGCTAAGAACCTCATCCTAAGAACCCCGGGTTAATCATG	103	((((((((((((((((((((((..((((((((((((((((((((((((.....)))))))))))))))))))))).))..)))))))))))))))))))))).	-77.7
bna-novel_miRX86.1	chrC03	21806401	21806699	-[Negative strand]	CTATTTCGGTTCGGTTCGGTTCA	23	ACCATATTATCTATTTCGGTTCGGTTCGGTTCAGTATGGTTCGGTTTTGCCATATTGAACAGCCCTAGTTGATCGATTTGTTTGAGTGCAAGAATGCAAATGTATTGTTTTCACAGTTTTTAAGATATAAACCATTGATTCTATCAAAAACTTTTGGAGATGGATGAGTCGAAAGAAACCGTCGAATGCCTAGGTACAAAGCCATATAAAAACAAATCACAACGAGATCTGATTAAGAAACTATGAGCGAAGCCTACCTAATCCGACAAAAGAAATAGGCCGAAGATGGATTAGATGGA	299	.((((...((((((((((((..(.(((.(((......(((..((((((((((((((((.(((..((.((((...(((((((((.((.(((..(((((....)))))(((((((.(((((((..((((.((........)).)))))))))))..))))))).((((..((....))...))))...))))).(((.....)))......))))))))).)))).))..))).)))).....)))).)))))))).)))......)))....))).)..)))).))))))))...)))).	-77.6
bna-novel_miRX87.1	chrA03	14721313	14721406	+[Positive strand]	CTCGAGGGATTGTTTGTGATACA	23	TTGAGACATTTTGTGTGGCAATTTCTTTCTGGTACACTACCAGTGTTCAAAAATCTGACAACTCGAGGGATTGTTTGTGATACACGATGTAGCA	94	.((..(((((.(((((.((((..((((((.(((((((.....))))(((......)))..))).))))))....)))).))))).)))))..))	-24.8
bna-novel_miRX87.2	chrA08	1631583	1631676	-[Negative strand]	CTCGAGGGATTGTTTGTGATACA	23	TTGAGACATTTTGTGTGGCAATTTCTTTCTGGTACACTACCAGTGTTCAAAAATCTGACAACTCGAGGGATTGTTTGTGATACACGATGTAGCA	94	.((..(((((.(((((.((((..((((((.(((((((.....))))(((......)))..))).))))))....)))).))))).)))))..))	-24.8
bna-novel_miRX88.1	chrC09	18385162	18385270	+[Positive strand]	CTGAACTTCCTGGAAGTCGTCTG	23	TATAATGCACTAGACGACTTCCAGGAAGTCTTCCAGACGACTTCCATTTCAGTCGTCTGGACTTCCTAAAAGTCGTCTGAACTTCCTGGAAGTCGTCTGGACTTCTTAG	109	.........((((((((((((((((((((....((((((((((.......((((.....))))......)))))))))).)))))))))))))))))))).........	-55.02
bna-novel_miRX89.1	chrA10	7532380	7532458	-[Negative strand]	CTGGAGTAGTGGAAGGATGGGTA	23	TCTCGGCATACATCTGTTTAGAACTCCAGAGATAAACGTGTTTGATCTGGAGTAGTGGAAGGATGGGTAACCTATCGGG	79	.....((...(((((.((((..((((((((..((((....)))).))))))))..)))).))))).))..((....)).	-23
bna-novel_miRX90.1	chrA10	4774276	4774374	-[Negative strand]	CTGTAAGTAGAAGTATATGGATA	23	GTGCACAAGACTGTAAGTAGAAGTATATGGATACGAGTGTGACAGTATTTCACAGAAGGTTATGCGTCTGTCGACTTTTGAGACTAGTAACGGGACACG	99	(((..(...(((((...(((((((..((((((....(((((((....(((....))).)))))))))))))..)))))))..)).)))....)..))).	-20.6
bna-novel_miRX91.1	chrA01	19944568	19944647	-[Negative strand]	CTGTTCACGATCTTAGGGCATCT	23	CAAGGATGTTATGTAGGCTGTTTTTTTTTCTGAACAGACTGTGTAGGCTGTTCACGATCTTAGGGCATCTCCATTCCTAC	80	..((((....(((.(((.((((((....(((((((((.((.....))))))))).))....))))))))).)))))))..	-20.3
bna-novel_miRX92.1	chrUnn_random	6163392	6163516	+[Positive strand]	CTTACTTGTAAGTCGTCTGTG	21	AACCAGACGACTTACTTGTAAGTCGTCTGTGAGGTCTTCTATTTTAGTTTCCCGCTACAAATATTTTCATTTCCCGCTAAAAATATTAAAGTCTTCTGGACGACTTTCAAGTAAGTCGTCTAGAT	125	....((((((((((((((.((((((((((.((((.(((......((((.....))))..((((((((............)))))))).))).)))))))))))))).))))))))))))))....	-44.9
bna-novel_miRX93.1	chrCnn_random	24035052	24035240	+[Positive strand]	CTTAGGGTTGAGGTTCTTAACG	22	TATCCGAGAGTTCTTAGGGTTGAGGTTCTTAACGGAATATAAGAACTCGTTTTTAACTTTTAACTACAAAAGCTAAGAACCGGTTCTTAAAACTTTTATTTAAGAACTGGTTCTTAATTTTTTTAGTTAAAAGTTAAGAAACATGTTCTTATGTTCAGTTAAGAACCCAACCCTAAGAACTCCCAATAA	189	.....(.(((((((((((((((.((((((((((.((((((((((((...(((((((((((((((((.(((((.((((((((((((((((((.......)))))))))))))))))).))))).)))))))))))))))))....)))))))))))).))))))))))))))))))))))))).).....	-103.4
bna-novel_miRX94.1	chrC05	3236842	3236970	-[Negative strand]	CTTGGTTTCGAGTAATGCCAA	21	ATTGGTGCGCTTAGTGTTACTCGAACCCAAAACCTCACCCTTTAACAACACTGCTCCTGGATGAATTGTCATGTGGGAGAGTTGTTAAAGGGTGAGTTCTTGGTTTCGAGTAATGCCAACCGCACCAAC	129	.((((((((.((.((((((((((((.((((...((((((((((((((((....((((((.((((....)))).)))))).))))))))))))))))...)))).)))))))))))).)).)))))))).	-73.1
bna-novel_miRX95.1	chrA01	16062757	16062843	+[Positive strand]	CTTGTCGGAGTTTATGATCTC	21	AAACTTGGATCTTGTCGGAGTTTATGATCTCTGTTTGAAACCGTGTTGCAAGGTCGATGGCGAGACGAGACTTGCCGGATCCAGTGG	87	..(((.((((((.((..((((((.((.((((.(((....(((.........)))....))))))))))))))))).)))))))))..	-23.6
bna-novel_miRX95.2	chrA07	6662619	6662758	+[Positive strand]	CTTGTCGGAGTTTATGATCTC	21	GGTTGCCAGCTTCGGAGTCAAACACTCCGAGCAAGTGGTGAGGCACGCCTCGGCATTCTTGAGGTGTTACTTTATTTGTAAGGACGTCGAGGCCCTTGTAAACTTGGATCTTGTCGGAGTTTATGATCTCTGTCTGAAAC	140	.(((..(((...((((((((.(.(((((((.((((.(((...(((.((((((((.(((((((((((......))))).)))))).))))))))...)))..))).....))))))))))).).))).))))).))).)))	-50.4
bna-novel_miRX95.3	chrC02	4597232	4597312	+[Positive strand]	CTTGTCGGAGTTTATGATCTC	21	AGACTTGGATCTTGTCGGAGTTTATGATCTCCGCCGGAAAACGAGTGGCGAGGTCGATGGCGAGACGGGATTTGCCGGTTC	81	.(((((..((((((((...(((..(((((((.((((.........)))))))))))..)))..))))))))..)..)))).	-27.2
bna-novel_miRX95.4	chrC07	12714744	12714883	+[Positive strand]	CTTGTCGGAGTTTATGATCTC	21	GGTTGCCAGCTTCGGAGTCAAACACTCCGAGCAAGTGGTGAGGCACGCCTCGGCATTCTTGAGGTGTTACTTTATTTGTAAGGACGTCGAGGCCCTTGTAAACTTGGATCTTGTCGGAGTTTATGATCTCTGTCTGAAAC	140	.(((..(((...((((((((.(.(((((((.((((.(((...(((.((((((((.(((((((((((......))))).)))))).))))))))...)))..))).....))))))))))).).))).))))).))).)))	-50.4
bna-novel_miRX96.1	chrCnn_random	3283303	3283398	-[Negative strand]	GAACTGGTCAAGGTTTTCGG	20	ACGGTCGAAATCGGAACTGGTCAAGGTTTTCGGAAAAGTCAACCCGCTGGTCAAAGTCAACCCGGTCAAGCTTTGACCAGAAATCGATTTGACAAA	96	...(((.(((((((..(((((((((((((((((........(((....)))..........))))..)))))))))))))...))))))))))...	-31.87
bna-novel_miRX97.1	chrC04	44218544	44218856	+[Positive strand]	GAATGAAAGTTGAAGTTGAGTTA	23	TATATTTTGTGAATGAAAGTTGAAGTTGAGTTAAAAAAAAAAAAAGTGACACGGTTTAATGGATGGGTGGTGTTTAGACGTTAGCATATGAATATACAAAATAGAAGCACAAATAAATTGCATTTTATATCATACAAAATGCATCTTATATAAATCAAAACTTTGAAACCGAGAATAAAACATAAAGAAATTAAATAAGAAAATACATCAAATTTTGTCCATCCTCGGTAAAAACACTAATTTATATCATTTGAAGAACTAAAAATTAGATAACAATTAACTGAATGAAAATTTAAATTTACTTAGAGTATAT	313	((((((((((((((..(((((...(((.((((((...........((.((.(((......((((((...(((((........)))))........(((((((..........((((..((((((((.........))))))))..)))).....((((....)))).............................................))))))))))))))))))....)).(((((((.((((.......))..)).))))))).......)))))).)))...)))))..))))))..)))))))).	-45.6
bna-novel_miRX98.1	chrA06_random	1748948	1749201	+[Positive strand]	GAGGAAAAAATGGAGTAGGGATA	23	TAGAGCATCTCGAATGTATAACTCCATTTTTTCCTCCAAAATGGAGTAAAAATAAAAATGGAGTAAAATTACTCAACTCTACTCTATTTTCCACTCTATAATGGAGTGATGAACAAACAAAAAATAGATTACTCCATTTATGGAGTACATTTTATTATGGAGTGAAATATGAAGTTGGTTTGAAACATTCTTTACTCTATATTCACTTTTACTCCATTTTAGAGGAAAAAATGGAGTAGGGATAAAGATGCCCT	254	.((.((((((...((.(...((((((((((((((((.((((((((((((((......((((((((((.....((((..(.(((.(((.((.(((((((((((((((((.((......))..........(((((((....)))))))))))))))))))))))).)).))).))).)..)))).......))))))))))......)))))))))))))).))))))))))))))))..).))..)))))).))	-92.1
bna-novel_miRX99.1	chrC04	31335337	31335428	+[Positive strand]	GAGTAATAGAATGGTCGTTTGAT	23	AAATTTTTGCATAGATGGTTGTTCTATTTTGATTTGATTTCCTAGACCACCTTAATTTTGAGTAATAGAATGGTCGTTTGATGTAAAAAAAG	92	...(((((((((((((((..((((((((...(((..(......((.....)).....)..)))))))))))..)))))).)))))))))...	-21.5
bna-novel_miRX100.1	chrC09	5811993	5812122	+[Positive strand]	GATGCATAACCACTAGATACG	21	TTGCTCTGTAATGGATGCATAACCACTAGATACGTCAGGAGATTATAAGGAACCGTTATTTTGCCTCGTGATAGCGATGTTCCTTCGAATCTTCTGACATATCTACTGCTTATGCCACCATTACAGAACA	130	.((.((((((((((..((((((.((.((((((.(((((((((((..((((((((((((((.........)))))))..)))))))..))))))))))).)))))).)).))))))..)))))))))).))	-59.7
bna-novel_miRX101.1	chrC09	30342997	30343156	+[Positive strand]	GATTAGAAATTGGTCCGTCGCTA	23	GTAATTTAGAGATTAGAAATTGGTCCGTCGCTAGTCGTGTGTCACTGAGCATAAACCGGATTAAATAGATCTAGGAGGATTGTTTAAAAGATTTCTAATATACAAGAAAGTGTTCTTGAAAGACTTGTGTACGGTTCATATTTGTGTGTCTCTGAACTTT	160	....(((((((((((.((((((..(((((((.((((.....(((..((((((...(((((((.....))))).))....((((.((..((....))..)).))))....)))))).)))..)))).))).))))..)).)))).)).)))))))))....	-41.4
bna-novel_miRX102.1	chrC05	37418830	37418970	-[Negative strand]	GATTTGTGGACGAGTGATGTGTA	23	TACATCTAAATACACTTCTTACATGTGACACACAACACACTTTGTTGTGGGCCATCAACAGATTGTGGACAATTTTGCCCTTAATAGAAATGACAGTTGTGGATGAGTGATTTGTGGACGAGTGATGTGTAGTTGGGTGAT	141	..(((((((.(((((...((((.(((..((((...(((..(((((((.((((.......((((((....)))))).)))).)))))))..(.((....)).)....)))...)))).))).)))).))))).)))))))..	-35.9
bna-novel_miRX103.1	chrCnn_random	14765256	14765469	+[Positive strand]	GCCCGTATAGCTCAGTGGTAGAG	23	TTATCAAGTGGCCCGTATAGCTCAGTGGTAGAGCGTCAGTCTTGTAAACTGAAGGTCCGTAGTTCGATCCTGCGTGTGGGCACTTTTTAAAATTTTCATTGTTCCTAGTTCTTGCCAAACGACGTCGTCTAACAGTGCTCAACTCTGCCGTTTTGACATTAGAACTGAAAAGGCCCAAAAATGAAACACATGCTGCTAGACCGTCCTCTGGTTT	214	.......(.((((..(.(((.((((((.(((((((.(((..(((...((((..(((.(((((.......)))))..((((.((.................)).))))......)))..(((....)))....))))...)))..))).))))))).)))).)).))).)..)))))..................((((((......))))))..	-47.03
bna-novel_miRX104.1	chrC09	3008420	3008526	+[Positive strand]	GCCTCCGTAGCATAGTGGTA	20	TTGGACAAAAGCTCCTTTTTATATCATTGTTATGGAGTTTATTATCAAATTAAAATATAGCTTTGGGTTGCCGTGATGCCTCCGTAGCATAGTGGTATTGCGTTCGC	107	..((((....((........(((((((((((((((((..(((((((((.(((((.......))))).)))..)))))).))))))))))..))))))).))))))..	-22.6
bna-novel_miRX105.1	chrA02	19527856	19527960	+[Positive strand]	GCGGGAGATCTGTATGCAGTTCA	23	TGCACTTTAAGCGGGAGATCTGTATGCAGTTCAATATTTTTGTTTTTTTTTTGTGGAAAAAGTAGAAGATCTACATGCAGATCTCAACCGCTAACATTTGGTGGT	105	..((((...(((((((((((((((((.((.((.....(((((((((((((....))))))))))))))).)).))))))))))))..))))).......))))..	-34
bna-novel_miRX106.1	chrA07	20911630	20911743	+[Positive strand]	GCTATGAGATCAAAGGGTTGT	21	CCAAGGTAAGTACAACCCTTTGATCTCATAGCTCACAGACTTCCGCAGTGGTCACAAACGCCATCTTCTTCCTTTTTCTCTGAGCTATGAGATCAAAGGGTTGTACTTACCTTG	114	.((((((((((((((((((((((((((((((((((.(((........(((((.......)))))............))).))))))))))))))))))))))))))))))))))	-65.35
bna-novel_miRX106.2	chrA07	20911631	20911744	-[Negative strand]	GCTATGAGATCAAAGGGTTGT	21	CCAAGGTAAGTACAACCCTTTGATCTCATAGCTCAGAGAAAAAGGAAGAAGATGGCGTTTGTGACCACTGCGGAAGTCTGTGAGCTATGAGATCAAAGGGTTGTACTTACCTTG	114	.((((((((((((((((((((((((((((((((((.(((..........((.(((((....)).))))).......))).))))))))))))))))))))))))))))))))))	-68.53
bna-novel_miRX107.1	chrC08	14378979	14379234	-[Negative strand]	GCTCTCGTAGCTCAGTTGGT	20	ACTGAAAGAAGCTCTCGTAGCTCAGTTGGTTAGAGCGCCCGTTTAGTAAGAGTAAGTGAGAGCTCTTGAGTTCAATTCTCAACGAGAACATTTTGTCTTTTTGTCCGCTATGTCGGAACAGAGTTTGTTAAAATATTTGCATAAAGCCCAATAACAAACAACAAAAATCCTATAACCAAGTTGATCATCAGATATTTCATCTCTAAATACTCTTTGGTTGCCAAACAAAATAGAAGCAGCTGAGAGCTTAAGCAGG	256	.(((....((((((((((.((((.(((.(((.(.(((.(((...((((((((...((((((..(((.((..(((((((((...))))...((((((...((((((((......))).)))))((((((((........((.....))....)))))))).)))))).............)))))...)))))..))))))))))...))))...))).)))).)))..))).).))).)).))))))))...))).	-60.9
bna-novel_miRX107.2	chrA03	17056902	17056994	-[Negative strand]	GCTCTCGTAGCTCAGTTGGTT	21	TCATCAAAAAGCTCTCGTAGCTCAGTTGGTTAGAGCACCCGTTTAGTAAGCGGGAGGTCTTGAGTTCGACTGTCAACGAGAGCATATATGTCT	93	..........((((((((.(..(((((((..(((.(.((((((.....)))))).).))).....))))))).).))))))))..........	-35.3
bna-novel_miRX107.3	chrA05	16461828	16462020	+[Positive strand]	GCTCTCGTAGCTCAGTTGGTT	21	ACGGTGTTTTTCTCTCTGGGACCTGGAGAGTCTAAGCTGTTCCTGATCTGTCTTGTAAATTTCTCTTTTAGGCGACTAGTGTTTTGTCTTTTATACCAAAAGCGAATCATTATGTTCCTTGTGCTTTAATTATATTTTACATATTGAAAAAGCTGCTAAACAGCTCTCGTAGCTCAGTTGGTTAGAGCACCCG	193	..((((((((.((..(((((..(((((((((...((((.(((..(((.(((...(((((((........(((.((((((((.((((.(((((.....))))))))).))))).))))))........)))).)))...))).))))))..))))........)))))).))))))))..))..))))))))..	-43.89
bna-novel_miRX107.4	chrC08	14378979	14379234	-[Negative strand]	GCTCTCGTAGCTCAGTTGGTT	21	ACTGAAAGAAGCTCTCGTAGCTCAGTTGGTTAGAGCGCCCGTTTAGTAAGAGTAAGTGAGAGCTCTTGAGTTCAATTCTCAACGAGAACATTTTGTCTTTTTGTCCGCTATGTCGGAACAGAGTTTGTTAAAATATTTGCATAAAGCCCAATAACAAACAACAAAAATCCTATAACCAAGTTGATCATCAGATATTTCATCTCTAAATACTCTTTGGTTGCCAAACAAAATAGAAGCAGCTGAGAGCTTAAGCAGG	256	.(((....((((((((((.((((.(((.(((.(.(((.(((...((((((((...((((((..(((.((..(((((((((...))))...((((((...((((((((......))).)))))((((((((........((.....))....)))))))).)))))).............)))))...)))))..))))))))))...))))...))).)))).)))..))).).))).)).))))))))...))).	-60.9
bna-novel_miRX108.1	chrA07_random	99260	99414	-[Negative strand]	GCTGAGTTGGAACGCAAAATC	21	TTCACACTGATTTTGCGTTTCAACTCGGTCCTCATTTCTTTATAACGAAGTGGAGGAACAAAAAGATGTTTTCAGAAGAACATTGAAGAGGAAGAGAATGAAAGCTGCAAGTTAAAAGAAATGAGGGCTGAGTTGGAACGCAAAATCTTTGAACT	155	....((..(((((((((((((((((((((((((((((((((.((((...(..(.............(.(((((((.......))))))).).............)..)..)))))))))))))))))))))))))))))))))))))..))....	-62.87
bna-novel_miRX109.1	chrC09	6350486	6350739	+[Positive strand]	GCTGGAGTAGCTCAGTTGGTT	21	GTATCATTCGGCTGGAGTAGCTCAGTTGGTTAGAGCGTGTGGCTGTTAACCACAAGGTCAGAGGTTCGACCCCTCTCTCTAGCGTTTTTTACTTATTTTTCCTCTATGGACTTTTGAGTTAAACTGATTCCATTGTTAAGAGTAGAAAAGGAGAAATCAAGGGCTACGACATGTATGAGAAAGAGGGGTCCAACATGCCTTTTAGTTTCCATTCCTTTGAGTAGCACTGTAGCAGCCTAGCAGGAATTGATATA	254	(((((((((.(((((.((.(((((((((.((((((.(.((((.....(((...((((.((...(((.(((((((((.(((.((((.((...((((((((((((((((.(((..(.(((((.....))))).)..)))....)))))...)))))))).)))......)).))))...))).))))))))).))).))))))...))).)))).))))))).))..)))).))).)))))))..))).)))))).	-79.8
bna-novel_miRX110.1	chrA10	16592590	16592666	-[Negative strand]	GCTTATATCGCTCGTTTTTAA	21	TTCCGTTTTATAGAAAAAAACGAGCGATATAAGCCTTCTTTTGAAGGCTTATATCGCTCGTTTTTAATATTACTAAA	77	....((...(((...(((((((((((((((((((((((....)))))))))))))))))))))))..))).))....	-38
bna-novel_miRX110.2	chrC06	17442190	17442266	+[Positive strand]	GCTTATATCGCTCGTTTTTAA	21	TTCCGTTTTATAGAAAAAAACGAGCGATATAAGCCTTCTTTTGAAGGCTTATATCGCTCGTTTTTAATATTACTAAA	77	....((...(((...(((((((((((((((((((((((....)))))))))))))))))))))))..))).))....	-38
bna-novel_miRX111.1	chrC01	34373677	34373762	+[Positive strand]	GGACTTGTTTCGTCGGTATGTCA	23	TTATTTCCGAGGACTTGTTTCGTCGGTATGTCATCGGAATAACATTATTCCGGCGACATACCAACGATTTTTTTCCTCGGTATGTC	86	......(((((((...(..((((.((((((((..(((((((....)))))))..)))))))).))))..)...)))))))......	-40.5
bna-novel_miRX112.1	chrA10	16592588	16592662	+[Positive strand]	GGCTTATATCGCTCGTTTTTT	21	AGTTTAGTAATATTAAAAACGAGCGATATAAGCCTTCAAAAGAAGGCTTATATCGCTCGTTTTTTTCTATAAAAC	75	.((((.(((.....(((((((((((((((((((((((....)))))))))))))))))))))))...))).))))	-37.9
bna-novel_miRX112.2	chrC06	17442194	17442268	-[Negative strand]	GGCTTATATCGCTCGTTTTTT	21	AGTTTAGTAATATTAAAAACGAGCGATATAAGCCTTCAAAAGAAGGCTTATATCGCTCGTTTTTTTCTATAAAAC	75	.((((.(((.....(((((((((((((((((((((((....)))))))))))))))))))))))...))).))))	-37.9
bna-novel_miRX113.1	chrC04_random	197684	197772	+[Positive strand]	GGGACTCGAACTCGTGATGGC	21	CGCTGTGGCCGGGACTCGAACTCGTGATGGCGAGCACCTCAACTGAAGTTCCTATACCACCAGACCACGAGGCCCGGTTAACTACGGTC	89	.((((((((((((.((((..((.(((((((.((((..(......)..))))))))..))).))....)))).)))))....))))))).	-30.1
bna-novel_miRX114.1	chrA01	8722460	8722563	-[Negative strand]	GGTTCTATGGTCTAGCGGTTAG	22	GAGCACTGTCAAAACGCGCCGTTGGAACTAACAACCCTTTTATTACAGACAGTATCTGTCGTTTTAACAAATGGTTCTATGGTCTAGCGGTTAGGACATTGGAC	104	...((.((((.......(((((((((.(((..((((.(((((..((.(((((...)))))))..))..))).))))...))))))))))))...)))).))...	-26.8
bna-novel_miRX115.1	chrAnn_random	12114206	12114295	+[Positive strand]	GTAGGTAGACGCACTGTTTCTCA	23	GTGTTTCCTGGTAGGTAGACGCACTGTTTCTCACATTGTTTAAAACTGTTGTAACATGAGAGACATTTGTTTCTACTTATAGGGGAGCAG	90	.((((((((.(((((((((.(((.(((((((((...((((............)))))))))))))..))).))))))))).)))))))).	-35.1
bna-novel_miRX116.1	chrA06	10146657	10146734	-[Negative strand]	GTGGGCGTGCCGGAGTGGTT	20	TATTGTCCTCGTGGGCGTGCCGGAGTGGTTATCGGGCATGACTAGAAATCATGTGGGCTTTGCCCGCGCAGGTTTGAA	78	......(((((((((((.(((.(.((((((.(..(......)..).)))))).).)))..)))))))).)))......	-30.1
bna-novel_miRX116.2	chrCnn_random	24467565	24467643	-[Negative strand]	GTGGGCGTGCCGGAGTGGTT	20	TCTTGTCCTCGTGGGCGTGCCGGAGTGGTTATCGGGCATGACTAGAAATCATGTGGGCTTTGCCCGCGCAGGTTCGAAT	79	..(((.(((((((((((.(((.(.((((((.(..(......)..).)))))).).)))..)))))))).)))..)))..	-31.3
bna-novel_miRX117.1	chrA06	10146657	10146734	-[Negative strand]	GTGGGCGTGCCGGAGTGGTTA	21	TATTGTCCTCGTGGGCGTGCCGGAGTGGTTATCGGGCATGACTAGAAATCATGTGGGCTTTGCCCGCGCAGGTTTGAA	78	......(((((((((((.(((.(.((((((.(..(......)..).)))))).).)))..)))))))).)))......	-30.1
bna-novel_miRX117.2	chrA08	16548318	16548394	-[Negative strand]	GTGGGCGTGCCGGAGTGGTTA	21	AAGTTCATAAGTGGGCGTGCCGGAGTGGTTATCGGGCATGACTAGAAATCATGTGGGCTTTGCCCGCGCAGGTTCGA	77	..(..(....(((((((.(((.(.((((((.(..(......)..).)))))).).)))..)))))))....)..)..	-25.3
bna-novel_miRX117.3	chrC08	21075337	21075413	+[Positive strand]	GTGGGCGTGCCGGAGTGGTTA	21	AAGGTCATAAGTGGGCGTGCCGGAGTGGTTATCGGGCATGACTAGAAATCATGTGGGCTTTGCCCGCGCAGGTTCGA	77	..(..(....(((((((.(((.(.((((((.(..(......)..).)))))).).)))..)))))))....)..)..	-25.3
bna-novel_miRX117.4	chrCnn_random	24467565	24467643	-[Negative strand]	GTGGGCGTGCCGGAGTGGTTA	21	TCTTGTCCTCGTGGGCGTGCCGGAGTGGTTATCGGGCATGACTAGAAATCATGTGGGCTTTGCCCGCGCAGGTTCGAAT	79	..(((.(((((((((((.(((.(.((((((.(..(......)..).)))))).).)))..)))))))).)))..)))..	-31.3
bna-novel_miRX118.1	chrA06	10146657	10146734	-[Negative strand]	GTGGGCGTGCCGGAGTGGTTATC	23	TATTGTCCTCGTGGGCGTGCCGGAGTGGTTATCGGGCATGACTAGAAATCATGTGGGCTTTGCCCGCGCAGGTTTGAA	78	......(((((((((((.(((.(.((((((.(..(......)..).)))))).).)))..)))))))).)))......	-30.1
bna-novel_miRX118.2	chrA08	16548318	16548394	-[Negative strand]	GTGGGCGTGCCGGAGTGGTTATC	23	AAGTTCATAAGTGGGCGTGCCGGAGTGGTTATCGGGCATGACTAGAAATCATGTGGGCTTTGCCCGCGCAGGTTCGA	77	..(..(....(((((((.(((.(.((((((.(..(......)..).)))))).).)))..)))))))....)..)..	-25.3
bna-novel_miRX118.3	chrCnn_random	24467565	24467643	-[Negative strand]	GTGGGCGTGCCGGAGTGGTTATC	23	TCTTGTCCTCGTGGGCGTGCCGGAGTGGTTATCGGGCATGACTAGAAATCATGTGGGCTTTGCCCGCGCAGGTTCGAAT	79	..(((.(((((((((((.(((.(.((((((.(..(......)..).)))))).).)))..)))))))).)))..)))..	-31.3
bna-novel_miRX119.1	chrA08	8255527	8255654	+[Positive strand]	GTTATTCTATTCCACCTCTTAGA	23	GTTCTTCCTTTCGGGAAGGGAGGATTAGGAAAATCCTATTGATTGCAGCTTTCTCCAGACCCCTGGGAAAAGCATGAAAAAAAGGCTTCAACCGGGTTATTCTATTCCACCTCTTAGAAAGAAAAGAA	128	.(((((.(((((...(((((.(((.(((((.(((((..((((..((.(((((..((((....))))..)))))...........)).))))..))))).))))).))).)).))).)))))..)))))	-41.7
bna-novel_miRX120.1	chrA02	3949967	3950067	+[Positive strand]	GTTGAATTGTGGTTAGGTAAA	21	TGGTTGAATTGTGGTTAGGTAAATAATTAATGATGTTTTTGTTTAGAAAATATATGAAATTAATGGTTTTCTTAATCTACGTGCATAGCTATAAAACGACT	101	((((((...((((((((((.((((.((((((.((((((((.....)))))))).....)))))).)))).))))).)))))....))))))..........	-19.1
bna-novel_miRX121.1	chrC09	11451713	11451899	-[Negative strand]	GTTGATGGTGGAATGTAGCGGTT	23	TTACATGAAGGTTGATGGTGGAATGTAGCGGTTGAAGCCTGAAATTTTTAGATTTTGGTTTTGTTTTCATTGAATAATGTTTTTCATTTCATGAGAACTAAGTTTTTGTTTTATGATTTCATTTATCCGGTTTTCTTTCTATCACTAACTATGATTATCTTTCGCTTGATTTTGAATGATCATGTTT	187	..((((((.(((((.((((((((.(.(.(((.((((...(((((((...((((...(..((.((((((((.(((..(((.....)))))))))))))).))..)...))))...))))))))))).))).)...).)))))))).))))).......((.((((........)))).))))))))..	-38.9
bna-novel_miRX122.1	chrC03	41231343	41231447	+[Positive strand]	GTTTAAAGTGCGAGAATGTGACA	23	AACCTCATTGGAGGTTTGTCATGATAACAATGTCACTTTCAAGGTTTAAAGTGCTAGTCAAAAACATTTAGTGTTTAAAGTGCGAGAATGTGACAGTCTCAGGGT	105	((((((....))))))..((.(((.(....((((((((((..(.((((((.((((((..........)))))))))))).)..))))..)))))).).))).)).	-21.7
bna-novel_miRX123.1	chrC02	19207125	19207227	-[Negative strand]	GTTTAGCTGTAGATAAATCGGTT	23	AGCTGTAGATGTTTAGCTGTAGATAAATCGGTTGTAGCTGTAAAGTTGTTACTGTAGACTTTTTTTGCAGAGACTTTTGTTGTAGTTAAATTTGTTGTAGCTG	103	((((((((..((((((((...((((((..((((....((((((((..(((......)))...)))))))).))))))))))..))))))))...)))))))).	-26.9
bna-novel_miRX123.2	chrC04	35385480	35385584	-[Negative strand]	GTTTAGCTGTAGATAAATCGGTT	23	AGCTGTAGATGTTTAGCTGTAGATAAATCGGTTGTAGCTGTAAAGTTGTTACTATAGACTTTTTATGCAGAGACTTTTGCTGCAGTTAAATTTGTTGTAGCGGCA	105	.(((((.(((((((((((((((.((((..((((....((((((((..(((......)))..))).))))).))))))))))))))))))))..)))...))))).	-30.9
bna-novel_miRX123.3	chrC09	21937658	21937760	-[Negative strand]	GTTTAGCTGTAGATAAATCGGTT	23	AGCTGTAGATGTTTAGCTGTAGATAAATCGGTTGTAGCTGTAAAGTTGTTACTGTAAACTTTTTTTGCAGAGACTTTTGCTGTAGTTAAATTTGTTGTAGCTG	103	((((((((..((((((((((((.((((..((((....((((((((..(((......)))...)))))))).))))))))))))))))))))...)))))))).	-27.9
bna-novel_miRX124.1	chrA06	23870683	23870762	-[Negative strand]	TAAAAAAACTAACAGACGTCT	21	AGCTTTTAACTAAAAAAACTAACAGACGTCTCTTATATTTCTTCTGAGAGATGTCTCTTAGTGTTTTTAGTTAAGAGACG	80	.(((((((((((((((.(((((.((((((((((((.........)))))))))))).))))).)))))))))))))).).	-35.6
bna-novel_miRX125.1	chrA07	12534685	12534867	-[Negative strand]	TAAAGTGGGGTTCTTAGCGGA	21	CTGAAGTTCTTAAAGTGGGGTTCTTAGCGGAAGTTAATAAACAGTTTCTTAACTTTTAACTAAAAAAACTAAGAACCAGTTCATAAAATTCTTATTTAAGAATCGGTTTTTAATTTTTTTTAGTTAAAAATTAAGAAACAATTTCTTAACTTCCGCTAAGAACACCATCCTAAAAACTCCGGG	183	(((.((((.(((..((((.((((((((((((((((((.(((..(((((((((.(((((((((((((((.((((((((.((((.((((.......)))).)))).))))))))..))))))))))))))).)))))))))..))).)))))))))))))))))).))))..))).)))).))).	-76.2
bna-novel_miRX125.2	chrC05	38606653	38606797	+[Positive strand]	TAAAGTGGGGTTCTTAGCGGA	21	GGTTCTTATATTCCGCTAAGAACCTCACCGTAAAAACCCCCGATAATCATGCTCTTAAAGTGGGGTTCTTTCCGCTAAGAACCTCACCGTAAAAACCCCCGATAATCATGCTCTTAAAGTGGGGTTCTTAGCGGAATATAAGAAC	145	.(((((((((((((((((((((((((((..(((........(((.(((......(((..(((((((((((......)))))))))))..)))........))).)))......)))..)))))))))))))))))))))))))))	-63.08
bna-novel_miRX125.3	chrCnn_random	40560119	40560319	-[Negative strand]	TAAAGTGGGGTTCTTAGCGGA	21	TGGGTGTTCTTAAAGTGGGGTTCTTAGCGGAATATATGAACCTGTATCTTAACTTTTAATTAAAAAAGCTAAGAACCGTCTCTTAGATAAAAACCTAAGAACCTCCCAATAAGCTTCCAATAACCTCATAAAAAAGTTAAGAGACGGGTTCTTATATTCCGCTTATATTCCGCTAAGAACCTCACCATAAGAACCTCCCAA	201	((((.(((((((..((((((((((((((((((((((.((((((((.(((((((((((...........((((((......))))))............(((.((.......)).)))..............))))))))))).))))))))............))))))))))))))))))))))..)))))))..)))).	-79.02
bna-novel_miRX126.1	chrC04	36388609	36388839	-[Negative strand]	TAACTCTTATAAGGACGGTTT	21	GATCCTATCACAAACCATCTATAAGAGTTATATATGTGTTGTAATGATTCAAATTCAATGTTAGTGTTGCAGTCTTGTTACTCTTTATTAATCATGGGTATGTTATCATAATTTTTTTTAAATGCAAACACAACCATGATTAATCAAGAGTAACACGACTCCAACACTGGTATTTAATTTGAATAATTACAACAAATATATAACTCTTATAAGGACGGTTTGTGATATGAT	231	.(((.(((((((((((.((((((((((((((((((.(((((((((.(((((((((.((((..(((((((.((((.((((((((((.(((((((((((...((((..(((............)))..))))...))))))))))).)))))))))).)))).)))))))..)))).))))))))).))))))))).)))))))))))))))..))).))))))))))).)))	-107.8
bna-novel_miRX126.2	chrC05	19825037	19825269	+[Positive strand]	TAACTCTTATAAGGACGGTTT	21	GATCATATCACATACCGTCCTTATAAGAGTTATATATTTGTTGTAGTTATTCAAATTAAATACTAGTGTTGGAGTTGTGTTACTCTTGATTAATCATGGTTGTGTTTACATTTAGAAAAAAATATGATAACATACCCATGATTAATAAAGACTAACAAGACTGCAACACTAGCATTGAATTTGAATCATTACAACACATATATAACTCTTATAAGGACGGTTTGTGATAGGAT	233	.(((.(((((((.((((((((((((((((((((((((.(((((((((.(((((((((.(((.(((((((((.((((.(((((.((((.(((((((((((.((((((..(((............)))..)))))).))))))))))).)))).))))).)))).))))))))).))).))))))))).))))))))).)))))))))))))))))))))))).))))))).)))	-117.4
bna-novel_miRX126.3	chrC05_random	2035266	2035498	-[Negative strand]	TAACTCTTATAAGGACGGTTT	21	GATCCTATCACAAATCGTCCTTATAATAATTATATATGTGTTGTAATGATTCAAATTTAATGCTAGTGTTGTAGTCTTGTTACTTTTTATTAATCATGGGTATGTTATCATATTTTTTCTTAAATGTAAACACAACTATGATTAATCAAGAGTAACACGACTCCAACACTAGTATTTAATTTGAATAATTACAACAGATATATAACTCTTATAAGGACGGTTTGTGATATGAT	233	.(((.(((((((((((((((((((((.(.((((((((.(((((((((.(((((((((.(((((((((((((.((((.((((((((((.(((((((((((...((((...((((((......)))))).))))...))))))))))).)))))))))).)))).))))))))))))).))))))))).))))))))).)))))))).).))))))))))))))))))))).)))	-111.9
bna-novel_miRX126.4	chrC06	22100327	22100557	-[Negative strand]	TAACTCTTATAAGGACGGTTT	21	GATCCTATCACAAACCATCTATAAGAGTTATATATGTGTTGTAATGATTCAAATTCAATGTTAGTGTTGCAGTCTTGGTACTCTTTATTAATCATGGGTATGTTATCATAATTTTTTTAAAATGTAAACACATCCATGATTAATTAAGAGTAACACGACTCGAACACTAGTATTTAATTTGAATAATTACAACAAATATATAACTCTTATAAGGACGGTTTGTGATAGGAT	231	.(((((((((((((((.((((((((((((((((((.(((((((((.(((((((((.((((((((((((..((((.((.(((((((.(((((((((((((.((((..(((............)))..)))).))))))))))))).))))))).)).))))..)))))))))))).))))))))).))))))))).)))))))))))))))..))).)))))))))))))))	-108.9
bna-novel_miRX126.5	chrC06	22101432	22101658	+[Positive strand]	TAACTCTTATAAGGACGGTTT	21	GATCATATCACAAACCGTCCTTATAAGAGTTATATATTTGTTGTAATTATTCAAATTAAATACTAGTGTTCGAGTCGTGTTACTCTTAATTAATCATGGATGTGTTTACATTTTAAAAAAATTATGATAACATACCCATGATTAATAAAGAGTACTGCAACACTAGCATTGAATTTGAATCATTACAACACATATATAACTCTTATAAGGACGGTTTGTGATATGAT	227	.((((((((((((((((((((((((((((((((((((.(((((((((.(((((((((.(((.((((((((......((..(((((((.(((((((((((.((((((..(((..(......)..)))..)))))).))))))))))).)))))))..)))))))))).))).))))))))).))))))))).))))))))))))))))))))))))))))))))))))	-114.7
bna-novel_miRX126.6	chrC06	22101433	22101659	-[Negative strand]	TAACTCTTATAAGGACGGTTT	21	GATCATATCACAAACCGTCCTTATAAGAGTTATATATGTGTTGTAATGATTCAAATTCAATGCTAGTGTTGCAGTACTCTTTATTAATCATGGGTATGTTATCATAATTTTTTTAAAATGTAAACACATCCATGATTAATTAAGAGTAACACGACTCGAACACTAGTATTTAATTTGAATAATTACAACAAATATATAACTCTTATAAGGACGGTTTGTGATATGAT	227	.((((((((((((((((((((((((((((((((((((.(((((((((.(((((((((.((((((((((((..(((((((((.(((((((((((((.((((..(((............)))..)))).))))))))))))).))))))......)))..)))))))))))).))))))))).))))))))).))))))))))))))))))))))))))))))))))))	-118
bna-novel_miRX126.7	chrC07	22299359	22299592	+[Positive strand]	TAACTCTTATAAGGACGGTTT	21	GATCATATCACAAACCGTCCTTATAAGAGTTATATATTTGTTGTAATTATTCAAATTAAATACTAGTGTTGGACTCGTGTTACTCTTGATTAATCATGGTTGTATTTACATTAAAAAAAAAATTATGATAACATACCCATGATTAATAAAGAGTAATAAGACTGCAAAACTAGCATTGGATTTGAATCATTACAACACATATATAACTCTTATAAGGACGGTTTGTGATATGAT	234	.((((((((((((((((((((((((((((((((((((.(((((((((.(((((((((.(((.(((((.(((.(.((.((((((((((.(((((((((((..((((((((((.............))).))).))))))))))))))).)))))))))).)).).))).))))).))).))))))))).))))))))).))))))))))))))))))))))))))))))))))))	-114.42
bna-novel_miRX126.8	chrC07	22299360	22299593	-[Negative strand]	TAACTCTTATAAGGACGGTTT	21	GATCATATCACAAACCGTCCTTATAAGAGTTATATATGTGTTGTAATGATTCAAATCCAATGCTAGTTTTGCAGTCTTATTACTCTTTATTAATCATGGGTATGTTATCATAATTTTTTTTTTAATGTAAATACAACCATGATTAATCAAGAGTAACACGAGTCCAACACTAGTATTTAATTTGAATAATTACAACAAATATATAACTCTTATAAGGACGGTTTGTGATATGAT	234	.((((((((((((((((((((((((((((((((((((.(((((((((.((((((((..(((((((((.(((.(.((...((((((((.(((((((((((.((((....)))).............(((....))).))))))))))).))))))))...)).).))).)))))))))..)))))))).))))))))).))))))))))))))))))))))))))))))))))))	-113.6
bna-novel_miRX126.9	chrC08	23532462	23532695	-[Negative strand]	TAACTCTTATAAGGACGGTTT	21	TATCCTATCACAAAACCGTCCTTATAAGAGTTATATATGTGTTGTAATGATTCAAATTCAAAGCTAGTGTTGCAGTCTTGTTACTCTTTATTAATCATGGGTATGTTATAATAATTTTTAAAAAATGTAAACACAACCATGATTAACCAAGAGTAACACGACTCTAACACTAGTATTTAATTTGAATAATTACAACAAATATATAACTCTTATAAGGACGGTTTGTGATAGGAT	234	.(((((((((((((.(((((((((((((((((((((((.(((((((((.(((((((((.((.((((((((((.((((.((((((((((..((((((((((...((((.((...((((.....)))).))))))...))))))))))..)))))))))).)))).)))))))))).)).))))))))).))))))))).))))))))))))))))))))))))))))))))))))	-122.2
bna-novel_miRX126.10	chrC08	23532462	23532693	+[Positive strand]	TAACTCTTATAAGGACGGTTT	21	ATCCTATCACAAACCGTCCTTATAAGAGTTATATATTTGTTGTAATTATTCAAATTAAATACTAGTGTTAGAGTCGTGTTACTCTTGGTTAATCATGGTTGTGTTTACATTTTTTAAAAATTATTATAACATACCCATGATTAATAAAGAGTAACAAGACTGCAACACTAGCTTTGAATTTGAATCATTACAACACATATATAACTCTTATAAGGACGGTTTTGTGATAGGA	232	.(((((((((((((((((((((((((((((((((((.(((((((((.(((((((((.((..((((((((..((((.((((((((((.(((((((((((.((((((......................)))))).))))))))))).)))))))))).))))..))))))))..)).))))))))).))))))))).))))))))))))))))))))))).))))))))))))	-122.65
bna-novel_miRX126.11	chrCnn_random	16125147	16125376	+[Positive strand]	TAACTCTTATAAGGACGGTTT	21	CATCTTATCACAAACCGTCCTTATAAGAGTTATATATGTGTTGTAATGATTCAAATTCAATACTAGTGTTGCAGTCTTGTTACTCTTTATTAATCATGGGTATGTTATAAAAAAAATTAAGTGTAAACACAACCATGATTAATCAAGAGTAACACGACACCAAAACTAGTATTTAATTTGAATAATTACAACAAATATATAACTCTTATAAGGACGGTTTATGATAGGAT	230	.(((((((((.((((((((((((((((((((((((((.(((((((((.(((((((((.(((((((((.(((..(((.((((((((((.(((((((((((........(((......))).(((....)))..))))))))))).)))))))))).)))..))).))))))))).))))))))).))))))))).)))))))))))))))))))))))))).)))))))))	-115.6
bna-novel_miRX126.12	chrCnn_random	16125148	16125377	-[Negative strand]	TAACTCTTATAAGGACGGTTT	21	GATCCTATCATAAACCGTCCTTATAAGAGTTATATATTTGTTGTAATTATTCAAATTAAATACTAGTTTTGGTGTCGTGTTACTCTTGATTAATCATGGTTGTGTTTACACTTAATTTTTTTTATAACATACCCATGATTAATAAAGAGTAACAAGACTGCAACACTAGTATTGAATTTGAATCATTACAACACATATATAACTCTTATAAGGACGGTTTGTGATAAGAT	230	.(((.((((((((((((((((((((((((((((((((.(((((((((.(((((((((.(((((((((.(((..(((.((((((((((.(((((((((((.((((((...................)))))).))))))))))).)))))))))).)))..))).))))))))).))))))))).))))))))).)))))))))))))))))))))))))))))))).)))	-119.41
bna-novel_miRX127.1	chrA01	8924423	8924615	+[Positive strand]	TAACTGGTAGATTTGATGCGCTA	23	GTAAAGGGGTTAGAAAATCAGATCTACCATCTACGGAGGTTTAGAATATATAATCTAACAAAGACATAGTGATCTACTAGTCGTAGCATGCACAATACACCGAAAACATAAACAACTACTGGAGAAGAATATAAATTCCTCATTCCCTCTATGCTCTACGTAACTGGTAGATTTGATGCGCTACAAAAACTAA	193	..........(((...(((((((((((((..((((.((((.((((.......................(((((((((.....)))).)).)))...........................(((((.((((....)))).))..))).)))).)).)).))))..)))))))))))))...)))..........	-41.2
bna-novel_miRX127.2	chrAnn_random	48208075	48208267	-[Negative strand]	TAACTGGTAGATTTGATGCGCTA	23	GTAAAGGGGTTAGAAAATCAGATCTACCATCTACGGAGGTTTAGAATATATAATCTAACAAAGACATAGTGATCTACTAGTCGTAGCATGCACAATACACCGAAAACATAAACAACTACTGGAGAAGAATATAAATTCCTCATTCCCTCTATGCTCTACGTAACTGGTAGATTTGATGCGCTACAAAAACTAA	193	..........(((...(((((((((((((..((((.((((.((((.......................(((((((((.....)))).)).)))...........................(((((.((((....)))).))..))).)))).)).)).))))..)))))))))))))...)))..........	-41.2
bna-novel_miRX128.1	chrCnn_random	30235712	30235786	+[Positive strand]	TAACTTTCGTCGTAAACGCCATA	23	TCGTAAATTTACATGGTGTTTACAACGAAATTACGCGGAATCTAACTTTCGTCGTAAACGCCATATAAATTTACG	75	.((((((((((.(((((((((((.(((((((((.........))).)))))).))))))))))).))))))))))	-29.2
bna-novel_miRX129.1	chrC05_random	2480152	2480248	-[Negative strand]	TAAGAGACGGTTCTTAGCTTTTA	23	ATCTCTTATTTAAGAGACGGTTCTTAGCTTTTAGTTAAAATCTAAAAAAAGTTAAGAACCATCTCTTAGCCAAAGTTAAGAACCCCAGTTAAGAGAC	97	.(((((((.((((((((.((((((((((((((..(((.....))).)))))))))))))).)))))))).....((.....))......))))))).	-30.8
bna-novel_miRX130.1	chrCnn_random	52730281	52730348	+[Positive strand]	TACAGCTTCTAGACGGACTCCTA	23	AAACAAAACTTACAGCTTCTAGACGGACTCCTACATGAGGTTTTTGTCTGGTTCTGTGAAACATGGGC	68	.........((((((...(((((((((..(((.....)))..)))))))))..)))))).........	-20.1
bna-novel_miRX131.1	chrA09_random	2685091	2685202	-[Negative strand]	TAGAGATGGATTTGTCTCCGATA	23	CTGAAATCTCAACGTCGAAGCCTTAGACCATCTCCAATGTATTCCTCTATTTTTTCTCTGAAATAGAGGAATTTCATAATAGAGATGGATTTGTCTCCGATATATTTTTCTA	112	..((((.......((((.((...(((((((((((..(((.(((((((((((((......)))))))))))))..)))....))))))).)))).)).)))).....))))..	-32.9
bna-novel_miRX132.1	chrC05	12418129	12418239	-[Negative strand]	TAGAGGTGGGTTGGAGATTGGT	22	TTTGTTAAGGACCATCTCCAACTCATCTCTATATATTTTCCAATCCATAATAGATAGAATGCTATTTTGAGGGAAAATATAGAGGTGGGTTGGAGATTGGTCTAAAGAAAA	111	........((((((((((((((((((((((((((..(((((....((.(((((........))))).))..))))))))))))))))))))))))).))))))........	-48.8
bna-novel_miRX133.1	chrC02	26957203	26957335	-[Negative strand]	TAGGACTTCTGATATTTTTGGCA	23	TTTGTTCTTATAGGACTTCTGATATTTTTGGCAATTCTGGACATGTTTTACCCTTCTTTTATGGGAAAATAGTAAACTGATTATTAAAAATGTTAAAAAATATGAAAACTATTAGAAATATAAGTATGACAAT	133	.(((((((((((....((((((((((((((.........(((((......(((.........)))..((((((......))))))....)))))........)))))).)))))))).))))))...))))).	-21.93
bna-novel_miRX134.1	chrC02	35699015	35699134	-[Negative strand]	TAGTTAAAAGTTAAGAGTCGG	21	AATATAAGAATCCGTCTCTTAACTTTTAACTAAAAAAGTTAAGAATCTTTTCTTAAAACTCTTATTTAAGAACCGATTCTTAGTTTTTTTAGTTAAAAGTTAAGAGTCGGATTCTTATAT	120	.(((((((((((((.((((((((((((((((((((((..((((((((..((((((((.......))))))))..))))))))..)))))))))))))))))))))).)))))))))))))	-63
bna-novel_miRX135.1	chrA09	21376383	21376525	+[Positive strand]	TATATGCGTATATAATTGTGG	21	GTATATATTATATATGCGTATATAATTGTGGGTTAAAGATTTTACGGAAACCCAAACCGAAAGTTCTTTAATTAAGGAACTTTCGGTTTGGATTTCCGTAAAGTCTTTAACCCATAATTATATACGCATATATAATATATATA	143	((((((((((((((((((((((((((((((((((((((((((((((((((.((((((((((((((((((....)))))))))))))))))).)))))))))))))))))))))))))))))))))))))))))))))))))).	-99.3
bna-novel_miRX136.1	chrA09	4352603	4352732	+[Positive strand]	TATCTACTGCTTATGCCACCA	21	TTGCTCTGTAATGGATGCATAACCAGTAGATATGTCAGGATATTAAAAGGAACCGTTATTTTGCCTCGTGATAGCGATGTTCCTTCGAATCTTCTGACATATCTACTGCTTATGCCACCATTACAGAACA	130	.((.((((((((((..((((((.(((((((((((((((((.(((..((((((((((((((.........)))))))..)))))))..))).))))))))))))))))).))))))..)))))))))).))	-64.9
bna-novel_miRX136.2	chrC09	5811993	5812122	+[Positive strand]	TATCTACTGCTTATGCCACCA	21	TTGCTCTGTAATGGATGCATAACCACTAGATACGTCAGGAGATTATAAGGAACCGTTATTTTGCCTCGTGATAGCGATGTTCCTTCGAATCTTCTGACATATCTACTGCTTATGCCACCATTACAGAACA	130	.((.((((((((((..((((((.((.((((((.(((((((((((..((((((((((((((.........)))))))..)))))))..))))))))))).)))))).)).))))))..)))))))))).))	-59.7
bna-novel_miRX137.1	chrC06	12875442	12875532	+[Positive strand]	TATGAGATCCATGTCTGACGGTA	23	CGGCAATTCTACCTATCTTATGAGGATTCACGTCTGACTGCATCATCTTGAGCAGTCCTATGAGATCCATGTCTGACGGTACTTCTTGCGC	91	..((((...((((..((..(((.(((((..(((..((((((.((.....))))))))..))).))))).)))..)).))))....))))..	-24.3
bna-novel_miRX137.2	chrCnn_random	8501455	8501545	+[Positive strand]	TATGAGATCCATGTCTGACGGTA	23	CGGCAATTCTACCTGTCTTATGAGGATTTACATCTGACTGCATCATTCTCAGCCGTCCTATGAGATCCATGTCTGACGGTACTCATTGCGC	91	..(((((..((((.(((..(((.((((((.(((..(((.((..........)).)))..))))))))).)))..)))))))...)))))..	-25.9
bna-novel_miRX138.1	chrA02_random	380329	380449	+[Positive strand]	TATGGAGTGGGAAATGGAGTAGG	23	ATGCTCCAACCCAACTTCATATCTCACTCCATAATGAAATTTACTCCATAAATGGAGTAATCTCTTTTTTGTTTGTTCATCACTCCATTATGGAGTGGGAAATGGAGTAGGATTGAAGCAA	121	.((((.(((.((.(((((((.(((((((((((((((....((((((((....)))))))).........((......))......))))))))))))))).))))))).)).))).)))).	-51.1
bna-novel_miRX139.1	chrC02	16717819	16717979	+[Positive strand]	TCAAACTTGAAGTGGTCTGGGTA	23	TCCGGTATGGTTACCCAGGCCACCTCAAGTTAGAGTAATAGAATAGCAGTTTGCTGTAAAAAAAAAATGGCCTAATTTTGAATTTCCCTCCAGTTTTTTTTTTTTGCAGCAGACGGCTATTCTATTACTCAAACTTGAAGTGGTCTGGGTAACCAGACTGG	161	.(((((.((((((((((((((((.(((((((.(((((((((((((((.((((((((((((((((((((((...(((.....))).....)))...))))))))))))))))))).))))))))))))))).))))))).)))))))))))))))).)))))	-94.4
bna-novel_miRX140.1	chrCnn_random	3283303	3283398	-[Negative strand]	TCAAGCTTTGACCAGAAATCG	21	ACGGTCGAAATCGGAACTGGTCAAGGTTTTCGGAAAAGTCAACCCGCTGGTCAAAGTCAACCCGGTCAAGCTTTGACCAGAAATCGATTTGACAAA	96	...(((.(((((((..(((((((((((((((((........(((....)))..........))))..)))))))))))))...))))))))))...	-31.87
bna-novel_miRX140.2	chrCnn_random	3283302	3283399	-[Negative strand]	TCAAGCTTTGACCAGAAATCGA	22	AACGGTCGAAATCGGAACTGGTCAAGGTTTTCGGAAAAGTCAACCCGCTGGTCAAAGTCAACCCGGTCAAGCTTTGACCAGAAATCGATTTGACAAAA	98	....(((.(((((((..(((((((((((((((((........(((....)))..........))))..)))))))))))))...))))))))))....	-31.87
bna-novel_miRX141.1	chrCnn_random	78338084	78338415	-[Negative strand]	TCAAGTTTGAGGTGGTCTGGGTA	23	TCGGCACTGGAATATAAATTACTAACCCGATACACCACTACGAACAAGAAACGTAAACTATGACTATTAATCCGATTTCAATTTTGAAAATTTCATTTATATATAACTGCTATACTATTAAGTTCTATACTTATGATAAATATTCATTCAAAATATTAAATTGAAAAAAAATGGGTGTATCTGATTGGATTGGTTGCACTTAATCCAATTTAAAATTTTGAACACAAAATATATTATTATTGTAAAATGTAGATAAAACAATAGATTTTTTTTTTGACGTCGAACGGTCATTCTATTATTCAAGTTTGAGGTGGTCTGGGTAACCAGACCGG	332	.(((..((((..((.....))...(((((....((((((.(((((..(((..(((....(((((..((....((((.((((....(((((..((.......((((.....)))).........((((((.(((..(((((((((..((((((((.((((((((........((((((((.(..((...))..).))))))))...)))))))).)))))))).....)))))....))))..)))..))))))..........))..))))).)))).))))))..)))))..)))..)))..))))).)))))).)))))..)))).))).	-66.9
bna-novel_miRX142.1	chrC02	11558162	11558471	-[Negative strand]	TCAGCGAAGCGTGTTGGAACC	21	CATCATCTTGCTGTCAGCGAAGCGTGTTGGAACCCAAGAAACACCTTTAGCCAAGTGATGGTATAGCTCAACAGCTGTTGGTGTCTTGCTTCTGTTCCTATACCAAGAGCAAGACACCAACAGCTGCTGAGCTATACCATCACTTGGCTAAAGGTGTTTCTTGGGTTCCAACACGCTTAGCTCAACAGCTGTTGGTGTCTTGCTCTTGTTCCTATACCAAGAGCAAGACACCAACAGCTGCTGAGCTATACCATCACTTGGCTAAAGGTGTTTTTTGGGTTCCAACACGCTTCGCTGACACCAAGATGAT	310	.(((((((((.(((((((((((((((((((((((((((((((((((((((((((((((((((((((((((.(((((((((((((((((((..((.........(((((((((((((((((((((((.(((((((..(((.....))).....(((((...((((...)))).)))))))))))).))))))))))))))))))))))).........))..))))))))))))))))))).))))))))))))))))))))))))))))))))))))))))))))))))))))))))))).)))))))))	-231.77
bna-novel_miRX143.1	chrA02	11454526	11454606	+[Positive strand]	TTTTGTTACTGTTAACTGCGGTA	23	TATATAGATTTTTTGTTACTGTTAACTGCGGTATGGGGCGGGACCAGGACCGGCTTTAGGGGTGTGCGAGGAGTGCTTAAG	81	.......(((((((((((((.((((..(((((.(((.......)))..))).)).)))).)))).))))))))).......	-20.8
bna-novel_miRX144.1	chrA04	2507677	2507891	+[Positive strand]	TCCATAATTAGGTTGTTGGTA	21	CCTCTCTGACTCCATAATTAGGTTGTTGGTACGATTGGCATTCCTCGAATCTAAGACTTGACCCTTTAACAACACTCCCACAAGACGAGTTGTCACCAGTTGAACTGCAGATCAATTGATGACATCTTGTTTTGTGGGAATGATGTTAAAGGGTAAGGTCTTAGGTTCGATTAATGCTAAGCGCACCAACAACCTAATTATGGAGTCAGTGAGGG	215	((((.(((((((((((((((((((((((((.((.((((((((..(((((((((((((((.(((((((((((.((.((((((((((((((.(((((.(((((((.(....).))))))).))))).)))))))))))))).)).))))))))))).)))))))))))))))..)))))))).)).))))))))))))))))))))))))).)))).	-143.4
bna-novel_miRX145.1	chrC02	40472615	40472680	+[Positive strand]	TCCTGGAAAGTCGTCTGGACG	21	CTGGACGACTTCCTGGAAAGTCGTCTGGACGACTTACTGGGCAGACGACTTACGGGGGTTAGAAAC	66	......((((.((((..((((((((((..((......))..)))))))))).))))))))......	-25
bna-novel_miRX145.2	chrC03	30646451	30646528	+[Positive strand]	TCCTGGAAAGTCGTCTGGACG	21	CCAGATAAGTCGTCTGGACGACTTACTAGAAAATCGTCTGGACGACTTCCTGGAAAGTCGTCTGGACGACTTACTTGA	78	.(((.(((((((((..((((((((.((((.((.((((....)))).)).)))).))))))))..))))))))).))).	-41.9
bna-novel_miRX145.3	chrC04	9485808	9485884	+[Positive strand]	TCCTGGAAAGTCGTCTGGACG	21	CTGGACGACTTCCTGGAAAGTCGTCTGGACGACTTACTGGAAAATAGTCTGGACGACTTCCTGGAAAGTCGTCTGGA	77	(..((((((((((.((((.((((((..(((................)))..)))))))))).)).))))))))..).	-41.89
bna-novel_miRX145.4	chrC06_random	1441160	1441239	-[Negative strand]	TCCTGGAAAGTCGTCTGGACG	21	GTCCAGATAAGTCGTCTGGACGACTTACTGGAAAATCGTCTGGACGACTTCCTGGAAAGTCGTCTGGACGACTTACTGGA	80	.(((((.(((((((((..((((((((.((((((..((((....)))).)))).)).))))))))..))))))))))))))	-46.7
bna-novel_miRX146.1	chrC04	24270212	24270344	+[Positive strand]	TCCTGGACGACTTTCAAGTAAG	22	AGTCGTCCAGGTAGACGACTTACGAGAAAATCGTCCGAGATAAGCAAGGTTTGACCAGAATCTAGGAAATAAATCTGGATGACTTTGCTTATCCTGGACGACTTTCAAGTAAGTCGTCTTACTTTCAAGTAAG	133	........(((((((((((((((..((((.(((((((.(((((((((((((...(((((..............)))))..))))))))))))).))))))).))))..)))))))))).))))).........	-59.14
bna-novel_miRX146.2	chrC04	24271728	24271860	+[Positive strand]	TCCTGGACGACTTTCAAGTAAG	22	AGTCGTCCAGGTAGACGACTTACGAGAAAATCGTCCGAGATAAGCAAGGTTTGACCAGAATCTAGGAAATAAATCTGGATGACTTTGCTTATCCTGGACGACTTTCAAGTAAGTCGTCTTACTTGACGACTTG	133	(((((((.(((((((((((((((..((((.(((((((.(((((((((((((...(((((..............)))))..))))))))))))).))))))).))))..)))))))))).))))))))))))..	-70.84
bna-novel_miRX147.1	chrA07	12908322	12908430	+[Positive strand]	TCCTGTTCAAGTAAGGTCGTA	21	GTGTTAGAGATCCTGTTCAAGTAAGGTCGTAAACATTAAGCTTTCCTCATAACATTAAGTTAATATAACAAGTCAAACGATAATACTTGACAGATTTGCTGGTGATACT	109	((((((((((((.(((.((((((..(((((.........((((......((((.....)))).......))))...)))))..)))))))))))))).))...))))).	-19.52
bna-novel_miRX148.1	chrC07	24636704	24636802	-[Negative strand]	TCGCGATCTTAGATCCTCTAA	21	ACAGGCGATTAGAAAATCTAATATGGCGATAGTCTTGCTCTCTATGAAGTGTCTATGAGAACAAGATTATCGCGATCTTAGATCCTCTAATTGCTTGTA	99	(((((((((((((..((((((.((.((((((((((((.((((...((....))...)))).)))))))))))).)).))))))..))))))))))))).	-49.5
bna-novel_miRX149.1	chrC08	264839	265011	-[Negative strand]	TCGGAACAGTGAATGAAGGTC	21	ATATCAGTTCTCGGAACAGTGAATGAAGGTCGATCGAAATCAGAGAAATCGGAGAACTGCTTCCTCGAGAACCGGTGGACCGAGCTTTATAGAGTACTGCTTCCTCGAGAACTGACAGATAGTTCTTTCATTCCGGTGGACCGATCTTCGCTCACTGTTCCGAGAACTGCTTC	173	....((((((((((((((((((.(((((((((.((...(((.(.(((...(((((((((((((((((((...(((....))).((((....))))........))))))....)).)).)))))))))..))))))).)).))))))))).))))))))))))))))))....	-71.1
bna-novel_miRX150.1	chrA09_random	591939	592044	-[Negative strand]	TCGGTATTTTCCGAGGACTCGG	22	ATACCGACGAACGAAGTCGTCGGAAAATACCGACGGAGAAGGTTCCTCGGAAAATTCCGACGAACCATAGTCCGTCGGTATTTTCCGAGGACTCGGTTCGTCGGTA	106	.(((((((((((..((((.((((((((((((((((((.(.(((((.(((((....))))).))))).)..)))))))))))))))))).))))..)))))))))))	-73.6
bna-novel_miRX150.2	chrAnn_random	16376067	16376172	-[Negative strand]	TCGGTATTTTCCGAGGACTCGG	22	ATACCGACGAACGAAGTCCTCGGAAAATACCGACGGAGAAGGTTCCTCGGAAAATACCGACGAACCATAGTCTGTCGGTATTTTCCGAGGACTCGGTTCGTCGGTA	106	.(((((((((((..(((((((((((((((((((((((.(.(((((.((((......)))).))))).)..)))))))))))))))))))))))..)))))))))))	-74.4
bna-novel_miRX150.3	chrAnn_random	47568313	47568418	+[Positive strand]	TCGGTATTTTCCGAGGACTCGG	22	ATACCGACGAACGAAGTCCTCGGAAAATACCGACGGAAATGGTTCCTCGGAAAATTCCGACGAACCATTATCCGTCGGTATTTTCCGAGGACTCGGTTCGTCGGTA	106	.(((((((((((..(((((((((((((((((((((((((((((((.(((((....))))).)))))))).)))))))))))))))))))))))..)))))))))))	-82.6
bna-novel_miRX151.1	chrC08_random	3957109	3957195	-[Negative strand]	TCGTCCAGTTGGAAGACTTTC	21	TAAGTCGTCTGGAAAGTCTTCCAAATGGACGACTTATATTTAAGTCATCTACTAAGTCGTCCAGTTGGAAGACTTTCCAGACGACTT	87	.(((((((((((((((((((((((.(((((((((((................))))))))))).)))))))))))))))))))))))	-57.29
bna-novel_miRX151.2	chrCnn_random	5027363	5027449	-[Negative strand]	TCGTCCAGTTGGAAGACTTTC	21	TAAGTCGTCTGGAAAGTCTTCCAAATGGACGACTTATATTTAAGTCATCTACTAAGTCGTCCAGTTGGAAGACTTTCCAGACGACTT	87	.(((((((((((((((((((((((.(((((((((((................))))))))))).)))))))))))))))))))))))	-57.29
bna-novel_miRX152.1	chrCnn_random	33329002	33329131	+[Positive strand]	TCGTCTGATACTAATGGGTCA	21	TCTTCAGAGATCGTCTGATACTAATGGGTCATTTTTTGTAATTGGTAAATCTTAACTAAACATTTTACACGCTTGAGAGACTCTTTCTCTTGCAAAAAATGATCCATTAGTATCAGACGATCTCAAAGAC	130	((((..((((((((((((((((((((((((((((((((((.(((((........)))))...............((((((...)))))).)))))))))))))))))))))))))))))))))).)))).	-61.4
bna-novel_miRX153.1	chrA07	19538884	19539044	-[Negative strand]	TCTCCCAAGTAGGAAGAACAG	21	AGTAGAAATGTTGTTTGTTGCTATGGAGAAAGTGATTTTTTTCTTTGCTCACTGTAAAACGAAAAGACCGAAGGTTCTCCTACAAAATTTGTTAAGTTCCATTGGCTGCTCTGGTAATTTAGATGGTCTTTCTCCCAAGTAGGAAGAACAGTAAGTCTATG	161	.(((((..((((((((.(((((..(((((((((.((((.....(((((.....)))))..((..((.((((.((..((...(((.....)))..))..)).))))))..)).........)))).).))))))))..)))))...))))))))..))))).	-37.8
bna-novel_miRX154.1	chrC08_random	2557943	2558118	+[Positive strand]	TCTGATATTGAGGCGATGCTA	21	GTCAAAAGGGAAGGCGGTTGCTGTTGATAGGGACAGGGAGAAAACTCCATCTGTGGAAGAGCTGTATGATCACTTGCTGAATGGTGTCACTTAGACTCCAACAAGGTTCGCCGACCTTGATTTGCTGAAGGAGTTGGGTCTTGATTCTGATATTGAGGCGATGCTAGAACATTTGA	176	.(((((.(....((((.(((((.(..((((((((((((....((((((.((.(..((.((((((..(((.((((........)))))))..))).)))...(((((((....))))))).))..).)).))))))...))))).))))..)))..))))))))))....).)))))	-53.5
bna-novel_miRX156.1	chrCnn_random	55936857	55936961	-[Negative strand]	TGACACATGCAGAGCCGTGAC	21	AAAAATTATTGGCACGACTTTGCATGTATCATATAATTTTTTTATATGATACATTCATGGAAAAAAAAATTATATGACACATGCAGAGCCGTGACAATAATTATG	105	...((((((((.((((.((((((((((.(((((((((((((((.(((((.....)))))...))))))))))))))).)))))))))).)))).))))))))...	-45.8
bna-novel_miRX157.1	chrAnn_random	21349170	21349428	+[Positive strand]	TGACATAGAGTTTTCGATGGA	21	TCGATCTTGGTGACATAGAGTTTTCGATGGATGATTCTATGCTTCCGGGATGGGATCCAGACCTTGCTTACGGCGACGGAAGCGGTACTAGCGAAGTTCCTATTCTGGACTTTGATGATTTCTTCGCTGGTATTCCCTCCGGCTTCGATGCTCCTCCGCCTACAAATGAATCAGGGAGGCCGAAAGTCGTCGCGGAAGGGTCACACATTATCAACGGGGTTAGATTTTTTTTCGAAAATTTTGGCGGTTGCCTAAGCGT	259	.((.....((..((.((((((((((((..((....((((.(((.(((.(((((......((((((..(..(((((((.((((((((((((((((((.(((......)))............)))))))))))......)).)))))......(((((.................)))))......)))))))..).)))))).....)))))..))))))))))...))..))))))))))))...))..))....)).	-84.25
bna-novel_miRX158.1	chrA09	16480420	16480534	-[Negative strand]	TGAGAGTTAATATGAGAGCGACA	23	TCAACCATCGTGAGAGTTAATATGAGAGCGACACATAGGAAACGGACTTCTCAAATAATATTATAGAGATTCAGCGTGAGAGTGATGCCTCTGTTCAAACTCCCACAATCAAGCC	115	.........(((.(((((((((.(((.(((.(((...(....).....(((((......(((.....)))......)))))))).))))))))))..))))).))).........	-25.9
bna-novel_miRX159.1	chrUnn_random	8168555	8168641	+[Positive strand]	TGAGCTGGAGTAGTGGAAGGATA	23	TGCAGTTACGTTTTCCATCACACATCCGTTTAGAACACCAAGGTTAAGCGTGCTTGAGCTGGAGTAGTGGAAGGATATGTGAATGAT	87	...............(((((((.((((.((((..((.(((.(.(((((....))))).)))).))..)))).)))).)))).)))..	-22.9
bna-novel_miRX160.1	chrC06	20486572	20486706	+[Positive strand]	TGAGTAGATGATCATAGTGCTTA	23	AATATCAAAGATGGTGCTTGATTTGGTAAATGAGTGGGTGATCATAGTGCTTGATGAGTAGATGATCATAATGCTTGATGAGTAGATGATCATAATGCTTGATGAGTAGATGATCATAGTGCTTAAGTTGGTAAA	135	..((((((......((((......))))..((((((.((((((((..((((((.((((((.((((((((..(((((...))))).))))))))..)))))).)))))).))))))))..))))))..))))))..	-38.5
bna-novel_miRX160.2	chrC06	20494781	20494915	+[Positive strand]	TGAGTAGATGATCATAGTGCTTA	23	AATATCAAAGATGGTGCTTGATTTGGTAAATGAGTGGGTGATCATAGTGCTTGATGAGTAGATGATCATAATGCTTGATGAGTAGATGATCATAATGCTTGATGAGTAGATGATCATAGTGCTTAAGTTGGTAAA	135	..((((((......((((......))))..((((((.((((((((..((((((.((((((.((((((((..(((((...))))).))))))))..)))))).)))))).))))))))..))))))..))))))..	-38.5
bna-novel_miRX160.3	chrCnn_random	74440941	74441075	-[Negative strand]	TGAGTAGATGATCATAGTGCTTA	23	AATATCAAAGATGGTGCTTGATTTGGTAAATGAGTGGGTGATCATAGTGCTTGATGAGTAGATGATCATAATGCTTGATGAGTAGATGATCATAATGCTTGATGAGTAGATGATCATAGTGCTTAAGTTGGTAAA	135	..((((((......((((......))))..((((((.((((((((..((((((.((((((.((((((((..(((((...))))).))))))))..)))))).)))))).))))))))..))))))..))))))..	-38.5
bna-novel_miRX161.1	chrC05	25055195	25055357	+[Positive strand]	TGAGTGTTGCCGCTATCCCATT	22	TTCTACCATTGTCGCTTGGCTGGGATAGCAGGACACTCATAACAACCAATATTCATGTCTCAATCGCTCTTTATAATTTATCAAATACCAATTGAGTGAAGAAACATGAACGGATTAGTAATGAGTGTTGCCGCTATCCCATTTGAGAGACAATGATACATGC	163	......(((((((.((..(.(((((((((.((((((((((.((((((....(((((((.((..((((((........................)))))).)).))))))).)).)).)).))))))))..))))))))))).)..)).)))))))........	-58.46
bna-novel_miRX162.1	chrC09	12826181	12826261	-[Negative strand]	TGATACCATGTTAGATTCGAGTT	23	ATCTGGTCTCTGATACCATGTTAGATTCGAGTTTATTATGGGCTTCCAACTTAAAACTAATTGGTGATTAGTGGATTGGCC	81	..(..(((((((((((((.(((((.((..(((......(((....))))))..)).))))))))).))))).))))..)..	-20.9
bna-novel_miRX163.1	chrC01	23839124	23839226	+[Positive strand]	TGATGACATGCTAGATGAGTT	21	TTGGCGCATGTGAGTGGACTATCGTGTCATCAATAACATCACGGTAAAGTATATGCATCCAATCCCTAGGCTTGATGACATGCTAGATGAGTTGCATGGTTCC	103	..(((.((((..(.(.(.(((.(((((((((((..........(((.......)))..((........)).))))))))))).))).).).)..)))))))..	-26.4
bna-novel_miRX164.1	chrA04	1633526	1633628	-[Negative strand]	TGATTTATCCAAGGGTTCAGA	21	GGGTAAACTCTGAACCCTTGAATAAATCATAAACTCTAGGGTTTAATTTTAAATATTTTTGATTTAGAGTTTATGATTTATCCAAGGGTTCAGAGTTTACCCA	103	((((((((((((((((((((.(((((((((((((((((((....(((.......))).....))))))))))))))))))).)))))))))))))))))))).	-60.2
bna-novel_miRX165.1	chrAnn_random	13004661	13004795	+[Positive strand]	TGGAACTGAGAGGCACGAGTC	21	ACGTGTCGTCGGCTCGCGTCCTCCAAAGACTTCCGACTGAACCACGGCACTCACGGAAATCGCCCACCGAGGTAAAGACGTCCTTGAGGTTCCCATACTCTACCTGGAACTGAGAGGCACGAGTCTTCATCACCT	135	..(((..(..((((((.(.((((...((..(((((...((.....((..((((.(((..(((((......)))...))..))).))))...)).....))....)))))))..))))).))))))..)..)))..	-37.2
bna-novel_miRX166.1	chrC01	10934669	10934740	-[Negative strand]	TGGAAGGACGGGCTTGGGTTG	21	GTAGTCCAAGTGGAAGGACGGGCTTGGGTTGCTAAAACAATCCGGGTTCGATCCCCCCATGCGGAAACTACC	72	(((((((..((((..((((((((((((((((......))))))))))))).)))..))))..)))..)))).	-33.2
bna-novel_miRX166.2	chrC03	19551359	19551435	+[Positive strand]	TGGAAGGACGGGCTTGGGTTG	21	GTAGTCCAAGTGGAAGGACGGGCTTGGGTTGCTAAAACAATCCGGGTTCGATCCCCCCATGCGGAAACCACCCTGCC	77	(((((((..((((..((((((((((((((((......))))))))))))).)))..))))..))).......)))).	-31.41
bna-novel_miRX166.3	chrC06_random	2464780	2464851	-[Negative strand]	TGGAAGGACGGGCTTGGGTTG	21	GTAGTCCAAGTGGAAGGACGGGCTTGGGTTGCTAAAACAATCCGGGTTCGATCCCCCCATGCGGAAACTACC	72	(((((((..((((..((((((((((((((((......))))))))))))).)))..))))..)))..)))).	-33.2
bna-novel_miRX166.4	chrCnn_random	51263044	51263116	+[Positive strand]	TGGAAGGACGGGCTTGGGTTG	21	GTAGTCCAAGTGGAAGGACGGGCTTGGGTTGCTAAAACAATCCGGGTTCGATCCCCCCCATGCGGAAACTACC	73	(((((((..((((..((((((((((((((((......))))))))))))).)))...))))..)))..)))).	-31.9
bna-novel_miRX166.5	chrCnn_random	63076834	63076906	-[Negative strand]	TGGAAGGACGGGCTTGGGTTG	21	GTAGTCCAAGTGGAAGGACGGGCTTGGGTTGCTAAAACAATCTGGGTTCGATCCCCCCCATGCGGAAACTACC	73	(((((((..((((..(((((((((..(((((......)))))..)))))).)))...))))..)))..)))).	-30.2
bna-novel_miRX167.1	chrA01	12347331	12347412	+[Positive strand]	TGGACAAAGCAGTTTATTGGACA	23	CAGCTAGAGATGTCAATTGGGCTGTCCATGTCCAATGGGTATGTCCAAATGGACAAAGCAGTTTATTGGACATTATTTTTCT	82	........((((((...((((((((...((((((.((((....))))..))))))..))))))))...))))))........	-26.1
bna-novel_miRX167.2	chrC03	30609420	30609501	+[Positive strand]	TGGACAAAGCAGTTTATTGGACA	23	TGAATAGAGATGTCAATTGGGCTGTCCATGTCCAATGGGTATGTCCAAATGGACAAAGCAGTTTATTGGACATTATTTTTCT	82	.(((.((.((((((...((((((((...((((((.((((....))))..))))))..))))))))...)))))).)).))).	-27.5
bna-novel_miRX167.3	chrCnn_random	69003231	69003311	+[Positive strand]	TGGACAAAGCAGTTTATTGGACA	23	TGAATAGAGATGTCAATTGGGCTGTCCATGTCCAATGGGTATGTCCTTTGGACAAAGCAGTTTATTGGACATTAATCTTAA	81	........((((((...((((((((...(((((((.(((....))).)))))))..))))))))...))))))........	-27.7
bna-novel_miRX168.1	chrA01	15084391	15084536	-[Negative strand]	TGGAGGAGTGTTGTTAAAGGGTG	23	TCCAGGACCTCATCGTTTAATAACACTCTTCCAGGATGAGTTGTCACCAATTGACCTCTTCCAGGATGAGTTGTCACCAATTGACCTGCAGATCAATTGATGACAACTCATCCTGGAGGAGTGTTGTTAAAGGGTGAGGTATTGGG	146	.((((.((((((((.(((((((((((((((((((((((((((((((.(((((((..(((..((((.(.(((((....))))).))))).)))))))))).))))))))))))))))))))))))))))))).)))))))).)))).	-91
bna-novel_miRX168.2	chrC01_random	892047	892407	-[Negative strand]	TGGAGGAGTGTTGTTAAAGGGTG	23	CAACACGTCCTGGAGGAGTGTTGTTAAAGGGTGAGCGCTTGGGTTCGAAGAACGCCAAGCACACCAACAACCTAATTATGGAGTCAGACAAAATTTATAATGGAGGGGTTGGGGTCGTTGCCCTGCAGGGCTGTTAGCCAGATTTCGAGTGAGTTGGACGGGTTGTTACAATAAAAGTCGACTTTTATTGTGACAATCCGTCCCACTCGCTAGGATCCCAAGCTCACAGTCCTGCAGGGTACCGACCCTAACCCCTGACATGTGGACCTTTACTGACTCCCCCATGTAGGTTATTGATGCGCTTGACGTTATTCGAATCTAATACCTCACCCTTTAACAACATTCCCACAAGACGAGTTGT	361	((((.((((.((..(((((((((((((((((((((...(((((((((((.((((.(((((.((.(((.((((((.....((((((((......((((((.((.((((((((((((((.((((((((((((((((.(((..(((((..(((((((.((((((((((((((((((((((....)))))))))))))))))))))).))))))).)))))....))).)))))))))))))))).))))))))))))))..))))))))......))))))))......)))))).))).)).))))).)))).)))))))))))...)))))))))))))))))))))..)).)))).)))).	-217.5
bna-novel_miRX168.3	chrC09	29870935	29871062	+[Positive strand]	TGGAGGAGTGTTGTTAAAGGGTG	23	ACCCAAGGCCTCACCTTTTAACAACACTCCTCCAGGACAAGCTGTCACCCAATTGACCGGTAGGTTATTACATGTCAATTGGTGACAGCTTGTCCTGGAGGAGTGTTGTTAAAGGGTGAGGTCTTGGG	128	.((((((((((((((((((((((((((((((((((((((((((((((((.(((((((..((((....))))..)))))))))))))))))))))))))))))))))))))))))))))))))))))))	-108.6
bna-novel_miRX169.1	chrC09	6659925	6660026	-[Negative strand]	TGGCTCTTGTGGAATGTGGTGT	22	TAGGGTGATGTGGCTCTTGTGGAATGTGGTGTATGTCTTCTCAAGAATTTGAGACTCGGTGATCGTTTCACCACAGTATCTCAATTTGGCCACAATTCCTAA	102	(((((...(((((((....((((.(((((((.(((((.((((((....))))))......)).)))..)))))))...)).))....)))))))..))))).	-34.1
bna-novel_miRX169.2	chrCnn_random	47239459	47239587	+[Positive strand]	TGGCTCTTGTGGAATGTGGTGT	22	CAGGGTGATGTGGCTCTTGTGGAATGTGGTGTATGTCTTCTCAAGCATTTGAGATTCGGTGATCATTTCACCACAGTATCTCAATTTGGCCACAATTCCTAACACAGTAGAATTGTAATTCATCACTGT	129	.((((...(((((((....((((.(((((((.(((((.((((((....))))))......)).)))..)))))))...)).))....)))))))..))))...(((((.((((....))))...)))))	-38.2
bna-novel_miRX169.3	chrCnn_random	73781638	73781738	-[Negative strand]	TGGCTCTTGTGGAATGTGGTGT	22	AAGGGTGATGTGGCTCTTGTGGAATGTGGTGTATGTCTTCTCAAGCATTTGAGATTCGGTGATCGTTTCACCACAGTATCTCAATTCGGCCACAATTCCTA	101	.((((...(((((((....((((.(((((((.(((((.((((((....))))))......)).)))..)))))))...)).))....)))))))..)))).	-33.7
bna-novel_miRX170.1	chrC05	25055195	25055357	+[Positive strand]	TGGGATAGCAGGACACTCATA	21	TTCTACCATTGTCGCTTGGCTGGGATAGCAGGACACTCATAACAACCAATATTCATGTCTCAATCGCTCTTTATAATTTATCAAATACCAATTGAGTGAAGAAACATGAACGGATTAGTAATGAGTGTTGCCGCTATCCCATTTGAGAGACAATGATACATGC	163	......(((((((.((..(.(((((((((.((((((((((.((((((....(((((((.((..((((((........................)))))).)).))))))).)).)).)).))))))))..))))))))))).)..)).)))))))........	-58.46
bna-novel_miRX171.1	chrC02	653213	653326	-[Negative strand]	TGTCTTTAATAGATCCGGATTTA	23	TAAACTATTGTTTTCGGATCATTTGAATACTCAGGAGAGTGTCTATCCGTATGATGTACCTCCACCCGAGGATTAGGTCTGTGTCTTTAATAGATCCGGATTTAACAATTTTTT	114	.(((..((((((((((((((..(((((.((.(((..(((.((.((((.....)))).)))))...((........)).))).)).)))))..))))))))...))))))..)))	-27.2
bna-novel_miRX172.1	chrC07_random	1694182	1694280	+[Positive strand]	TGTGACTTAGGGTGTGACTGGTA	23	TCTCTCCGGGTATTCAGATGGACCCTAAAGCATATGCCCATATCCGTGTTAGGTGACCACGATAATTGTGACTTAGGGTGTGACTGGTAACCATTGAAG	99	..((....(((..((((.((.(((((((..((((......((((.(((.........)))))))..))))..))))))).)).))))..)))...))..	-23.7
bna-novel_miRX173.1	chrC09	8305333	8305414	+[Positive strand]	TGTGATATAAACTTAGAAAGGTA	23	GTGCTATTTTTGTGATATAAACTTAGAAAGGTACTATTTTTGAGATTTGACCTTTCTTTTATATGGCCATTAATTTAGTTCT	82	(.((((..((.((.(((((((...((((((((...(((.....)))...))))))))))))))).))....))..)))).).	-18
bna-novel_miRX174.1	chrC07	19609195	19609263	-[Negative strand]	TGTTATGAACCAGATTGTGGATA	23	CAATGGGGAGTGTTATGAACCAGATTGTGGATAAATGTAATTATCTATGACGGTGTAATCTCCTATATA	69	.....(((((.(((((..(((.(.(..(((((((......)))))))..))))))))))))))).....	-18.1
bna-novel_miRX175.1	chrC04_random	489975	490083	+[Positive strand]	TGTTCACAACTGCATAATTCA	21	CAAAATGAAATGGATTATACAGTTGTGAACAAACAAAAAATGCATTACTCCATATATGCAGTAATACTTTTTTTTGTTTGTTCACAACTGCATAATTCACTCTATTTTA	109	.((((((.(.((((((((.(((((((((((((((((((((.(.((((((.((....)).)))))).)..))))))))))))))))))))).)))))))).).)))))).	-42.2
bna-novel_miRX175.2	chrCnn_random	53804408	53804533	+[Positive strand]	TGTTCACAACTGCATAATTCA	21	CCCCACTGCAGAATGGAGTGGATTATGCAGTCGTGAACAAATAAAAAAACATTACTGCATATATGGAATAATCTATTTTTTTGTTTGTTCACAACTGCATAATTCACTCTATTTTGTAGTAAATTT	126	....(((((((((((((((((((((((((((.(((((((((((((((((.((((.(.((....)).).))))...))))))))))))))))).)))))))))))))))))))))))))))......	-61
bna-novel_miRX176.1	chrC03	44077219	44077356	-[Negative strand]	TGTTCTTGTTTGATTGTTGGCCA	23	CCGTCGGTCATGTTCTTGTTTGATTGTTGGCCAGTGGTTCGACCTATGCCTAGAACGGTTTGGAGTGCAACACCCCCGAACCGTCCTAGACATAGGTCGAACCACCGGCCAACAATCAAACAAGAACATGACCGACGA	138	.(((((((((((((((((((((((((((((((.(((((((((((((((.((((.(((((((((.(((...)))..))))))))).)))).))))))))))))))).))))))))))))))))))))))))))))))).	-109.9
bna-novel_miRX177.1	chrA10	7016606	7016734	-[Negative strand]	TGTTGGACCGTTTCGAGGTGG	21	GTGCGCTAATAGCCCCTCGAAGGGTTACTTTACTTGCTACGAAGCGTTCGTAGTGCGTTGTCGCCTATGGTTCCCGATTCCCGATGATTTCGTTCGAGTGTTGGACCGTTTCGAGGTGGCGATAAGCCA	129	.((.(((.((.(((((((((((((((....((((((..(((((((..((((((.(((....)))))))))....((.....))..).)))))).))))))...)))).)))))))).))).)).)))))	-47.3
bna-novel_miRX178.1	chrC03_random	1049980	1050108	-[Negative strand]	TTAAAAGTTAAGAGACGGGTTCA	23	ACGGAATATAAGAACCTGTTTCTTAATTTTTAACTAAAAAAACTAAGAACCGGTTCCTAAATAAGAGTTTTAAGAGCTGGTTCTTAACTTTTTTAGTTAAAAGTTAAGAGACGGGTTCATATATTCCGC	129	.(((((((((.((((((((((((((((((((((((((((((..(((((((((((((.((((.......)))).)))))))))))))..)))))))))))))))))))))))))))))).))))))))).	-71.4
bna-novel_miRX179.1	chrCnn_random	24035052	24035240	+[Positive strand]	TTAAGAACCCAACCCTAAGAA	21	TATCCGAGAGTTCTTAGGGTTGAGGTTCTTAACGGAATATAAGAACTCGTTTTTAACTTTTAACTACAAAAGCTAAGAACCGGTTCTTAAAACTTTTATTTAAGAACTGGTTCTTAATTTTTTTAGTTAAAAGTTAAGAAACATGTTCTTATGTTCAGTTAAGAACCCAACCCTAAGAACTCCCAATAA	189	.....(.(((((((((((((((.((((((((((.((((((((((((...(((((((((((((((((.(((((.((((((((((((((((((.......)))))))))))))))))).))))).)))))))))))))))))....)))))))))))).))))))))))))))))))))))))).).....	-103.4
bna-novel_miRX180.1	chrAnn_random	12955628	12955720	-[Negative strand]	TTAAGCAAGCGTACTGAAGGGA	22	CAACCAAGTGTTAAGCAAGCGTACTGAAGGGATGAATTAACTCTTTTGGGTTTTAATGCTCCCGTCAGGATGCTTTTGGCTGTGACTTGTGCA	93	....(((((....(((((((((.((((.((((......(((((....))))).......)))).)))).))))))...)))...)))))....	-28.72
bna-novel_miRX181.1	chrA09	24501640	24501768	+[Positive strand]	TTAAGGACCTAAGCACAAGGA	21	ATTATTGCAAGTCCTTGTGCTTAGGTCCTTAATACATATATATGTATATGTATATATTATATATGCGTATATAATATATACATATACATATATATGTATTAAGGACCTAAGCACAAGGACTTGCAATAA	129	.((((((((((((((((((((((((((((((((((((((((((((((((((((((((((((((....))))))))))))))))))))))))))))))))))))))))))))))))))))))))))))))	-95.7
bna-novel_miRX181.2	chrA09	24501641	24501769	-[Negative strand]	TTAAGGACCTAAGCACAAGGA	21	ATTATTGCAAGTCCTTGTGCTTAGGTCCTTAATACATATATATGTATATGTATATATTATATACGCATATATAATATATACATATACATATATATGTATTAAGGACCTAAGCACAAGGACTTGCAATAA	129	.((((((((((((((((((((((((((((((((((((((((((((((((((((((((((((((....))))))))))))))))))))))))))))))))))))))))))))))))))))))))))))))	-95.2
bna-novel_miRX182.1	chrC02	14066559	14066715	+[Positive strand]	TTACAATGCTGGAGCGTCGCA	21	ACGAATCAGGTTACAATGCTGGAGCGTCGCACACCTCACCATATTTGATGCGGCGGAACGGGAAATTATGGCGGTGAGTTCGCCGTCTTTCTTGGAAGAGCTGGCACAGTAGATGGTGGGAAATGCCGCGACCCTCAGGCATCGTAGTTTGATTCTT	157	..((((((..((((.(((((.(((.(((((.((.((((((((..(((.((((((....(((((((....(((((((....)))))))))))))).....))).))))))...))))))))...))..))))).))).))))).))))..))))))..	-69.2
bna-novel_miRX183.1	chrA07	5414961	5415099	+[Positive strand]	TTACTTGTAAGTCGTCTGTGAA	22	TGGTGAATAATTTAAACCAGACGACTTACATGTAAGTCGTCCAAATATTCCCGCCTAAAATTTTTACAAAAAATATTTTTCCGCTTAAATAATTTAACCCAGGTGACTTACTTGTAAGTCGTCTGTGAAGTCTTCTATT	139	....(((...((((...(((((((((((((.((((((((.((..........((..(((((.(((.....))).)))))...)).(((.....))).....)))))))))).)))))))))))))))))...)))....	-35.6
bna-novel_miRX183.2	chrCnn_random	11541866	11541966	+[Positive strand]	TTACTTGTAAGTCGTCTGTGAA	22	AACAGACGACTTACTTGTAAGTCGTCTGTGAAGTCTTATATTTTAGTTTCCCGCTAAAAATATTACAGTCTTTTGGGCGACTTACAAGTAAGTCGTCTAGG	101	...(((((((((((((((((((((((((.((((.((.((((((((((.....))).)))))))...)).)))))))))))))))))))))))))))))...	-48.3
bna-novel_miRX184.1	chrCnn_random	61547350	61547597	+[Positive strand]	TTAGCGGAATATAAGAATCGGTT	23	GATAAAGTTCTTAGCGGAATATAAGAATCGGTTTCTTAACTTTTAACTAAAAAAGCTAAGAACCGGTTCTTAAAGATCTTATTTAAGAGTCGGTTCTTAGTTTTTTTAGTTAAAAGTTAAGAGACGAGTTCTTATATTCCGCTAAGAACCTCATCCTAAGAACTTTTCAGATATTTAAGAACCGGTTCTTAGCTTTTTTACTTAAAAGTTAAGAGACGGATTCTTATATTCCGCTAAGAACCTCATCC	248	(((...(((((((((((((((((((((((.((((((((((((((((.(((((((((((((((((((((((((((.((((.......(((..(((((((((.((((((((.......)))))))).(((((((((........)))))).)))...))))))))).))))))).))))))))))))))))))))))))))).)))))))))))))))).)))))))))))))))))))))))...))).	-121.81
bna-novel_miRX185.1	chrC08	950976	951081	-[Negative strand]	TTAGCTTCGGATAAGAGATGGTT	23	ACTGAGGTTCTTAGCTTCGGATAAGAGATGGTTCTTAGCTTTTCCTAGATTTTAACTAAGAAAAACTAAGAACTGTCTCTTAAACGAGAGATAAAAGAGCATGATT	106	......((((((..(((((..(((((((((((((((((.(((((.(((.......))).))))).)))))))))))))))))..))).))....))))))......	-39.3
bna-novel_miRX186.1	chrC01_random	3384388	3384548	-[Negative strand]	TTAGCTTCGGTTAAGAGACGGTT	23	GAAAAGCTAAAAAACGTCTCTTAGCCGAAGCTAAAAATTCCAGTTAAGAGACTGGGTTAATCATGGTTTAAGAGCATGTTTATTGTAGGCCTCTTACTATGATTAAACCCAGTCTCTTAACTGGGTTCTTAGCTTCGGTTAAGAGACGGTTCTTAGCTTTT	161	.(((((((((.((.((((((((((((((((((((.(((.((((((((((((((((((((((((((((..(((((...(((((...))))))))))))))))))).)))))))))))))))))))))).)))))))))))))))))))).)).)))))))))	-94
bna-novel_miRX186.2	chrCnn_random	36364349	36364478	+[Positive strand]	TTAGCTTCGGTTAAGAGACGGTT	23	ACTGGAGTTATTAGCTTCGGTTAAGAGACGGTTTTTAGTTTTTTTTAGATTTTAACTAAGGAAAGTTAAGAACTATCACTTAAATAAGATATATAACAACCGTCTCTTACCCGAAAAGTGTAAAAATAAA	130	.......((((....(((((.((((((((((((.(((........(((.((((((((......)))))))).)))...(((....))).....))).)))))))))))).)))))....)))).......	-34.2
bna-novel_miRX187.1	chrC02	7982001	7982320	+[Positive strand]	TTAGTGTTTTGCTGACGGCGTTA	23	TAAAATATTTTTAAAGTTGTCTGCAAAACACTAAACCCTAAATCCTAGACCCTAAACCATTGGGTAAATCATAAACCATTGGATAAATCCTAAACCCTAAATCAAAAACAATAAACACTAAATGTTAAAACACTAAACCTTTAATCCTAACCCTTAAACCCTTGGGTTTATTGTTTTTAAGATTTAGTCTTTAGTGTTTTTTTATTTAGGGTTTAGGATTTATCCAAGAGTTTATGTATGGTTTACCCAAGGGTTTACAGTTTGCCCAAGGATTTAGAATTTACGGTTTAGTGTTTTGCTGACGGCGTTAAAAATATTTT	320	.(((((((((((((.((((((.((((((((((((((((((((((((((((..((((((.(((((((((((((((((..((((((((((((((((((((((((.(((((((.((((.(((((((.((((((((.(((((((.......................))))))).)).)))))).))))))).)))).)))))))..))))))))))))))))))))))))..)))....)))))))))))))).))))))..)))).....))))))))).......))))))))))))))).)))))).)))))))))))))	-139.81
bna-novel_miRX187.2	chrC04_random	3121725	3122042	-[Negative strand]	TTAGTGTTTTGCTGACGGCGTTA	23	TAAAAAATTTTAACACCGTCAGCAAAACACTAAACCCTAAATTTTAAACCCTAAATTCTTGGGTAAACCCTAAATTCTTGGGTAAACCATAAACTCTTGGATAAATCCTAAACCCAAAATTAAAAACACTAAACACTAAACCCAAGGATTTAAGGGGTAGGATTAAGGGTTTAGTGTTTTTAAGATTTAGTGTTTATTGTTTTTGATTTAAGGTTTAGGATTTTTCTAAGGGTTTATGGTTTATCCAAGGGTTTAGGGTTTACCCAAAGGTTTAGGGTTTACGGTTTAGTGTTTTGCTGACGGCGTTAAAAATATTTT	318	.......(((((((.(((((((((((((((((((((........((((((((((((..(((((((((((((((((((((((((((((((((((((((((((.((((((((((((..((((((((((((..(((((((((((((...(((((........)))))..)))))))))))))...((((.....))))..))))))))))))..)))))))))))).)))))))))))))))))))))))))))))))))))))))))))..)))))))))))).))))))))))))))))))))).))))))).......	-176.3
bna-novel_miRX188.1	chrA10	13838903	13839008	+[Positive strand]	TTAGTTTCGGCTAAGAGACGGTT	23	ACTGAGATTTTTAGTTTCGGCTAAGAGACGGTTTTTAGCTTTTTCTTAGATTTTAACCAAAAAAAACTAAAAACTGTCTCTTAAAGTAAAAAAAAAAAGTATCAAA	106	..(((.((((((..(((..(((((((((((((((((((.(((((................))))).))))))))))))))))..)))..)))..)))))).)))..	-28.19
bna-novel_miRX189.1	chrA06_random	790452	790569	-[Negative strand]	TTATGACGGTGAAAGCTGGTGT	22	AGGAGGCTGGTTATGACGGTGAAAGCTGGTGTAGGCTCAACACGATATAGCTGGTTATGGTGTTGACTTAATGTATGTGTTGAGCACACACCTGCTTTCCTGTTATAACCAGCCGCTG	118	.((.(((((((((((((((.((((((.(((((..(((((((((.(((((...(((((......)))))...))))))))))))))..))))).))))))))))))))))))))).)).	-69.2
bna-novel_miRX189.2	chrC01	33331495	33331612	-[Negative strand]	TTATGACGGTGAAAGCTGGTGT	22	AGGAGGCTGGTTATGACGGTGAAAGCTGGTGTAGGCTCAACACAATATAGTTGGTTATGGTGTTGACTTAATGTATGTGTTGAGCACACACATGCTTTCCTGTTATAACCAGCCGCTG	118	.((.(((((((((((((((.((((((..((((..((((((((((.((((...(((((......)))))...))))))))))))))..))))..))))))))))))))))))))).)).	-65
bna-novel_miRX189.3	chrC04_random	3102750	3102866	-[Negative strand]	TTATGACGGTGAAAGCTGGTGT	22	AGGAGGCTGGTTATGACGGTGAAAGCTGGTGTAGGCTCAACACGATATAGCTGGTTATGGTGTTGACTTAATGTATGTGTGAGCACACACCTGCTTTCCTGTTATAACCAGCCGCTG	117	.((.(((((((((((((((.((((((.(((((..(((((.(((.(((((...(((((......)))))...)))))))))))))..))))).))))))))))))))))))))).)).	-64.5
bna-novel_miRX189.4	chrAnn_random	44030695	44030812	-[Negative strand]	TTATGACGGTGAAAGCTGGTGT	22	ATGAGGCTGGTTATGACGGTGAAAGCTGGTGTAGGCTCAACACGATATAGCTGGTTATGGTGTTGACTTAATATATGTGTTGAGCACACACCTGCTTTCCTGTTATAACCAGCCGCTG	118	....(((((((((((((((.((((((.(((((..(((((((((.(((((...(((((......)))))...))))))))))))))..))))).)))))))))))))))))))))....	-68.4
bna-novel_miRX190.1	chrC01	2148259	2148371	-[Negative strand]	TTATGCAGTTGTGAATAAACA	21	ATATAGTGGATTATGCAGTTGTGAATAAACAAAAAAGCATTACTCCATAAAATGGAGTGGATTATGAAGTAATGATTTCTTTGTTTGTTCACAATTGCATAATTCATTTTATT	113	(((.(((((((((((((((((((((((((((((.((((((((((.(((((...........))))).))))))).))).))))))))))))))))))))))))))))).))).	-48.5
bna-novel_miRX190.2	chrC01	36179856	36179955	-[Negative strand]	TTATGCAGTTGTGAATAAACA	21	ATAGAGTAGATTATGCAGTTGTGAATAAACAAAAAATGCATTATTCCATATATGCAGTAATGTGTTTTTTGTTTATTCATAACTGCACAATTCATTCCAT	100	...((((..(((.((((((((((((((((((((((((((((((((.((....)).)))))))))))))))))))))))))))))))).)))..))))...	-46
bna-novel_miRX190.3	chrAnn_random	32316800	32316906	+[Positive strand]	TTATGCAGTTGTGAATAAACA	21	ATAGAATGGATTATGCAGTTGTGAATAAACAAAAAATGCATTACTCCATATATGCAGTAACGTTTTTTTTTTGTTTGTTTACAACTGCATAATTCACTCCATTTTAC	107	.(((((((((((((((((((((((((((((((((((.((.(((((.((....)).))))).))...)))))))))))))))))))))))))).....))))))))).	-45.8
bna-novel_miRX191.1	chrC09	21745065	21745165	-[Negative strand]	TTCAGGTGATTTTAGGGTGTTTA	23	GACATTTCGTAAAGTACTCTGAAATCCACTGTTATTGAAAATATTTTAAGTTGTGGAGTTTTAAGGTTTTCAGGTGATTTTAGGGTGTTTAGGTAGATTTT	101	...(((((.((((.((((((((((((..(((...((((((.(((........)))...))))))......)))..)))))))))))))))).).))))...	-21.4
bna-novel_miRX192.1	chrAnn_random	7150692	7150894	-[Negative strand]	TTCATAGGACGGCTCAGATGATA	23	TATTTGATTATAGGGTCTGAAAGTCTTCGAAAAGACTTTGGTTTAGGGTTTCGTAATATATGTTATAGTATTGTTTGTATTTAGGGTTTAATTTTAGAATATTAACTTAAAAAGAAATGCTTACAACGGATCTTCAACATGGTGCAAATAAACTCGGCCAAGTGTGGATTTTCATAGGACGGCTCAGATGATACAGTTAAACG	203	..(((((((.((..((((((..(((((.(((((.((((((((..((.((((.(((...((((((..((.(((..(((((...((.((((..((((((.........))))))..)))).)))))))..)))))..)))))).)))))))...))..)))))).))...)))))..)))))...))))))..)).)))))))..	-44.9
bna-novel_miRX193.1	chrC02	11558162	11558471	-[Negative strand]	TTCCAACACGCTTCGCTGACA	21	CATCATCTTGCTGTCAGCGAAGCGTGTTGGAACCCAAGAAACACCTTTAGCCAAGTGATGGTATAGCTCAACAGCTGTTGGTGTCTTGCTTCTGTTCCTATACCAAGAGCAAGACACCAACAGCTGCTGAGCTATACCATCACTTGGCTAAAGGTGTTTCTTGGGTTCCAACACGCTTAGCTCAACAGCTGTTGGTGTCTTGCTCTTGTTCCTATACCAAGAGCAAGACACCAACAGCTGCTGAGCTATACCATCACTTGGCTAAAGGTGTTTTTTGGGTTCCAACACGCTTCGCTGACACCAAGATGAT	310	.(((((((((.(((((((((((((((((((((((((((((((((((((((((((((((((((((((((((.(((((((((((((((((((..((.........(((((((((((((((((((((((.(((((((..(((.....))).....(((((...((((...)))).)))))))))))).))))))))))))))))))))))).........))..))))))))))))))))))).))))))))))))))))))))))))))))))))))))))))))))))))))))))))))).)))))))))	-231.77
bna-novel_miRX194.1	chrA10	5038026	5038132	+[Positive strand]	TTCTGCGGTTAGAAATTGGTGCA	23	CGGTTGCAGTTGCGAGAGTTTACGGCTGCGGGTGGTTGCAGTTTCTAGCAGTTTTAAGAGATTTGTACGACTGGTTCTGCGGTTAGAAATTGGTGCATTTGCGGGAT	107	...((((((.((((..(((((..(((((((((.(((((.(((((((..........)))))))....)))))...)))))))))..)))))..)))).))))))...	-31.8
bna-novel_miRX195.1	chrC03	38183398	38183622	-[Negative strand]	TTGAAAGTCGTCCATGATAAG	21	TCAGATATTTGACTTATCCTGGACGATTTACCAGTAAGTCGTCTCCGGGAAAACAAAAAATTTCAATATTTTATTGAAGCTGGACGACTTATCTGTAAGTCGTCTCAGGTTACTTTTGCAATTGGAAAATAAAACTTAAATATTTAACTTTTCCCAGACGACTTACGCGGAAGTCGTCAAGTAAGACGACTTACTTGAAAGTCGTCCATGATAAGCAAAGTCGTC	225	...(((.((((.((((((.((((((((((.(.((((((((((((..(((((((.......(((((((.........((.((((((((((((....))))))))).))).)).........)))))))........((((....)))).))))))).((((((((......)))))))).....)))))))))))).).)))))))))).)))))))))))))...	-85.77
bna-novel_miRX196.1	chrA01	10625393	10625501	-[Negative strand]	TTGAAGCGATTTGTAGCGGTTTA	23	TTGGTGCAGTTTGAAGCGATTTGTAGCGGTTTATATGATTGTTTCAAAACGATGTCAACCGCTACCAACCGCAAAAGCTGCGTTTGCGGGTGATAGCGGAAAAACCAGT	109	((((((((((((...(((.((.(((((((((.((...((((((....)))))))).))))))))).)).)))..))))))).(((((........)))))...))))).	-37.8
bna-novel_miRX196.2	chrC03	9957191	9957503	+[Positive strand]	TTGAAGCGATTTGTAGCGGTTTA	23	TCAGAACGGTTTGAAGCGATTTGTAGCGGTTTATATGATTGTTTCGAAACGCTGTCAACCGCAACCAACCGCAAAAGCTGCATTTACGATCAGGCCCTAAATAATTACTGTATTGGTTCTAATTTCTAGGATTGCATAGACAAAAGCCTCTTTTTCTATATTAATAAAATAGTCTTTTGATCCAAGAAAAATAGACTTTCTATAGTTCTCTATTTCAGCATTGTATAGGACCAGTGCCGGCCAGATGAATTTGAAGGCTGGAAGCCCAACAGAAAATAAAAGCCGCTTATAAATATGTATGGAAAAGTTTTAA	313	..(((((..(((.(.(((((((((((((((((...(((((((........((.(....).))........(((.....)))....)))))))((((.............((((((((((((.....((.(((.((...((((((((.((.((((...........)))).)).)))))).))..((((..((((.....))))..))))........))))).)))))))))))))).)))).......((((..(((.....)))...))))......))))))).))))))).))).).)))..)))))..	-69.44
bna-novel_miRX196.3	chrC09	42215646	42215732	+[Positive strand]	TTGAAGCGATTTGTAGCGGTTTA	23	TCGAATCAGTTTGAAGCGATTTGTAGCGGTTTATATGATTGTTTTGAAACGCTGTGAACCGCTACCAACCGCAAAAGCTGCGTTTGC	87	.(((((((((((...(((.((.(((((((((((((.(...(((....))).)))))))))))))).)).)))..)))))).))))).	-31
bna-novel_miRX196.4	chrAnn_random	7987436	7987748	+[Positive strand]	TTGAAGCGATTTGTAGCGGTTTA	23	TCAGAACGGTTTGAAGCGATTTGTAGCGGTTTATATGATTGTTTCGAAACGCTGTCAACCGCAACCAACCGCAAAAGCTGCATTTACGATCAGGCCCTAAATAATTACTGTATTGGTTCTAATTTCTAGGATTGCATAGACAAAAGCCTCTTTTTCTATATTAATAAAATAGTCTTTTGATCCAAGAAAAATAGACTTTCTATAGTTCTCTATTTCAGCATTGTATAGGACCAGTGCCGGCCAGATGAATTTGAAGGCTGGAAGCCCAACAGAAAATAAAAGCCGCTTATAAATATGTATGGAAAAGTTTTAA	313	..(((((..(((.(.(((((((((((((((((...(((((((........((.(....).))........(((.....)))....)))))))((((.............((((((((((((.....((.(((.((...((((((((.((.((((...........)))).)).)))))).))..((((..((((.....))))..))))........))))).)))))))))))))).)))).......((((..(((.....)))...))))......))))))).))))))).))).).)))..)))))..	-69.44
bna-novel_miRX197.1	chrC08	27005010	27005189	-[Negative strand]	TTGAGTTTTTATGTAGTTCGGTA	23	AACAGTTTTGATTGTCACTATATATATAAGCACGATTTTGATAGTTCATGTAGTATTTTTGAATTTTTGTTTAGTTCGGTATGAAATATGCACTAATGTAAAGTTCGTGAAGGAAAAGACAAACGCTTAAAGTTCATGTAGTATTTTTTGAGTTTTTATGTAGTTCGGTATGAAATATGC	180	....((((((((((..((((((((...((((.(((....((((.(.((((......((((((.(.(((((((..(((..((((((...((((....))))...))))))..)))..))))))).).))))))..)))).).))))..))).)))).)))))))).)))).))))))....	-34.4
bna-novel_miRX198.1	chrCnn_random	31438426	31438573	+[Positive strand]	TTGATATTTTTGATCGCACGTTA	23	GACGTGGCCTTTGATATTTTTGATCGCACGTTATTGACGCCGCGTCTAATAAACGAACAGGGCTTTTATAGAAATAAATATGTTGTGAGCTGTGTGCATGGAAGGCGGGTCCCATGTGTGGACCAGGATAAGATTAAGACTCCACGTG	148	.((((((..((((((..(((((.((((((((....(((.((((.((((........(((.(((((.((((........))))....))))).)))...))))..)))))))..))))))))..)))))....))))))...)))))).	-43.3
bna-novel_miRX199.1	chrA09	28778826	28778920	-[Negative strand]	TTGCAGGTGACTTATGACTGGTT	23	TGTGGTTTTTAGCGGTTTTAAGAGATTTGTACGAATGTTACTACGGTTAAAAATTGGTGTATTTGCAGGTGACTTATGACTGGTTAACTACCAAA	95	..((((..(((((((((.((((..(((((((.......(((..((((.....))))..)))..)))))))..)))).)))).)))))..))))..	-19.6
bna-novel_miRX199.2	chrA01_random	2232361	2232461	+[Positive strand]	TTGCGGATGACTTATGACTGGTT	23	GACGGTTGCGGTTTCTAGCAGTTTTAAGAGATTTGTACGACTGGTATTGCGGCTAAAAATTGGTGCGTTTGCGGATGACTTATGACTGGTTAACTACCAAA	101	...(((...((((...(.(((((.((((..(((((((((((..((.((.......)).))..)).)))..))))))..)))).))))).).)))))))...	-23.6
bna-novel_miRX199.3	chrA03	23822322	23822416	-[Negative strand]	TTGCGGATGACTTATGACTGGTT	23	TGCGGTTTTTAGCGGTTTTAAGAAATTTGTACGATTAGTACTGTGGTTAAAAATTGGTGCGTTTGCGGATGACTTATGACTGGTTAACTACCAAA	95	...(((..(((((((((.((((..(((((((.(....((((((...........)))))).).)))))))..)))).)))).)))))..)))...	-22.2
bna-novel_miRX200.1	chrA03_random	5562229	5562338	+[Positive strand]	TTGCGGGATACTTATGACTGGTA	23	GATGGTTGAGGTTTTAAGCGGTTTTAAGGGTTTTAAGAGATTTGTATGATTGGTACAGCGGTTAGAAATTACTGCGTTTGCGGGATACTTATGACTGGTAAACCACCAAA	110	..((((...(((((..(.(((((.((((..((((..(((...(((((.....)))))(((((........))))).)))..))))..)))).))))).))))))))))..	-24.7
bna-novel_miRX201.1	chrA03	7616382	7616541	+[Positive strand]	TTGCTATAGATGGTTTCTGCT	21	CTGGAAAAAAAGACAGAAACCATCAATAGCAACTAGTAACATTTTGATAATAAAAATTGAATGTTGACTGAAATAACTTAGGTACTTCAAAGAGAAGACATTCAATTCTTTTTACCAAACTGTTACCAGTTGCTATAGATGGTTTCTGCTTTTTTTTTTC	160	..((((((((((.(((((((((((.(((((((((.((((((.((((.(((.((.(((((((((((..((((......))))...(((....)))..))))))))))).)).))).)))).)))))).))))))))).)))))))))))))))))))))..	-62.7
bna-novel_miRX202.1	chrC03	54705127	54705466	-[Negative strand]	TTGGATTTAGGATTTACGGTTTA	23	CTCTAAACCCAAACCGTAAATTCTAAACCCAAACCCTAGACCTTAAACTCAAACTCTAGATCCTAAACCCAAACCTAGACTCTAAACCCAAATTTTAAATTTTAAAGAAACAACATCAACATTAATCCAAACTTTTAGGATATAGGATTTGAGTTCAGGGTTTACGATTTGAGTTTAGGGTGTAGGGATTAAGTTTGGATATATGGTTCGAGTTTAGAGTCTATGATTTGGATCTAGGATATAGGGTTTGGGTTTACGTTTTACGGTTTGGGTTTAGAGTTTAGAATTTGGGTTTAGGATATATGGTTTGGATTTAGGATTTACGGTTTAGGTTTTGGAT	340	.((((((((.(((((((((((((((((.(((((((.((...((((((((((((.((((((..(((((((((((((.((((..(((((((((((((((.(((((..(((..(((.((((......((((((((((......((((...(((((..(((((........)))))..))))).))))......))))))))))....(..((.......))..)..)))))))..)))))))).))))))))))))))).))))...)))))))))))))..)))))).))))))))))))...)).))))))).))))))))))))))))).)).)))))).	-132
bna-novel_miRX203.1	chrCnn_random	7814681	7814808	-[Negative strand]	TTGGTGAAGATGGTTTCGGAACA	23	TTGTTCTCAATTGGTGAAGATGGTTTCGGAACAGGAAGAATGACCAACTTTTGTAAGTTATTTGGAATATATTAAAGCCCTGAAAGAAAGTTTTCTCCGATCAGAGATCGTCCAGGTACCAAGAACGC	128	..(((((....(((((..(((((((((.((...(((.(((.....(((((((...((...(((((......)))))...))....)))))))))))))..)).)))))))))....))))))))))..	-30.1
bna-novel_miRX204.1	chrC05	32232339	32232473	+[Positive strand]	TTGGTTTAGGGTCTAGGATTT	21	TATCCAAAACCTGAATCCTAGACCCTAAACCCAAACCGTAAACCCTAAACCCAAACCGTAAATCTTAAACCCAAAAGGTTTGATTTGGATTTAAGGTTTACAGTTTGGTTTAGGGTCTAGGATTTGGGTTTGGGT	135	.(((((((.((..((((((((((((((((((.((((.(((((((.((((.(((((...((((((((........)))))))).))))).)))).))))))).))))))))))))))))))))))..)))))))))	-71.5
bna-novel_miRX205.1	chrC05_random	138752	138838	+[Positive strand]	TTGTAGAATTTTGGGAAGGGC	21	TCATAGTAGTCGCCCTTCCCAAAATTCTACAATTACAAGATATAGTTTAATTCTAATTGTAGAATTTTGGGAAGGGCAACTACTATG	87	.(((((((((.((((((((((((((((((((((((.((............)).)))))))))))))))))))))))).)))))))))	-50.1
bna-novel_miRX206.1	chrC05_random	484341	484573	+[Positive strand]	TTTAGACTTATGCACACGGATTA	23	TGTATTTTCTTAATTTTTGTGTAAAAACCTTAAACACCACTTAAAATGGTACAGAGGGAGTATTTTTTATGAAAATTGTAAATTTCAATAAAATTAATTAGGTTTATTGGAAGACTATTGGTTAAAAAACATTGGAATTTGATAATTTTTAAAAAAACAATGCATGATTAATACTCTTTCCGTTTCACTTTATTTGTCGTTTTAGACTTATGCACACGGATTAAGAAAACGTT	233	....(((((((((((..((((((.((..((.((((..((..((((.(((.((.(((((((((((..(((((((((((((((((((((((....((((((((((((......)))))..))))))).....)))))))))).)))))))).............)))))..))))))))))).)).))).))))..))..)))).))..)).))))))..)))))))))))....	-58.41
bna-novel_miRX207.1	chrAnn_random	11918873	11919109	+[Positive strand]	TTTCAGGGACACAACATTGGA	21	GGTATGTTAATTCCAATGTTGTGTCCCTGAAATGCGGCAATCCCAAATAAGTGTGTTCCGTCTGCTAGTGTTTCCTTTACGTTTAGACATAAGACGTGGGGGACTCAGAGCTGAGGGCCGCTACTGTCTGGGTTCTCCCCTACGTCTTATGTCTGAACATAAAGGAAAGACTAGCAGACAAAGCAAACTTATTTAGGATTACTGCATTTCAGGGACACAACATTGGAATTGACATAC	237	.((((((((((((((((((((((((((((((((((((.(((((.((((((((.((((..((((((((((.(((((((((.(((((((((((((((((((((((....(((((..((((.......)))).)))))))))))))))))))))))))))).))))))))).))))))))))..)))).)))))))).))))).))))))))))))))))))))))))))))))))))))	-160
bna-novel_miRX208.1	chrC01	13330598	13330728	-[Negative strand]	TTTCATCTTAGAGAATGTTGTC	22	AACGAGTTTTGCTCAGGACAACATTTTCAAGATGGAAAATGTTTTTGACTTATGTAGCTGTGATCAAATTTTCGCAGCCACGGTTAAGTCAAAAGTATGTTTCATCTTAGAGAATGTTGTCCAGAACCAAT	131	...(((.....))).((((((((((((((((((((((.(((((((((((((((((.(((((((........))))))).)))..)))))))))))))).))))))))).))))))))))))).........	-58.4
bna-novel_miRX209.1	chrA07	16418556	16418707	+[Positive strand]	TTTCGTTCTTGTGGGAAGCAT	21	CAAAATGAGTTTTCGTTCTTGTGGGAAGCATAAACCTGTAAGAACGTTATTGGATCTTTCCGGTGCAAGAAAAAGTAACAGAGTGGAAGACAATCATTCTTGGTAAGTTCTTACAGGTTTGGTGCTTCCCACAAGAACGAAAACTCATTTGG	152	..(((((((((((((((((((((((((((((((((((((((((((..(((((((....))))))).............((((((((.......)))))).))....)))))))))))))).)))))))))))))))))))))))))))))..	-81.3
bna-novel_miRX210.1	chrA08	4920054	4920389	-[Negative strand]	TTTCTCGGAAATTCTTGCATA	21	GGTCGGGTTCTTTCTCGGAAATTCTTGCATAGTTTCTTCGCGAATCTTCTTATACAGATATACTTTGTATATTATTTTGTAGGTAGTAGTAATAAAATAGAGAGAAGAAAATACAGAAATAATGTACATAGTCTACTAGAATATACTTAGAAAAATTAAAATCAAAATTTTAAATATAGACATATTTTCACGTTTTTTTATTTTTTTATTTTTATTTATTTATGTATTTTTCTCTCTATTTTATTACTACTACCTACAAAATAATATACAAAGTATATCTGTATAAGAAGATTCGCGAAGAAACTATGCAAGAATTTCCGAGAAAGAACCCGACCT	336	((((((((((((((((((((((((((((((((((((((((((((((((((((((((((((((((((((((((((((((((((((((((((((((((((((((((((((..(((((.((((((......(((....))).........(((((((((.((((..........((((((....)))))).......)))).))))))))).......)))))).))))))))))))))))))))))))))))))))))))))))))))))))))))))))))))))))))))))))))))))))))))))))))))))))))))))))))))))))).	-194.73
bna-novel_miRX210.2	chrA08	4920055	4920390	+[Positive strand]	TTTCTCGGAAATTCTTGCATA	21	GGTCGGGTTCTTTCTCGGAAATTCTTGCATAGTTTCTTCGCGAATCTTCTTATACAGATATACTTTGTATATTATTTTGTAGGTAGTAGTAATAAAATAGAGAGAAAAATACATAAATAAATAAAAATAAAAAAATAAAAAAACGTGAAAATATGTCTATATTTAAAATTTTGATTTTAATTTTTCTAAGTATATTCTAGTAGACTATGTACATTATTTCTGTATTTTCTTCTCTCTATTTTATTACTACTACCTACAAAATAATATACAAAGTATATCTGTATAAGAAGATTCGCGAAGAAACTATGCAAGAATTTCCGAGAAAGAACCCGACCT	336	(((((((((((((((((((((((((((((((((((((((((((((((((((((((((((((((((((((((((((((((((((((((((((((((((((((((((((((((((.((((((.......((......)).......(((...(((.((((((..(((((((....)))))))........((......)).))))))))).))).)))))).)))))))..)))))))))))))))))))))))))))))))))))))))))))))))))))))))))))))))))))))))))))))))))))))))))))))))))))))))))).	-195.5
bna-novel_miRX211.1	chrUnn_random	102628	102780	-[Negative strand]	TTTGGACACGTCAGACAGGCTTA	23	GAACATTTTGTTTGGACACGTCAGACAGGCTTAAGTCGTTTCTGTGTTTCACGTTTTCGTTTTATTTGGAGAGGGCTTTTGGGCTTCGTTTGTATTGTTATTGGCCTTTATTTTTCTCAACTTTTGCGTAAACCCGATAAAAGATGGAAGTCA	153	.........(((..((((...((((((((((((((((.((((((.((...(((....)))...)).)))))).))))..))))))).)))))...))))...))).......((((.((.((((((((......)).)))))).))))))...	-33.8
bna-novel_miRX212.1	chrA08	12184275	12184367	-[Negative strand]	TTTGGTTGAACATGTGTGGCGTA	23	TGAAAGGTGATTTGGTTGAACATGTGTGGCGTAAATATGGAGGTGATGATGACAACCAATGAATTCACATGTTTTTTTCAAATTAATCTCGTT	93	....(((((((((((..(((((((((...(((.....(((..((.......))..))))))....)))))))))...))))))).))))....	-20.9
bna-novel_miRX212.2	chrC03	12643350	12643466	+[Positive strand]	TTTGGTTGAACATGTGTGGCGTA	23	TGAAAGCTGATTTGGTTGAACATGTGTGGCGTAAATTTGGACACGATGAAGACAATAACTGAGCTCGGATGTTTCTTTCAAATTATTCTCGTTTATTTTAATAAACTTTGTTTTTAT	117	(((((((.(((((((..((((((.((.(((......(((.............))).......))))).))).)))..)))))))......((((((....))))))...))))))).	-20.74
bna-novel_miRX212.3	chrCnn_random	43063385	43063477	-[Negative strand]	TTTGGTTGAACATGTGTGGCGTA	23	TGAAAGGTGATTTGGTTGAACATGTGTGGCGTAGATTTGGAGGTGATGAAAACAACCAATGAGTTCACACGTTTTTTTCAAATTTATCTTCTT	93	...((((((((((((..(((.(((((((((......((((..((.......))..))))...).)))))))))))..))))).)))))))...	-22.1
bna-novel_miRX213.1	chrA02	17025805	17025907	-[Negative strand]	TTTGTTCATGACTGCATTTTC	21	AAAATAGAGTGAAAAATGCAGTCATGAACAAACAAAAAAGATTACTCTATATATGCAGTAATGGTTTTTTTGTTTGTTCATGACTGCATTTTCCACTCTATTT	103	.((((((((((.(((((((((((((((((((((((((((((((((((.......).))))))..)))))))))))))))))))))))))))).))))))))))	-54.5
bna-novel_miRX213.2	chrC02_random	2381999	2382122	-[Negative strand]	TTTGTTCATGACTGCATTTTC	21	AAAAAATGCAAAATGGAATGAAAAATGCAGTCATGAACAAAAAAAAAAAATATTACTGCATATATAGAGTAATGTCTTTTTTGTTTGTTCATGACTGCATTTTCCACTCTATTTTGTAGTTTTT	124	(((((.(((((((((((.((.((((((((((((((((((((.((((((.((((((((..........)))))))).)))))).)))))))))))))))))))).)).))))))))))).)))))	-53.7
bna-novel_miRX213.3	chrC02_random	2382009	2382113	-[Negative strand]	TTTGTTCATGACTGCATTTTC	21	AAAATGGAATGAAAAATGCAGTCATGAACAAAAAAAAAAAATATTACTGCATATATAGAGTAATGTCTTTTTTGTTTGTTCATGACTGCATTTTCCACTCTATTT	105	.(((((((.((.((((((((((((((((((((.((((((.((((((((..........)))))))).)))))).)))))))))))))))))))).)).)))))))	-45.6
bna-novel_miRX213.4	chrC03	9396720	9396823	+[Positive strand]	TTTGTTCATGACTGCATTTTC	21	CTGCGGAGTGGAAAATGCAGTCATGAACAAATAAAAAAGGCATTACTGCATATATAGAGTAATGTCTTTTCTGTTTGTTCATGACTGCATTTTCCACTCTATTT	104	....(((((((((((((((((((((((((((((.(((((((((((((..........))))))))))))).)))))))))))))))))))))))))))))....	-63.3
bna-novel_miRX213.5	chrC03	16958373	16958472	-[Negative strand]	TTTGTTCATGACTGCATTTTC	21	AAAATAGATTGAAAAATACAGTCATGAACAAAATAAAAATTACTCTATATATGCAGTAATGTTTTCTTTTTTGTTCATGACTGCATTTTCTACTCTATTT	100	.(((((((.((.(((((.(((((((((((((((.(((.(((((((.......).)))))).)))....))))))))))))))).))))).)).)))))))	-32.3
bna-novel_miRX213.6	chrC05_random	2130886	2130989	-[Negative strand]	TTTGTTCATGACTGCATTTTC	21	CTGCGGAGTGGAAAATGCAGTCATGAACAAATAAAAAAGGCATTACTGCATATATAGAGTAATGTTTTTTTTGTTTGTTCATGACTGCATTTTCCACTCTATTT	104	....(((((((((((((((((((((((((((((((((((((((((((..........)))))))))))))))))))))))))))))))))))))))))))....	-64.3
bna-novel_miRX213.7	chrC07	39104135	39104238	+[Positive strand]	TTTGTTCATGACTGCATTTTC	21	AAAATGAAATGAAAAATACAGTCATAAACAAACAAAAAAATCATTACTGCATATATAAAATAATATTTTTTTGTTTGTTCATGACTGCATTTTCTATTCTATTT	104	.(((((.((((.(((((.(((((((.(((((((((((((((.((((..............))))))))))))))))))).))))))).))))).)))).)))))	-28.14
bna-novel_miRX213.8	chrCnn_random	66155148	66155247	+[Positive strand]	TTTGTTCATGACTGCATTTTC	21	AAAATAGATTGAAAAATACAGTCATGAACAAAATAAAAATTACTCTATATATGCAGTAATGTTTTCTTTTTTGTTCATGACTGCATTTTCTACTCTATTT	100	.(((((((.((.(((((.(((((((((((((((.(((.(((((((.......).)))))).)))....))))))))))))))).))))).)).)))))))	-32.3
bna-novel_miRX213.9	chrA02	17025803	17025908	-[Negative strand]	TTTGTTCATGACTGCATTTTCCA	23	CAAAATAGAGTGAAAAATGCAGTCATGAACAAACAAAAAAGATTACTCTATATATGCAGTAATGGTTTTTTTGTTTGTTCATGACTGCATTTTCCACTCTATTTTA	106	.(((((((((((.(((((((((((((((((((((((((((((((((((.......).))))))..)))))))))))))))))))))))))))).))))))))))).	-56.1
bna-novel_miRX213.10	chrC02_random	2382007	2382115	-[Negative strand]	TTTGTTCATGACTGCATTTTCCA	23	GCAAAATGGAATGAAAAATGCAGTCATGAACAAAAAAAAAAAATATTACTGCATATATAGAGTAATGTCTTTTTTGTTTGTTCATGACTGCATTTTCCACTCTATTTTG	109	.(((((((((.((.((((((((((((((((((((.((((((.((((((((..........)))))))).)))))).)))))))))))))))))))).)).)))))))))	-49
bna-novel_miRX213.11	chrC03	9396718	9396825	+[Positive strand]	TTTGTTCATGACTGCATTTTCCA	23	AACTGCGGAGTGGAAAATGCAGTCATGAACAAATAAAAAAGGCATTACTGCATATATAGAGTAATGTCTTTTCTGTTTGTTCATGACTGCATTTTCCACTCTATTTTG	108	......(((((((((((((((((((((((((((((.(((((((((((((..........))))))))))))).)))))))))))))))))))))))))))))......	-63.3
bna-novel_miRX213.12	chrC05_random	2130884	2130991	-[Negative strand]	TTTGTTCATGACTGCATTTTCCA	23	AACTGCGGAGTGGAAAATGCAGTCATGAACAAATAAAAAAGGCATTACTGCATATATAGAGTAATGTTTTTTTTGTTTGTTCATGACTGCATTTTCCACTCTATTTTG	108	......(((((((((((((((((((((((((((((((((((((((((((..........)))))))))))))))))))))))))))))))))))))))))))......	-64.3
bna-novel_miRX214.1	chrA07_random	99260	99414	-[Negative strand]	TTTTGCGTTTCAACTCGGTCC	21	TTCACACTGATTTTGCGTTTCAACTCGGTCCTCATTTCTTTATAACGAAGTGGAGGAACAAAAAGATGTTTTCAGAAGAACATTGAAGAGGAAGAGAATGAAAGCTGCAAGTTAAAAGAAATGAGGGCTGAGTTGGAACGCAAAATCTTTGAACT	155	....((..(((((((((((((((((((((((((((((((((.((((...(..(.............(.(((((((.......))))))).).............)..)..)))))))))))))))))))))))))))))))))))))..))....	-62.87
bna-novel_miRX214.2	chrC07	3041884	3042038	-[Negative strand]	TTTTGCGTTTCAACTCGGTCC	21	TTCACACTGATTTTGCGTTTCAACTCGGTCCTCATTTCTTTATAACGAAGTGGAGGAACAAAAAGATGTTTTCAGAAGAACATTGAAGAGGAAGAGAATGAAATCTGCAAGTTAAAAGAAATGAGGGCTGAATTGGAACGCAAAATCTTTGAACT	155	....((..(((((((((((((((.(((((((((((((((((.((((...(..((............(.(((((((.......))))))).)............))..)..))))))))))))))))))))).)))))))))))))))..))....	-58.65
*There are some "0"s in the blank, that's means this miRNA cannot be supported by our small RNA reads, but was identified in B. napus by miRbase (release 21).
