# Supplementary material for: Identification, evolution, and expression partitioning of miRNAs in allopolyploid Brassica napus
Source: J Exp Bot. 2015 Sep 10;66(22):7241–53. doi: 10.1093/jxb/erv420 (PMC4765792; doi:10.1093/jxb/erv420)
Supplement: Supplementary Data [file supp_erv420_Supplementary_Table_S4.xls]

## Sheet: Sheet1
miRNA name	Targeta	Expectationb	UPEc	miRNA_start	miRNA_end	Target_start	Target_end	miRNA_aligned_fragment	Target_aligned_fragment	Inhibition	Supported by degradome data	Degradome data record (leaf)	Degradome data record (root)
bna_miR156a-3p	BnaA08g29290D	1.5	24.743	1	21	622	642	GCUUACUCUCUCUCUGUCACC	GGUGACAGAGAGAGAGGAAGC	Cleavage	NO	ND	ND
bna_miR156a-3p	BnaA09g51670D	2	19.14	1	20	1035	1054	GCUUACUCUCUCUCUGUCAC	GUGACAGAGGAAGAGUAAGU	Translation	YES	ND	t1595870:1:1044:1087
bna_miR156a-3p	BnaA06g40650D	2.5	18.854	1	20	230	249	GCUUACUCUCUCUCUGUCAC	CUGAGAGAGAGAGGGUAAGC	Cleavage	NO	ND	ND
bna_miR156a-3p	BnaC05g37760D	2.5	22.893	1	20	127	146	GCUUACUCUCUCUCUGUCAC	UUGAGAGAGAGAGAGUGAGC	Cleavage	NO	ND	ND
bna_miR156a-3p	BnaAnng15980D	2.5	16.384	1	20	1086	1105	GCUUACUCUCUCUCUGUCAC	GUGAGAGAGAGAGAGUGAGA	Cleavage	YES	ND	t1018652:1:1091:1134
bna_miR156a-3p	BnaC08g46380D	2	9.392	1	20	15	34	GCUUACUCUCUCUCUGUCAC	GAGAGAGAGAGAGAGUAAGC	Cleavage	YES	28777:4:5:22|28777:4:7:24|28777:4:9:26|28777:4:11:28	ND
bna_miR156a-3p	BnaA04g26610D	2.5	19.128	1	20	213	232	GCUUACUCUCUCUCUGUCAC	GUGGCAGAGAGUGAGUGAGU	Translation	NO	ND	ND
bna_miR156a-3p	BnaC06g18170D	3	16.147	1	20	62	81	GCUUACUCUCUCUCUGUCAC	UCGCCAGAGAGAGAGUAAGC	Cleavage	NO	ND	ND
bna_miR156a-3p	BnaA05g33430D	2.5	12.098	1	20	1319	1339	GCUUACUCUCUCUCU-GUCAC	GUGACCAGAGAGAGAGUGAGC	Cleavage	YES	ND	t0059110:1:1283:1326|t1247946:1:1285:1328|t4200393:1:1286:1329|t3517212:1:1290:1333|t4704470:2:1324:1367|t2833695:1:1328:1371|t4046562:1:1331:1374|t1209598:1:1334:1377
bna_miR156a-3p	BnaA05g27980D	3	21.761	1	20	58	77	GCUUACUCUCUCUCUGUCAC	GUGAUAGAGAGUGAGUGAGA	Translation	NO	ND	ND
bna_miR156a-3p	BnaC07g27340D	2	20.246	1	20	1044	1063	GCUUACUCUCUCUCUGUCAC	GUGACAGAGGAAGAGUAAGU	Translation	NO	ND	ND
bna_miR156a-3p	BnaA06g29350D	2	15.742	1	20	1027	1046	GCUUACUCUCUCUCUGUCAC	GUGACAGAGGAAGAGUAAGU	Translation	NO	ND	ND
bna_miR156a-3p	BnaA02g16030D	3	21.234	1	21	812	832	GCUUACUCUCUCUCUGUCACC	GGUCACAGAGAGGGAGGAAGC	Cleavage	YES	ND	t1806545:1:817:860
bna_miR156a-3p	BnaC06g19100D	3	23.822	1	20	1117	1136	GCUUACUCUCUCUCUGUCAC	AUGGCGGGGAGAGAGUGAGC	Cleavage	YES	ND	t1546666:1:1082:1125
bna_miR156a-3p	BnaC08g13460D	3	16.212	1	20	159	178	GCUUACUCUCUCUCUGUCAC	GUGACAGAGAGAGAGAGAGA	Cleavage	NO	ND	ND
bna_miR156a-3p	BnaA06g27900D	3	16.518	1	20	925	944	GCUUACUCUCUCUCUGUCAC	GUGACAGAGAGAGGGUGUGU	Cleavage	NO	ND	ND
bna_miR156a-3p	BnaC09g02870D	2.5	19.705	1	20	1036	1055	GCUUACUCUCUCUCUGUCAC	GUGACAGGGGAAGAGUAAGU	Translation	NO	ND	ND
bna_miR156a-3p	BnaA07g19030D	3	17.492	1	20	84	103	GCUUACUCUCUCUCUGUCAC	UCGCCAGAGAGAGAGUAAGC	Cleavage	NO	ND	ND
bna_miR156a-3p	BnaA03g33110D	2.5	19.852	1	20	21	40	GCUUACUCUCUCUCUGUCAC	GAGAGAGAGAGAGAGUGAGC	Cleavage	NO	ND	ND
bna_miR156a-3p	BnaAnng08300D	3	20.669	1	20	32	51	GCUUACUCUCUCUCUGUCAC	GUGAGAGAGAGAGAGAGAGC	Cleavage	NO	ND	ND
bna_miR156a-3p	BnaA09g23960D	3	12.54	1	20	53	72	GCUUACUCUCUCUCUGUCAC	GUGAGAGAGAGAGAGAGAGC	Cleavage	YES	ND	t5179782:3:58:101|t2995091:1:63:106|t2077798:1:64:107
bna_miR156a-3p	BnaA08g02180D	3	16.887	1	20	1321	1340	GCUUACUCUCUCUCUGUCAC	GUGACAGAGAGGAAGUGGGU	Cleavage	NO	ND	ND
bna_miR156a-5p	BnaAnng25050D	1	16.544	1	20	935	954	UGACAGAAGAGAGUGAGCAC	GUGCUCUCUCUCUUCUGUCA	Cleavage	NO	ND	ND
bna_miR156a-5p	BnaC04g02520D	1	19.875	1	20	825	844	UGACAGAAGAGAGUGAGCAC	GUGCUCUCUCUCUUCUGUCA	Cleavage	NO	ND	ND
bna_miR156a-5p	BnaA09g16340D	1	12.308	1	20	1112	1131	UGACAGAAGAGAGUGAGCAC	GUGCUCUCUCUCUUCUGUCA	Cleavage	NO	ND	ND
bna_miR156a-5p	BnaC09g17430D	1	11.444	1	20	1006	1025	UGACAGAAGAGAGUGAGCAC	GUGCUCUCUCUCUUCUGUCA	Cleavage	YES	ND	t1211642:1:1019:1062
bna_miR156a-5p	BnaA04g27550D	1	19.405	1	20	575	594	UGACAGAAGAGAGUGAGCAC	GUGCUCUCUCUCUUCUGUCA	Cleavage	NO	ND	ND
bna_miR156a-5p	BnaC03g57620D	1	16.543	1	20	1180	1199	UGACAGAAGAGAGUGAGCAC	GUGCUCUCUCUCUUCUGUCA	Cleavage	NO	ND	ND
bna_miR156a-5p	BnaA06g36780D	1	12.362	1	20	1316	1335	UGACAGAAGAGAGUGAGCAC	GUGCUCUCUCUCUUCUGUCA	Cleavage	NO	ND	ND
bna_miR156a-5p	BnaCnng05200D	2	16.901	1	20	456	475	UGACAGAAGAGAGUGAGCAC	UUGCUUGCUCUCUUCUGUCA	Cleavage	NO	ND	ND
bna_miR156a-5p	BnaA04g19840D	2	10.997	1	20	464	483	UGACAGAAGAGAGUGAGCAC	UUGCUUGCUCUCUUCUGUCA	Cleavage	NO	ND	ND
bna_miR156a-5p	BnaC04g44230D	2	14.261	1	20	525	544	UGACAGAAGAGAGUGAGCAC	UUGCUUGCUCUCUUCUGUCA	Cleavage	NO	ND	ND
bna_miR156a-5p	BnaA09g27960D	1.5	12.406	1	20	1254	1273	UGACAGAAGAGAGUGAGCAC	GUGCUUUCUCUCUUCUGUCA	Cleavage	NO	ND	ND
bna_miR156a-5p	BnaC03g27870D	2	18.262	1	20	863	882	UGACAGAAGAGAGUGAGCAC	UUGCUCUCUCUCUUCUGUCA	Cleavage	NO	ND	ND
bna_miR156a-5p	BnaA01g28740D	3	6.421	1	20	639	658	UGACAGAAGAGAGUGAGCAC	CAGCUCUCUCUCUUCUGUCA	Cleavage	NO	ND	ND
bna_miR156a-5p	BnaAnng02100D	3	12.29	1	20	828	847	UGACAGAAGAGAGUGAGCAC	CUGCUCACACUCUUCUGUCU	Cleavage	NO	ND	ND
bna_miR156a-5p	BnaC02g13660D	3	22.25	1	20	172	191	UGACAGAAGAGAGUGAGCAC	AUGCUCACUCUCCUCUGUUG	Cleavage	NO	ND	ND
bna_miR156a-5p	BnaA02g36920D	2.5	18.665	1	20	1	20	UGACAGAAGAGAGUGAGCAC	GUUUUCACUCUGUUCUGUCA	Translation	NO	ND	ND
bna_miR156a-5p	BnaC02g35000D	2.5	16.987	1	20	1	20	UGACAGAAGAGAGUGAGCAC	GUUUUCACUCUGUUCUGUCA	Translation	NO	ND	ND
bna_miR156a-5p	BnaA06g22970D	3	18.256	1	20	174	193	UGACAGAAGAGAGUGAGCAC	GUUCUUGUUCUCUUUUGUCA	Cleavage	NO	ND	ND
bna_miR156a-5p	BnaCnng28110D	3	8.143	1	20	1769	1788	UGACAGAAGAGAGUGAGCAC	GUGCUUUUUCUCUUUUGUCG	Cleavage	NO	ND	ND
bna_miR156a-5p	BnaCnng61400D	0	14.598	1	20	683	702	UGACAGAAGAGAGUGAGCAC	GUGCUCACUCUCUUCUGUCA	Cleavage	YES	ND	t3858328:1:696:739
bna_miR156a-5p	BnaA07g27730D	1	17.185	1	20	629	648	UGACAGAAGAGAGUGAGCAC	GUGCUCACUCCCUUCUGUCA	Translation	NO	ND	ND
bna_miR156a-5p	BnaA07g17550D	1	13.551	1	20	566	585	UGACAGAAGAGAGUGAGCAC	GUGCUCUCUCUCUUCUGUCA	Cleavage	NO	ND	ND
bna_miR156a-5p	BnaC06g16200D	1	12.915	1	20	596	615	UGACAGAAGAGAGUGAGCAC	GUGCUCUCUCUCUUCUGUCA	Cleavage	NO	ND	ND
bna_miR156a-5p	BnaC09g27080D	1	17.317	1	20	878	897	UGACAGAAGAGAGUGAGCAC	GUGCUCUCUCUCUUCUGUCA	Cleavage	NO	ND	ND
bna_miR156a-5p	BnaC02g14000D	1	18.564	1	20	814	833	UGACAGAAGAGAGUGAGCAC	GUGCUCUCUCUCUUCUGUCA	Cleavage	NO	ND	ND
bna_miR156a-5p	BnaA05g02680D	1	21.138	1	20	743	762	UGACAGAAGAGAGUGAGCAC	GUGCUCUCUCUCUUCUGUCA	Cleavage	NO	ND	ND
bna_miR156a-5p	BnaA02g14580D	1	18.564	1	20	809	828	UGACAGAAGAGAGUGAGCAC	GUGCUCUCUCUCUUCUGUCA	Cleavage	NO	ND	ND
bna_miR156a-5p	BnaA04g24340D	1	23.909	1	20	1029	1048	UGACAGAAGAGAGUGAGCAC	GUGCUCUCUCUCUUCUGUCA	Cleavage	NO	ND	ND
bna_miR156a-5p	BnaC02g19100D	1	18.564	1	20	955	974	UGACAGAAGAGAGUGAGCAC	GUGCUCUCUCUCUUCUGUCA	Cleavage	NO	ND	ND
bna_miR156a-5p	BnaC07g11380D	1	18.783	1	20	1172	1191	UGACAGAAGAGAGUGAGCAC	GUGCUCUCUCUCUUCUGUCA	Cleavage	YES	ND	t0004573:1:1185:1228
bna_miR156a-5p	BnaC04g48150D	1	23.078	1	20	1021	1040	UGACAGAAGAGAGUGAGCAC	GUGCUCUCUCUCUUCUGUCA	Cleavage	NO	ND	ND
bna_miR156a-5p	BnaA07g08830D	1	15.661	1	20	1370	1389	UGACAGAAGAGAGUGAGCAC	GUGCUCUCUCUCUUCUGUCA	Cleavage	NO	ND	ND
bna_miR156a-5p	BnaC07g11390D	1	15.244	1	20	1482	1501	UGACAGAAGAGAGUGAGCAC	GUGCUCUCUCUCUUCUGUCA	Cleavage	NO	ND	ND
bna_miR156a-5p	BnaC07g17030D	1	14.595	1	20	1442	1461	UGACAGAAGAGAGUGAGCAC	GUGCUCUCUCUCUUCUGUCA	Cleavage	NO	ND	ND
bna_miR156a-5p	BnaC04g23930D	1	18.673	1	20	629	648	UGACAGAAGAGAGUGAGCAC	GUGCUCUCUCUCUUCUGUCA	Cleavage	NO	ND	ND
bna_miR156a-5p	BnaA07g08840D	1	9.512	1	20	1958	1977	UGACAGAAGAGAGUGAGCAC	GUGCUCUCUCUCUUCUGUCA	Cleavage	YES	ND	t2524352:1:1971:2014|t4547710:2:1972:2015
bna_miR156a-5p	BnaC03g18800D	2	14.217	1	20	594	613	UGACAGAAGAGAGUGAGCAC	UUGCUUGCUCUCUUCUGUCA	Cleavage	NO	ND	ND
bna_miR156a-5p	BnaA05g09840D	2	14.427	1	20	643	662	UGACAGAAGAGAGUGAGCAC	UUGCUUGCUCUCUUCUGUCA	Cleavage	NO	ND	ND
bna_miR156a-5p	BnaC05g21280D	1.5	16.652	1	20	1200	1219	UGACAGAAGAGAGUGAGCAC	GUGUUCUCUCUCUUCUGUCA	Cleavage	NO	ND	ND
bna_miR156a-5p	BnaC05g21270D	1.5	12.595	1	20	1251	1270	UGACAGAAGAGAGUGAGCAC	GUGCUUUCUCUCUUCUGUCA	Cleavage	NO	ND	ND
bna_miR156a-5p	BnaC03g16490D	2	12.852	1	20	845	864	UGACAGAAGAGAGUGAGCAC	GCGCUCUCUCUCUUCUGUCA	Cleavage	NO	ND	ND
bna_miR156a-5p	BnaA03g13580D	2	15.371	1	20	845	864	UGACAGAAGAGAGUGAGCAC	GCGCUCUCUCUCUUCUGUCA	Cleavage	NO	ND	ND
bna_miR156a-5p	BnaC05g38350D	3	8.446	1	20	561	580	UGACAGAAGAGAGUGAGCAC	CCGCUCUCUCUCUUCUGUCA	Cleavage	NO	ND	ND
bna_miR156aa	BnaAnng25050D	1	16.544	1	20	935	954	UGACAGAAGAGAGUGAGCAC	GUGCUCUCUCUCUUCUGUCA	Cleavage	NO	ND	ND
bna_miR156aa	BnaC04g02520D	1	19.875	1	20	825	844	UGACAGAAGAGAGUGAGCAC	GUGCUCUCUCUCUUCUGUCA	Cleavage	NO	ND	ND
bna_miR156aa	BnaA09g16340D	1	12.308	1	20	1112	1131	UGACAGAAGAGAGUGAGCAC	GUGCUCUCUCUCUUCUGUCA	Cleavage	NO	ND	ND
bna_miR156aa	BnaC09g17430D	1	11.444	1	20	1006	1025	UGACAGAAGAGAGUGAGCAC	GUGCUCUCUCUCUUCUGUCA	Cleavage	YES	ND	t1211642:1:1019:1062
bna_miR156aa	BnaA04g27550D	1	19.405	1	20	575	594	UGACAGAAGAGAGUGAGCAC	GUGCUCUCUCUCUUCUGUCA	Cleavage	NO	ND	ND
bna_miR156aa	BnaC03g57620D	1	16.543	1	20	1180	1199	UGACAGAAGAGAGUGAGCAC	GUGCUCUCUCUCUUCUGUCA	Cleavage	NO	ND	ND
bna_miR156aa	BnaA06g36780D	1	12.362	1	20	1316	1335	UGACAGAAGAGAGUGAGCAC	GUGCUCUCUCUCUUCUGUCA	Cleavage	NO	ND	ND
bna_miR156aa	BnaCnng05200D	2	16.901	1	20	456	475	UGACAGAAGAGAGUGAGCAC	UUGCUUGCUCUCUUCUGUCA	Cleavage	NO	ND	ND
bna_miR156aa	BnaA04g19840D	2	10.997	1	20	464	483	UGACAGAAGAGAGUGAGCAC	UUGCUUGCUCUCUUCUGUCA	Cleavage	NO	ND	ND
bna_miR156aa	BnaC04g44230D	2	14.261	1	20	525	544	UGACAGAAGAGAGUGAGCAC	UUGCUUGCUCUCUUCUGUCA	Cleavage	NO	ND	ND
bna_miR156aa	BnaA09g27960D	1.5	12.406	1	20	1254	1273	UGACAGAAGAGAGUGAGCAC	GUGCUUUCUCUCUUCUGUCA	Cleavage	NO	ND	ND
bna_miR156aa	BnaC03g27870D	2	18.262	1	20	863	882	UGACAGAAGAGAGUGAGCAC	UUGCUCUCUCUCUUCUGUCA	Cleavage	NO	ND	ND
bna_miR156aa	BnaA01g28740D	3	6.421	1	20	639	658	UGACAGAAGAGAGUGAGCAC	CAGCUCUCUCUCUUCUGUCA	Cleavage	NO	ND	ND
bna_miR156aa	BnaAnng02100D	3	12.29	1	20	828	847	UGACAGAAGAGAGUGAGCAC	CUGCUCACACUCUUCUGUCU	Cleavage	NO	ND	ND
bna_miR156aa	BnaC02g13660D	3	22.25	1	20	172	191	UGACAGAAGAGAGUGAGCAC	AUGCUCACUCUCCUCUGUUG	Cleavage	NO	ND	ND
bna_miR156aa	BnaA02g36920D	2.5	18.665	1	20	1	20	UGACAGAAGAGAGUGAGCAC	GUUUUCACUCUGUUCUGUCA	Translation	NO	ND	ND
bna_miR156aa	BnaC02g35000D	2.5	16.987	1	20	1	20	UGACAGAAGAGAGUGAGCAC	GUUUUCACUCUGUUCUGUCA	Translation	NO	ND	ND
bna_miR156aa	BnaA06g22970D	3	18.256	1	20	174	193	UGACAGAAGAGAGUGAGCAC	GUUCUUGUUCUCUUUUGUCA	Cleavage	NO	ND	ND
bna_miR156aa	BnaCnng28110D	3	8.143	1	20	1769	1788	UGACAGAAGAGAGUGAGCAC	GUGCUUUUUCUCUUUUGUCG	Cleavage	NO	ND	ND
bna_miR156aa	BnaCnng61400D	0	14.598	1	20	683	702	UGACAGAAGAGAGUGAGCAC	GUGCUCACUCUCUUCUGUCA	Cleavage	YES	ND	t3858328:1:696:739
bna_miR156aa	BnaA07g27730D	1	17.185	1	20	629	648	UGACAGAAGAGAGUGAGCAC	GUGCUCACUCCCUUCUGUCA	Translation	NO	ND	ND
bna_miR156aa	BnaA07g17550D	1	13.551	1	20	566	585	UGACAGAAGAGAGUGAGCAC	GUGCUCUCUCUCUUCUGUCA	Cleavage	NO	ND	ND
bna_miR156aa	BnaC06g16200D	1	12.915	1	20	596	615	UGACAGAAGAGAGUGAGCAC	GUGCUCUCUCUCUUCUGUCA	Cleavage	NO	ND	ND
bna_miR156aa	BnaC09g27080D	1	17.317	1	20	878	897	UGACAGAAGAGAGUGAGCAC	GUGCUCUCUCUCUUCUGUCA	Cleavage	NO	ND	ND
bna_miR156aa	BnaC02g14000D	1	18.564	1	20	814	833	UGACAGAAGAGAGUGAGCAC	GUGCUCUCUCUCUUCUGUCA	Cleavage	NO	ND	ND
bna_miR156aa	BnaA05g02680D	1	21.138	1	20	743	762	UGACAGAAGAGAGUGAGCAC	GUGCUCUCUCUCUUCUGUCA	Cleavage	NO	ND	ND
bna_miR156aa	BnaA02g14580D	1	18.564	1	20	809	828	UGACAGAAGAGAGUGAGCAC	GUGCUCUCUCUCUUCUGUCA	Cleavage	NO	ND	ND
bna_miR156aa	BnaA04g24340D	1	23.909	1	20	1029	1048	UGACAGAAGAGAGUGAGCAC	GUGCUCUCUCUCUUCUGUCA	Cleavage	NO	ND	ND
bna_miR156aa	BnaC02g19100D	1	18.564	1	20	955	974	UGACAGAAGAGAGUGAGCAC	GUGCUCUCUCUCUUCUGUCA	Cleavage	NO	ND	ND
bna_miR156aa	BnaC07g11380D	1	18.783	1	20	1172	1191	UGACAGAAGAGAGUGAGCAC	GUGCUCUCUCUCUUCUGUCA	Cleavage	YES	ND	t0004573:1:1185:1228
bna_miR156aa	BnaC04g48150D	1	23.078	1	20	1021	1040	UGACAGAAGAGAGUGAGCAC	GUGCUCUCUCUCUUCUGUCA	Cleavage	NO	ND	ND
bna_miR156aa	BnaA07g08830D	1	15.661	1	20	1370	1389	UGACAGAAGAGAGUGAGCAC	GUGCUCUCUCUCUUCUGUCA	Cleavage	NO	ND	ND
bna_miR156aa	BnaC07g11390D	1	15.244	1	20	1482	1501	UGACAGAAGAGAGUGAGCAC	GUGCUCUCUCUCUUCUGUCA	Cleavage	NO	ND	ND
bna_miR156aa	BnaC07g17030D	1	14.595	1	20	1442	1461	UGACAGAAGAGAGUGAGCAC	GUGCUCUCUCUCUUCUGUCA	Cleavage	NO	ND	ND
bna_miR156aa	BnaC04g23930D	1	18.673	1	20	629	648	UGACAGAAGAGAGUGAGCAC	GUGCUCUCUCUCUUCUGUCA	Cleavage	NO	ND	ND
bna_miR156aa	BnaA07g08840D	1	9.512	1	20	1958	1977	UGACAGAAGAGAGUGAGCAC	GUGCUCUCUCUCUUCUGUCA	Cleavage	YES	ND	t2524352:1:1971:2014|t4547710:2:1972:2015
bna_miR156aa	BnaC03g18800D	2	14.217	1	20	594	613	UGACAGAAGAGAGUGAGCAC	UUGCUUGCUCUCUUCUGUCA	Cleavage	NO	ND	ND
bna_miR156aa	BnaA05g09840D	2	14.427	1	20	643	662	UGACAGAAGAGAGUGAGCAC	UUGCUUGCUCUCUUCUGUCA	Cleavage	NO	ND	ND
bna_miR156aa	BnaC05g21280D	1.5	16.652	1	20	1200	1219	UGACAGAAGAGAGUGAGCAC	GUGUUCUCUCUCUUCUGUCA	Cleavage	NO	ND	ND
bna_miR156aa	BnaC05g21270D	1.5	12.595	1	20	1251	1270	UGACAGAAGAGAGUGAGCAC	GUGCUUUCUCUCUUCUGUCA	Cleavage	NO	ND	ND
bna_miR156aa	BnaC03g16490D	2	12.852	1	20	845	864	UGACAGAAGAGAGUGAGCAC	GCGCUCUCUCUCUUCUGUCA	Cleavage	NO	ND	ND
bna_miR156aa	BnaA03g13580D	2	15.371	1	20	845	864	UGACAGAAGAGAGUGAGCAC	GCGCUCUCUCUCUUCUGUCA	Cleavage	NO	ND	ND
bna_miR156aa	BnaC05g38350D	3	8.446	1	20	561	580	UGACAGAAGAGAGUGAGCAC	CCGCUCUCUCUCUUCUGUCA	Cleavage	NO	ND	ND
bna_miR156ab-3p	BnaA10g12860D	2.5	15.331	1	20	1337	1356	GCUCACCUCUCUUUCUGUCA	UGAUGGAAAGAGGGGUGAGG	Cleavage	NO	ND	ND
bna_miR156ab-3p	BnaCnng10610D	3	13.418	1	22	1492	1513	GCUCACCUCUCUUUCUGUCAGU	AUUGACAUGAAGAGAGUUGAGC	Cleavage	NO	ND	ND
bna_miR156ab-3p	BnaA05g26520D	2.5	23.406	1	20	17	36	GCUCACCUCUCUUUCUGUCA	UGACAGGAGGAGUGGUGAGU	Cleavage	NO	ND	ND
bna_miR156ab-3p	BnaC01g38590D	2.5	22.291	1	20	95	114	GCUCACCUCUCUUUCUGUCA	UGACAGGAGGAGUGGUGAGU	Cleavage	YES	ND	t1745985:1:64:107
bna_miR156ab-3p	BnaC05g40560D	2.5	22.342	1	20	133	152	GCUCACCUCUCUUUCUGUCA	UGACAGGAGGAGUGGUGAGU	Cleavage	YES	ND	t3172719:1:103:146|t1117459:1:144:187
bna_miR156ab-3p	BnaC01g43500D	3	4.948	1	20	648	667	GCUCACCUCUCUUUCUGUCA	AGAGAGAGAGAGAGGUGAGU	Cleavage	NO	ND	ND
bna_miR156ab-3p	BnaC02g46980D	3	18.027	1	22	372	393	GCUCACCUCUCUUUCUGUCAGU	AGUGGUAGGAGAAGAGGUGAGC	Translation	NO	ND	ND
bna_miR156ab-3p	BnaA02g24010D	3	15.552	1	22	401	422	GCUCACCUCUCUUUCUGUCAGU	AGUGGUAGGAGAAGAGGUGAGC	Translation	NO	ND	ND
bna_miR156ab-3p	BnaC06g24960D	3	22.994	1	22	2707	2728	GCUCACCUCUCUUUCUGUCAGU	GUUGAAAGAGAGGAAGGUGAGC	Translation	YES	ND	t1963072:1:2670:2713|t3866374:1:2718:2761
bna_miR156ab-3p	BnaA09g50990D	3	12.83	1	20	2970	2989	GCUCACCUCUCUUUCUGUCA	UGGUGGAGUGAGAGGUGAGC	Cleavage	NO	ND	ND
bna_miR156ab-3p	BnaA10g26230D	3	12.222	1	22	1495	1516	GCUCACCUCUCUUUCUGUCAGU	AUUGACAUGAAGAGAGUUGAGC	Cleavage	NO	ND	ND
bna_miR156ab-3p	BnaA02g04570D	3	12.065	1	21	1017	1037	GCUCACCUCUCUUUCUGUCAG	UUGAUGGAAAGGGAGGUGGGG	Cleavage	YES	ND	t1377060:1:1023:1066|t1086556:1:1024:1067
bna_miR156ab-3p	BnaA09g29510D	3	19.778	1	22	990	1011	GCUCACCUCUCUUUCUGUCAGU	AGUGACGGAAGGAGAGGUGGUC	Cleavage	YES	ND	t3903138:1:954:997|t0426644:1:955:998|t1298306:1:959:1002|t4974444:2:960:1003|t4908827:2:961:1004|t4878850:2:962:1005|t4250342:1:963:1006|t1301557:1:998:1041|t1984328:1:1000:1043|t0015235:1:1001:1044|t1360068:1:1003:1046
bna_miR156ab-3p	BnaC09g35270D	3	15.483	1	20	1331	1350	GCUCACCUCUCUUUCUGUCA	UGAUGGAGAGAGGGGUGAGG	Cleavage	NO	ND	ND
bna_miR156ab-3p	BnaA07g23980D	3	20.25	1	22	2697	2718	GCUCACCUCUCUUUCUGUCAGU	GUUGAAAGAGAGGAAGGUGAGC	Translation	YES	ND	t3866374:1:2708:2751
bna_miR156ab-5p	BnaAnng25050D	1	16.544	1	20	935	954	UGACAGAAGAGAGUGAGCAC	GUGCUCUCUCUCUUCUGUCA	Cleavage	NO	ND	ND
bna_miR156ab-5p	BnaC04g02520D	1	19.875	1	20	825	844	UGACAGAAGAGAGUGAGCAC	GUGCUCUCUCUCUUCUGUCA	Cleavage	NO	ND	ND
bna_miR156ab-5p	BnaA09g16340D	1	12.308	1	20	1112	1131	UGACAGAAGAGAGUGAGCAC	GUGCUCUCUCUCUUCUGUCA	Cleavage	NO	ND	ND
bna_miR156ab-5p	BnaC09g17430D	1	11.444	1	20	1006	1025	UGACAGAAGAGAGUGAGCAC	GUGCUCUCUCUCUUCUGUCA	Cleavage	YES	ND	t1211642:1:1019:1062
bna_miR156ab-5p	BnaA04g27550D	1	19.405	1	20	575	594	UGACAGAAGAGAGUGAGCAC	GUGCUCUCUCUCUUCUGUCA	Cleavage	NO	ND	ND
bna_miR156ab-5p	BnaC03g57620D	1	16.543	1	20	1180	1199	UGACAGAAGAGAGUGAGCAC	GUGCUCUCUCUCUUCUGUCA	Cleavage	NO	ND	ND
bna_miR156ab-5p	BnaA06g36780D	1	12.362	1	20	1316	1335	UGACAGAAGAGAGUGAGCAC	GUGCUCUCUCUCUUCUGUCA	Cleavage	NO	ND	ND
bna_miR156ab-5p	BnaCnng05200D	2	16.901	1	20	456	475	UGACAGAAGAGAGUGAGCAC	UUGCUUGCUCUCUUCUGUCA	Cleavage	NO	ND	ND
bna_miR156ab-5p	BnaA04g19840D	2	10.997	1	20	464	483	UGACAGAAGAGAGUGAGCAC	UUGCUUGCUCUCUUCUGUCA	Cleavage	NO	ND	ND
bna_miR156ab-5p	BnaC04g44230D	2	14.261	1	20	525	544	UGACAGAAGAGAGUGAGCAC	UUGCUUGCUCUCUUCUGUCA	Cleavage	NO	ND	ND
bna_miR156ab-5p	BnaA09g27960D	1.5	12.406	1	20	1254	1273	UGACAGAAGAGAGUGAGCAC	GUGCUUUCUCUCUUCUGUCA	Cleavage	NO	ND	ND
bna_miR156ab-5p	BnaC03g27870D	2	18.262	1	20	863	882	UGACAGAAGAGAGUGAGCAC	UUGCUCUCUCUCUUCUGUCA	Cleavage	NO	ND	ND
bna_miR156ab-5p	BnaA01g28740D	3	6.421	1	20	639	658	UGACAGAAGAGAGUGAGCAC	CAGCUCUCUCUCUUCUGUCA	Cleavage	NO	ND	ND
bna_miR156ab-5p	BnaAnng02100D	3	12.29	1	20	828	847	UGACAGAAGAGAGUGAGCAC	CUGCUCACACUCUUCUGUCU	Cleavage	NO	ND	ND
bna_miR156ab-5p	BnaC02g13660D	3	22.25	1	20	172	191	UGACAGAAGAGAGUGAGCAC	AUGCUCACUCUCCUCUGUUG	Cleavage	NO	ND	ND
bna_miR156ab-5p	BnaA02g36920D	2.5	18.665	1	20	1	20	UGACAGAAGAGAGUGAGCAC	GUUUUCACUCUGUUCUGUCA	Translation	NO	ND	ND
bna_miR156ab-5p	BnaC02g35000D	2.5	16.987	1	20	1	20	UGACAGAAGAGAGUGAGCAC	GUUUUCACUCUGUUCUGUCA	Translation	NO	ND	ND
bna_miR156ab-5p	BnaA06g22970D	3	18.256	1	20	174	193	UGACAGAAGAGAGUGAGCAC	GUUCUUGUUCUCUUUUGUCA	Cleavage	NO	ND	ND
bna_miR156ab-5p	BnaCnng28110D	3	8.143	1	20	1769	1788	UGACAGAAGAGAGUGAGCAC	GUGCUUUUUCUCUUUUGUCG	Cleavage	NO	ND	ND
bna_miR156ab-5p	BnaCnng61400D	0	14.598	1	20	683	702	UGACAGAAGAGAGUGAGCAC	GUGCUCACUCUCUUCUGUCA	Cleavage	YES	ND	t3858328:1:696:739
bna_miR156ab-5p	BnaA07g27730D	1	17.185	1	20	629	648	UGACAGAAGAGAGUGAGCAC	GUGCUCACUCCCUUCUGUCA	Translation	NO	ND	ND
bna_miR156ab-5p	BnaA07g17550D	1	13.551	1	20	566	585	UGACAGAAGAGAGUGAGCAC	GUGCUCUCUCUCUUCUGUCA	Cleavage	NO	ND	ND
bna_miR156ab-5p	BnaC06g16200D	1	12.915	1	20	596	615	UGACAGAAGAGAGUGAGCAC	GUGCUCUCUCUCUUCUGUCA	Cleavage	NO	ND	ND
bna_miR156ab-5p	BnaC09g27080D	1	17.317	1	20	878	897	UGACAGAAGAGAGUGAGCAC	GUGCUCUCUCUCUUCUGUCA	Cleavage	NO	ND	ND
bna_miR156ab-5p	BnaC02g14000D	1	18.564	1	20	814	833	UGACAGAAGAGAGUGAGCAC	GUGCUCUCUCUCUUCUGUCA	Cleavage	NO	ND	ND
bna_miR156ab-5p	BnaA05g02680D	1	21.138	1	20	743	762	UGACAGAAGAGAGUGAGCAC	GUGCUCUCUCUCUUCUGUCA	Cleavage	NO	ND	ND
bna_miR156ab-5p	BnaA02g14580D	1	18.564	1	20	809	828	UGACAGAAGAGAGUGAGCAC	GUGCUCUCUCUCUUCUGUCA	Cleavage	NO	ND	ND
bna_miR156ab-5p	BnaA04g24340D	1	23.909	1	20	1029	1048	UGACAGAAGAGAGUGAGCAC	GUGCUCUCUCUCUUCUGUCA	Cleavage	NO	ND	ND
bna_miR156ab-5p	BnaC02g19100D	1	18.564	1	20	955	974	UGACAGAAGAGAGUGAGCAC	GUGCUCUCUCUCUUCUGUCA	Cleavage	NO	ND	ND
bna_miR156ab-5p	BnaC07g11380D	1	18.783	1	20	1172	1191	UGACAGAAGAGAGUGAGCAC	GUGCUCUCUCUCUUCUGUCA	Cleavage	YES	ND	t0004573:1:1185:1228
bna_miR156ab-5p	BnaC04g48150D	1	23.078	1	20	1021	1040	UGACAGAAGAGAGUGAGCAC	GUGCUCUCUCUCUUCUGUCA	Cleavage	NO	ND	ND
bna_miR156ab-5p	BnaA07g08830D	1	15.661	1	20	1370	1389	UGACAGAAGAGAGUGAGCAC	GUGCUCUCUCUCUUCUGUCA	Cleavage	NO	ND	ND
bna_miR156ab-5p	BnaC07g11390D	1	15.244	1	20	1482	1501	UGACAGAAGAGAGUGAGCAC	GUGCUCUCUCUCUUCUGUCA	Cleavage	NO	ND	ND
bna_miR156ab-5p	BnaC07g17030D	1	14.595	1	20	1442	1461	UGACAGAAGAGAGUGAGCAC	GUGCUCUCUCUCUUCUGUCA	Cleavage	NO	ND	ND
bna_miR156ab-5p	BnaC04g23930D	1	18.673	1	20	629	648	UGACAGAAGAGAGUGAGCAC	GUGCUCUCUCUCUUCUGUCA	Cleavage	NO	ND	ND
bna_miR156ab-5p	BnaA07g08840D	1	9.512	1	20	1958	1977	UGACAGAAGAGAGUGAGCAC	GUGCUCUCUCUCUUCUGUCA	Cleavage	YES	ND	t2524352:1:1971:2014|t4547710:2:1972:2015
bna_miR156ab-5p	BnaC03g18800D	2	14.217	1	20	594	613	UGACAGAAGAGAGUGAGCAC	UUGCUUGCUCUCUUCUGUCA	Cleavage	NO	ND	ND
bna_miR156ab-5p	BnaA05g09840D	2	14.427	1	20	643	662	UGACAGAAGAGAGUGAGCAC	UUGCUUGCUCUCUUCUGUCA	Cleavage	NO	ND	ND
bna_miR156ab-5p	BnaC05g21280D	1.5	16.652	1	20	1200	1219	UGACAGAAGAGAGUGAGCAC	GUGUUCUCUCUCUUCUGUCA	Cleavage	NO	ND	ND
bna_miR156ab-5p	BnaC05g21270D	1.5	12.595	1	20	1251	1270	UGACAGAAGAGAGUGAGCAC	GUGCUUUCUCUCUUCUGUCA	Cleavage	NO	ND	ND
bna_miR156ab-5p	BnaC03g16490D	2	12.852	1	20	845	864	UGACAGAAGAGAGUGAGCAC	GCGCUCUCUCUCUUCUGUCA	Cleavage	NO	ND	ND
bna_miR156ab-5p	BnaA03g13580D	2	15.371	1	20	845	864	UGACAGAAGAGAGUGAGCAC	GCGCUCUCUCUCUUCUGUCA	Cleavage	NO	ND	ND
bna_miR156ab-5p	BnaC05g38350D	3	8.446	1	20	561	580	UGACAGAAGAGAGUGAGCAC	CCGCUCUCUCUCUUCUGUCA	Cleavage	NO	ND	ND
bna_miR156ac-3p	BnaA10g12860D	2.5	15.331	1	20	1337	1356	GCUCACCUCUCUUUCUGUCA	UGAUGGAAAGAGGGGUGAGG	Cleavage	NO	ND	ND
bna_miR156ac-3p	BnaCnng10610D	3	13.418	1	22	1492	1513	GCUCACCUCUCUUUCUGUCAGU	AUUGACAUGAAGAGAGUUGAGC	Cleavage	NO	ND	ND
bna_miR156ac-3p	BnaA05g26520D	2.5	23.406	1	20	17	36	GCUCACCUCUCUUUCUGUCA	UGACAGGAGGAGUGGUGAGU	Cleavage	NO	ND	ND
bna_miR156ac-3p	BnaC01g38590D	2.5	22.291	1	20	95	114	GCUCACCUCUCUUUCUGUCA	UGACAGGAGGAGUGGUGAGU	Cleavage	YES	ND	t1745985:1:64:107
bna_miR156ac-3p	BnaC05g40560D	2.5	22.342	1	20	133	152	GCUCACCUCUCUUUCUGUCA	UGACAGGAGGAGUGGUGAGU	Cleavage	YES	ND	t3172719:1:103:146|t1117459:1:144:187
bna_miR156ac-3p	BnaC01g43500D	3	4.948	1	20	648	667	GCUCACCUCUCUUUCUGUCA	AGAGAGAGAGAGAGGUGAGU	Cleavage	NO	ND	ND
bna_miR156ac-3p	BnaC02g46980D	3	18.027	1	22	372	393	GCUCACCUCUCUUUCUGUCAGU	AGUGGUAGGAGAAGAGGUGAGC	Translation	NO	ND	ND
bna_miR156ac-3p	BnaA02g24010D	3	15.552	1	22	401	422	GCUCACCUCUCUUUCUGUCAGU	AGUGGUAGGAGAAGAGGUGAGC	Translation	NO	ND	ND
bna_miR156ac-3p	BnaC06g24960D	3	22.994	1	22	2707	2728	GCUCACCUCUCUUUCUGUCAGU	GUUGAAAGAGAGGAAGGUGAGC	Translation	YES	ND	t1963072:1:2670:2713|t3866374:1:2718:2761
bna_miR156ac-3p	BnaA09g50990D	3	12.83	1	20	2970	2989	GCUCACCUCUCUUUCUGUCA	UGGUGGAGUGAGAGGUGAGC	Cleavage	NO	ND	ND
bna_miR156ac-3p	BnaA10g26230D	3	12.222	1	22	1495	1516	GCUCACCUCUCUUUCUGUCAGU	AUUGACAUGAAGAGAGUUGAGC	Cleavage	NO	ND	ND
bna_miR156ac-3p	BnaA02g04570D	3	12.065	1	21	1017	1037	GCUCACCUCUCUUUCUGUCAG	UUGAUGGAAAGGGAGGUGGGG	Cleavage	YES	ND	t1377060:1:1023:1066|t1086556:1:1024:1067
bna_miR156ac-3p	BnaA09g29510D	3	19.778	1	22	990	1011	GCUCACCUCUCUUUCUGUCAGU	AGUGACGGAAGGAGAGGUGGUC	Cleavage	YES	ND	t3903138:1:954:997|t0426644:1:955:998|t1298306:1:959:1002|t4974444:2:960:1003|t4908827:2:961:1004|t4878850:2:962:1005|t4250342:1:963:1006|t1301557:1:998:1041|t1984328:1:1000:1043|t0015235:1:1001:1044|t1360068:1:1003:1046
bna_miR156ac-3p	BnaC09g35270D	3	15.483	1	20	1331	1350	GCUCACCUCUCUUUCUGUCA	UGAUGGAGAGAGGGGUGAGG	Cleavage	NO	ND	ND
bna_miR156ac-3p	BnaA07g23980D	3	20.25	1	22	2697	2718	GCUCACCUCUCUUUCUGUCAGU	GUUGAAAGAGAGGAAGGUGAGC	Translation	YES	ND	t3866374:1:2708:2751
bna_miR156ac-5p	BnaAnng25050D	1	16.544	1	20	935	954	UGACAGAAGAGAGUGAGCAC	GUGCUCUCUCUCUUCUGUCA	Cleavage	NO	ND	ND
bna_miR156ac-5p	BnaC04g02520D	1	19.875	1	20	825	844	UGACAGAAGAGAGUGAGCAC	GUGCUCUCUCUCUUCUGUCA	Cleavage	NO	ND	ND
bna_miR156ac-5p	BnaA09g16340D	1	12.308	1	20	1112	1131	UGACAGAAGAGAGUGAGCAC	GUGCUCUCUCUCUUCUGUCA	Cleavage	NO	ND	ND
bna_miR156ac-5p	BnaC09g17430D	1	11.444	1	20	1006	1025	UGACAGAAGAGAGUGAGCAC	GUGCUCUCUCUCUUCUGUCA	Cleavage	YES	ND	t1211642:1:1019:1062
bna_miR156ac-5p	BnaA04g27550D	1	19.405	1	20	575	594	UGACAGAAGAGAGUGAGCAC	GUGCUCUCUCUCUUCUGUCA	Cleavage	NO	ND	ND
bna_miR156ac-5p	BnaC03g57620D	1	16.543	1	20	1180	1199	UGACAGAAGAGAGUGAGCAC	GUGCUCUCUCUCUUCUGUCA	Cleavage	NO	ND	ND
bna_miR156ac-5p	BnaA06g36780D	1	12.362	1	20	1316	1335	UGACAGAAGAGAGUGAGCAC	GUGCUCUCUCUCUUCUGUCA	Cleavage	NO	ND	ND
bna_miR156ac-5p	BnaCnng05200D	2	16.901	1	20	456	475	UGACAGAAGAGAGUGAGCAC	UUGCUUGCUCUCUUCUGUCA	Cleavage	NO	ND	ND
bna_miR156ac-5p	BnaA04g19840D	2	10.997	1	20	464	483	UGACAGAAGAGAGUGAGCAC	UUGCUUGCUCUCUUCUGUCA	Cleavage	NO	ND	ND
bna_miR156ac-5p	BnaC04g44230D	2	14.261	1	20	525	544	UGACAGAAGAGAGUGAGCAC	UUGCUUGCUCUCUUCUGUCA	Cleavage	NO	ND	ND
bna_miR156ac-5p	BnaA09g27960D	1.5	12.406	1	20	1254	1273	UGACAGAAGAGAGUGAGCAC	GUGCUUUCUCUCUUCUGUCA	Cleavage	NO	ND	ND
bna_miR156ac-5p	BnaC03g27870D	2	18.262	1	20	863	882	UGACAGAAGAGAGUGAGCAC	UUGCUCUCUCUCUUCUGUCA	Cleavage	NO	ND	ND
bna_miR156ac-5p	BnaA01g28740D	3	6.421	1	20	639	658	UGACAGAAGAGAGUGAGCAC	CAGCUCUCUCUCUUCUGUCA	Cleavage	NO	ND	ND
bna_miR156ac-5p	BnaAnng02100D	3	12.29	1	20	828	847	UGACAGAAGAGAGUGAGCAC	CUGCUCACACUCUUCUGUCU	Cleavage	NO	ND	ND
bna_miR156ac-5p	BnaC02g13660D	3	22.25	1	20	172	191	UGACAGAAGAGAGUGAGCAC	AUGCUCACUCUCCUCUGUUG	Cleavage	NO	ND	ND
bna_miR156ac-5p	BnaA02g36920D	2.5	18.665	1	20	1	20	UGACAGAAGAGAGUGAGCAC	GUUUUCACUCUGUUCUGUCA	Translation	NO	ND	ND
bna_miR156ac-5p	BnaC02g35000D	2.5	16.987	1	20	1	20	UGACAGAAGAGAGUGAGCAC	GUUUUCACUCUGUUCUGUCA	Translation	NO	ND	ND
bna_miR156ac-5p	BnaA06g22970D	3	18.256	1	20	174	193	UGACAGAAGAGAGUGAGCAC	GUUCUUGUUCUCUUUUGUCA	Cleavage	NO	ND	ND
bna_miR156ac-5p	BnaCnng28110D	3	8.143	1	20	1769	1788	UGACAGAAGAGAGUGAGCAC	GUGCUUUUUCUCUUUUGUCG	Cleavage	NO	ND	ND
bna_miR156ac-5p	BnaCnng61400D	0	14.598	1	20	683	702	UGACAGAAGAGAGUGAGCAC	GUGCUCACUCUCUUCUGUCA	Cleavage	YES	ND	t3858328:1:696:739
bna_miR156ac-5p	BnaA07g27730D	1	17.185	1	20	629	648	UGACAGAAGAGAGUGAGCAC	GUGCUCACUCCCUUCUGUCA	Translation	NO	ND	ND
bna_miR156ac-5p	BnaA07g17550D	1	13.551	1	20	566	585	UGACAGAAGAGAGUGAGCAC	GUGCUCUCUCUCUUCUGUCA	Cleavage	NO	ND	ND
bna_miR156ac-5p	BnaC06g16200D	1	12.915	1	20	596	615	UGACAGAAGAGAGUGAGCAC	GUGCUCUCUCUCUUCUGUCA	Cleavage	NO	ND	ND
bna_miR156ac-5p	BnaC09g27080D	1	17.317	1	20	878	897	UGACAGAAGAGAGUGAGCAC	GUGCUCUCUCUCUUCUGUCA	Cleavage	NO	ND	ND
bna_miR156ac-5p	BnaC02g14000D	1	18.564	1	20	814	833	UGACAGAAGAGAGUGAGCAC	GUGCUCUCUCUCUUCUGUCA	Cleavage	NO	ND	ND
bna_miR156ac-5p	BnaA05g02680D	1	21.138	1	20	743	762	UGACAGAAGAGAGUGAGCAC	GUGCUCUCUCUCUUCUGUCA	Cleavage	NO	ND	ND
bna_miR156ac-5p	BnaA02g14580D	1	18.564	1	20	809	828	UGACAGAAGAGAGUGAGCAC	GUGCUCUCUCUCUUCUGUCA	Cleavage	NO	ND	ND
bna_miR156ac-5p	BnaA04g24340D	1	23.909	1	20	1029	1048	UGACAGAAGAGAGUGAGCAC	GUGCUCUCUCUCUUCUGUCA	Cleavage	NO	ND	ND
bna_miR156ac-5p	BnaC02g19100D	1	18.564	1	20	955	974	UGACAGAAGAGAGUGAGCAC	GUGCUCUCUCUCUUCUGUCA	Cleavage	NO	ND	ND
bna_miR156ac-5p	BnaC07g11380D	1	18.783	1	20	1172	1191	UGACAGAAGAGAGUGAGCAC	GUGCUCUCUCUCUUCUGUCA	Cleavage	YES	ND	t0004573:1:1185:1228
bna_miR156ac-5p	BnaC04g48150D	1	23.078	1	20	1021	1040	UGACAGAAGAGAGUGAGCAC	GUGCUCUCUCUCUUCUGUCA	Cleavage	NO	ND	ND
bna_miR156ac-5p	BnaA07g08830D	1	15.661	1	20	1370	1389	UGACAGAAGAGAGUGAGCAC	GUGCUCUCUCUCUUCUGUCA	Cleavage	NO	ND	ND
bna_miR156ac-5p	BnaC07g11390D	1	15.244	1	20	1482	1501	UGACAGAAGAGAGUGAGCAC	GUGCUCUCUCUCUUCUGUCA	Cleavage	NO	ND	ND
bna_miR156ac-5p	BnaC07g17030D	1	14.595	1	20	1442	1461	UGACAGAAGAGAGUGAGCAC	GUGCUCUCUCUCUUCUGUCA	Cleavage	NO	ND	ND
bna_miR156ac-5p	BnaC04g23930D	1	18.673	1	20	629	648	UGACAGAAGAGAGUGAGCAC	GUGCUCUCUCUCUUCUGUCA	Cleavage	NO	ND	ND
bna_miR156ac-5p	BnaA07g08840D	1	9.512	1	20	1958	1977	UGACAGAAGAGAGUGAGCAC	GUGCUCUCUCUCUUCUGUCA	Cleavage	YES	ND	t2524352:1:1971:2014|t4547710:2:1972:2015
bna_miR156ac-5p	BnaC03g18800D	2	14.217	1	20	594	613	UGACAGAAGAGAGUGAGCAC	UUGCUUGCUCUCUUCUGUCA	Cleavage	NO	ND	ND
bna_miR156ac-5p	BnaA05g09840D	2	14.427	1	20	643	662	UGACAGAAGAGAGUGAGCAC	UUGCUUGCUCUCUUCUGUCA	Cleavage	NO	ND	ND
bna_miR156ac-5p	BnaC05g21280D	1.5	16.652	1	20	1200	1219	UGACAGAAGAGAGUGAGCAC	GUGUUCUCUCUCUUCUGUCA	Cleavage	NO	ND	ND
bna_miR156ac-5p	BnaC05g21270D	1.5	12.595	1	20	1251	1270	UGACAGAAGAGAGUGAGCAC	GUGCUUUCUCUCUUCUGUCA	Cleavage	NO	ND	ND
bna_miR156ac-5p	BnaC03g16490D	2	12.852	1	20	845	864	UGACAGAAGAGAGUGAGCAC	GCGCUCUCUCUCUUCUGUCA	Cleavage	NO	ND	ND
bna_miR156ac-5p	BnaA03g13580D	2	15.371	1	20	845	864	UGACAGAAGAGAGUGAGCAC	GCGCUCUCUCUCUUCUGUCA	Cleavage	NO	ND	ND
bna_miR156ac-5p	BnaC05g38350D	3	8.446	1	20	561	580	UGACAGAAGAGAGUGAGCAC	CCGCUCUCUCUCUUCUGUCA	Cleavage	NO	ND	ND
bna_miR156ad	BnaAnng25050D	1	16.544	1	20	935	954	UGACAGAAGAGAGUGAGCAC	GUGCUCUCUCUCUUCUGUCA	Cleavage	NO	ND	ND
bna_miR156ad	BnaC04g02520D	1	19.875	1	20	825	844	UGACAGAAGAGAGUGAGCAC	GUGCUCUCUCUCUUCUGUCA	Cleavage	NO	ND	ND
bna_miR156ad	BnaA09g16340D	1	12.308	1	20	1112	1131	UGACAGAAGAGAGUGAGCAC	GUGCUCUCUCUCUUCUGUCA	Cleavage	NO	ND	ND
bna_miR156ad	BnaC09g17430D	1	11.444	1	20	1006	1025	UGACAGAAGAGAGUGAGCAC	GUGCUCUCUCUCUUCUGUCA	Cleavage	YES	ND	t1211642:1:1019:1062
bna_miR156ad	BnaA04g27550D	1	19.405	1	20	575	594	UGACAGAAGAGAGUGAGCAC	GUGCUCUCUCUCUUCUGUCA	Cleavage	NO	ND	ND
bna_miR156ad	BnaC03g57620D	1	16.543	1	20	1180	1199	UGACAGAAGAGAGUGAGCAC	GUGCUCUCUCUCUUCUGUCA	Cleavage	NO	ND	ND
bna_miR156ad	BnaA06g36780D	1	12.362	1	20	1316	1335	UGACAGAAGAGAGUGAGCAC	GUGCUCUCUCUCUUCUGUCA	Cleavage	NO	ND	ND
bna_miR156ad	BnaCnng05200D	2	16.901	1	20	456	475	UGACAGAAGAGAGUGAGCAC	UUGCUUGCUCUCUUCUGUCA	Cleavage	NO	ND	ND
bna_miR156ad	BnaA04g19840D	2	10.997	1	20	464	483	UGACAGAAGAGAGUGAGCAC	UUGCUUGCUCUCUUCUGUCA	Cleavage	NO	ND	ND
bna_miR156ad	BnaC04g44230D	2	14.261	1	20	525	544	UGACAGAAGAGAGUGAGCAC	UUGCUUGCUCUCUUCUGUCA	Cleavage	NO	ND	ND
bna_miR156ad	BnaA09g27960D	1.5	12.406	1	20	1254	1273	UGACAGAAGAGAGUGAGCAC	GUGCUUUCUCUCUUCUGUCA	Cleavage	NO	ND	ND
bna_miR156ad	BnaC03g27870D	2	18.262	1	20	863	882	UGACAGAAGAGAGUGAGCAC	UUGCUCUCUCUCUUCUGUCA	Cleavage	NO	ND	ND
bna_miR156ad	BnaA01g28740D	3	6.421	1	20	639	658	UGACAGAAGAGAGUGAGCAC	CAGCUCUCUCUCUUCUGUCA	Cleavage	NO	ND	ND
bna_miR156ad	BnaAnng02100D	3	12.29	1	20	828	847	UGACAGAAGAGAGUGAGCAC	CUGCUCACACUCUUCUGUCU	Cleavage	NO	ND	ND
bna_miR156ad	BnaC02g13660D	3	22.25	1	20	172	191	UGACAGAAGAGAGUGAGCAC	AUGCUCACUCUCCUCUGUUG	Cleavage	NO	ND	ND
bna_miR156ad	BnaA02g36920D	2.5	18.665	1	20	1	20	UGACAGAAGAGAGUGAGCAC	GUUUUCACUCUGUUCUGUCA	Translation	NO	ND	ND
bna_miR156ad	BnaC02g35000D	2.5	16.987	1	20	1	20	UGACAGAAGAGAGUGAGCAC	GUUUUCACUCUGUUCUGUCA	Translation	NO	ND	ND
bna_miR156ad	BnaA06g22970D	3	18.256	1	20	174	193	UGACAGAAGAGAGUGAGCAC	GUUCUUGUUCUCUUUUGUCA	Cleavage	NO	ND	ND
bna_miR156ad	BnaCnng28110D	3	8.143	1	20	1769	1788	UGACAGAAGAGAGUGAGCAC	GUGCUUUUUCUCUUUUGUCG	Cleavage	NO	ND	ND
bna_miR156ad	BnaCnng61400D	0	14.598	1	20	683	702	UGACAGAAGAGAGUGAGCAC	GUGCUCACUCUCUUCUGUCA	Cleavage	YES	ND	t3858328:1:696:739
bna_miR156ad	BnaA07g27730D	1	17.185	1	20	629	648	UGACAGAAGAGAGUGAGCAC	GUGCUCACUCCCUUCUGUCA	Translation	NO	ND	ND
bna_miR156ad	BnaA07g17550D	1	13.551	1	20	566	585	UGACAGAAGAGAGUGAGCAC	GUGCUCUCUCUCUUCUGUCA	Cleavage	NO	ND	ND
bna_miR156ad	BnaC06g16200D	1	12.915	1	20	596	615	UGACAGAAGAGAGUGAGCAC	GUGCUCUCUCUCUUCUGUCA	Cleavage	NO	ND	ND
bna_miR156ad	BnaC09g27080D	1	17.317	1	20	878	897	UGACAGAAGAGAGUGAGCAC	GUGCUCUCUCUCUUCUGUCA	Cleavage	NO	ND	ND
bna_miR156ad	BnaC02g14000D	1	18.564	1	20	814	833	UGACAGAAGAGAGUGAGCAC	GUGCUCUCUCUCUUCUGUCA	Cleavage	NO	ND	ND
bna_miR156ad	BnaA05g02680D	1	21.138	1	20	743	762	UGACAGAAGAGAGUGAGCAC	GUGCUCUCUCUCUUCUGUCA	Cleavage	NO	ND	ND
bna_miR156ad	BnaA02g14580D	1	18.564	1	20	809	828	UGACAGAAGAGAGUGAGCAC	GUGCUCUCUCUCUUCUGUCA	Cleavage	NO	ND	ND
bna_miR156ad	BnaA04g24340D	1	23.909	1	20	1029	1048	UGACAGAAGAGAGUGAGCAC	GUGCUCUCUCUCUUCUGUCA	Cleavage	NO	ND	ND
bna_miR156ad	BnaC02g19100D	1	18.564	1	20	955	974	UGACAGAAGAGAGUGAGCAC	GUGCUCUCUCUCUUCUGUCA	Cleavage	NO	ND	ND
bna_miR156ad	BnaC07g11380D	1	18.783	1	20	1172	1191	UGACAGAAGAGAGUGAGCAC	GUGCUCUCUCUCUUCUGUCA	Cleavage	YES	ND	t0004573:1:1185:1228
bna_miR156ad	BnaC04g48150D	1	23.078	1	20	1021	1040	UGACAGAAGAGAGUGAGCAC	GUGCUCUCUCUCUUCUGUCA	Cleavage	NO	ND	ND
bna_miR156ad	BnaA07g08830D	1	15.661	1	20	1370	1389	UGACAGAAGAGAGUGAGCAC	GUGCUCUCUCUCUUCUGUCA	Cleavage	NO	ND	ND
bna_miR156ad	BnaC07g11390D	1	15.244	1	20	1482	1501	UGACAGAAGAGAGUGAGCAC	GUGCUCUCUCUCUUCUGUCA	Cleavage	NO	ND	ND
bna_miR156ad	BnaC07g17030D	1	14.595	1	20	1442	1461	UGACAGAAGAGAGUGAGCAC	GUGCUCUCUCUCUUCUGUCA	Cleavage	NO	ND	ND
bna_miR156ad	BnaC04g23930D	1	18.673	1	20	629	648	UGACAGAAGAGAGUGAGCAC	GUGCUCUCUCUCUUCUGUCA	Cleavage	NO	ND	ND
bna_miR156ad	BnaA07g08840D	1	9.512	1	20	1958	1977	UGACAGAAGAGAGUGAGCAC	GUGCUCUCUCUCUUCUGUCA	Cleavage	YES	ND	t2524352:1:1971:2014|t4547710:2:1972:2015
bna_miR156ad	BnaC03g18800D	2	14.217	1	20	594	613	UGACAGAAGAGAGUGAGCAC	UUGCUUGCUCUCUUCUGUCA	Cleavage	NO	ND	ND
bna_miR156ad	BnaA05g09840D	2	14.427	1	20	643	662	UGACAGAAGAGAGUGAGCAC	UUGCUUGCUCUCUUCUGUCA	Cleavage	NO	ND	ND
bna_miR156ad	BnaC05g21280D	1.5	16.652	1	20	1200	1219	UGACAGAAGAGAGUGAGCAC	GUGUUCUCUCUCUUCUGUCA	Cleavage	NO	ND	ND
bna_miR156ad	BnaC05g21270D	1.5	12.595	1	20	1251	1270	UGACAGAAGAGAGUGAGCAC	GUGCUUUCUCUCUUCUGUCA	Cleavage	NO	ND	ND
bna_miR156ad	BnaC03g16490D	2	12.852	1	20	845	864	UGACAGAAGAGAGUGAGCAC	GCGCUCUCUCUCUUCUGUCA	Cleavage	NO	ND	ND
bna_miR156ad	BnaA03g13580D	2	15.371	1	20	845	864	UGACAGAAGAGAGUGAGCAC	GCGCUCUCUCUCUUCUGUCA	Cleavage	NO	ND	ND
bna_miR156ad	BnaC05g38350D	3	8.446	1	20	561	580	UGACAGAAGAGAGUGAGCAC	CCGCUCUCUCUCUUCUGUCA	Cleavage	NO	ND	ND
bna_miR156ae	BnaAnng25050D	1	16.596	1	21	935	955	UUGACAGAAGAUAGAGAGCAC	GUGCUCUCUCUCUUCUGUCAA	Cleavage	NO	ND	ND
bna_miR156ae	BnaC04g02520D	1	20.042	1	21	825	845	UUGACAGAAGAUAGAGAGCAC	GUGCUCUCUCUCUUCUGUCAA	Cleavage	NO	ND	ND
bna_miR156ae	BnaA09g16340D	1	12.696	1	21	1112	1132	UUGACAGAAGAUAGAGAGCAC	GUGCUCUCUCUCUUCUGUCAA	Cleavage	NO	ND	ND
bna_miR156ae	BnaC09g17430D	1	11.057	1	21	1006	1026	UUGACAGAAGAUAGAGAGCAC	GUGCUCUCUCUCUUCUGUCAA	Cleavage	YES	ND	t1211642:1:1019:1062
bna_miR156ae	BnaA04g27550D	1	19.462	1	21	575	595	UUGACAGAAGAUAGAGAGCAC	GUGCUCUCUCUCUUCUGUCAA	Cleavage	NO	ND	ND
bna_miR156ae	BnaC03g57620D	1	16.595	1	21	1180	1200	UUGACAGAAGAUAGAGAGCAC	GUGCUCUCUCUCUUCUGUCAA	Cleavage	NO	ND	ND
bna_miR156ae	BnaA06g36780D	1	12.894	1	21	1316	1336	UUGACAGAAGAUAGAGAGCAC	GUGCUCUCUCUCUUCUGUCAA	Cleavage	NO	ND	ND
bna_miR156ae	BnaA09g27960D	1.5	13.733	1	21	1254	1274	UUGACAGAAGAUAGAGAGCAC	GUGCUUUCUCUCUUCUGUCAA	Cleavage	NO	ND	ND
bna_miR156ae	BnaC01g36290D	2	6.486	1	20	651	670	UUGACAGAAGAUAGAGAGCA	AGCUCUCUAUCUUCUGUCAU	Cleavage	NO	ND	ND
bna_miR156ae	BnaC03g27870D	2	17.524	1	20	864	883	UUGACAGAAGAUAGAGAGCA	UGCUCUCUCUCUUCUGUCAU	Cleavage	NO	ND	ND
bna_miR156ae	BnaC05g49700D	2	15.024	1	20	519	538	UUGACAGAAGAUAGAGAGCA	UGCUCUCUAUCUCUUGUCAG	Cleavage	NO	ND	ND
bna_miR156ae	BnaC03g63100D	2.5	18.92	1	20	368	387	UUGACAGAAGAUAGAGAGCA	UGCUCUCUGGUUUUUGUCAA	Translation	NO	ND	ND
bna_miR156ae	BnaC01g42990D	2	9.338	1	20	88	107	UUGACAGAAGAUAGAGAGCA	UUCUCUCUUUCUUCUGUCAA	Cleavage	YES	ND	t1002664:1:51:94|t1748355:1:54:97|t2194315:1:98:141
bna_miR156ae	BnaA01g21750D	2	9.338	1	20	88	107	UUGACAGAAGAUAGAGAGCA	UUCUCUCUUUCUUCUGUCAA	Cleavage	YES	ND	t1002664:1:51:94|t1748355:1:54:97|t2194315:1:98:141
bna_miR156ae	BnaA01g28740D	3	6.453	1	20	640	659	UUGACAGAAGAUAGAGAGCA	AGCUCUCUCUCUUCUGUCAU	Cleavage	NO	ND	ND
bna_miR156ae	BnaAnng22630D	3	11.376	1	20	1361	1380	UUGACAGAAGAUAGAGAGCA	UGCUCUUUUUCUUCUGACAA	Cleavage	NO	ND	ND
bna_miR156ae	BnaA07g17550D	1	13.358	1	21	566	586	UUGACAGAAGAUAGAGAGCAC	GUGCUCUCUCUCUUCUGUCAA	Cleavage	NO	ND	ND
bna_miR156ae	BnaC06g16200D	1	12.507	1	21	596	616	UUGACAGAAGAUAGAGAGCAC	GUGCUCUCUCUCUUCUGUCAA	Cleavage	NO	ND	ND
bna_miR156ae	BnaA05g02680D	1	22.371	1	21	743	763	UUGACAGAAGAUAGAGAGCAC	GUGCUCUCUCUCUUCUGUCAA	Cleavage	NO	ND	ND
bna_miR156ae	BnaA04g24340D	1	22.65	1	21	1029	1049	UUGACAGAAGAUAGAGAGCAC	GUGCUCUCUCUCUUCUGUCAA	Cleavage	NO	ND	ND
bna_miR156ae	BnaC07g11380D	1	18.91	1	21	1172	1192	UUGACAGAAGAUAGAGAGCAC	GUGCUCUCUCUCUUCUGUCAA	Cleavage	YES	ND	t0004573:1:1185:1228
bna_miR156ae	BnaC04g48150D	1	22.904	1	21	1021	1041	UUGACAGAAGAUAGAGAGCAC	GUGCUCUCUCUCUUCUGUCAA	Cleavage	NO	ND	ND
bna_miR156ae	BnaA07g08830D	1	14.88	1	21	1370	1390	UUGACAGAAGAUAGAGAGCAC	GUGCUCUCUCUCUUCUGUCAA	Cleavage	NO	ND	ND
bna_miR156ae	BnaC07g11390D	1	15.246	1	21	1482	1502	UUGACAGAAGAUAGAGAGCAC	GUGCUCUCUCUCUUCUGUCAA	Cleavage	NO	ND	ND
bna_miR156ae	BnaC07g17030D	1	14.448	1	21	1442	1462	UUGACAGAAGAUAGAGAGCAC	GUGCUCUCUCUCUUCUGUCAA	Cleavage	NO	ND	ND
bna_miR156ae	BnaC04g23930D	1	18.72	1	21	629	649	UUGACAGAAGAUAGAGAGCAC	GUGCUCUCUCUCUUCUGUCAA	Cleavage	NO	ND	ND
bna_miR156ae	BnaA07g08840D	1	9.439	1	21	1958	1978	UUGACAGAAGAUAGAGAGCAC	GUGCUCUCUCUCUUCUGUCAA	Cleavage	YES	ND	t2524352:1:1971:2014|t4547710:2:1972:2015
bna_miR156ae	BnaC02g14000D	1.5	18.205	1	21	814	834	UUGACAGAAGAUAGAGAGCAC	GUGCUCUCUCUCUUCUGUCAG	Cleavage	NO	ND	ND
bna_miR156ae	BnaC05g21280D	1.5	15.611	1	21	1200	1220	UUGACAGAAGAUAGAGAGCAC	GUGUUCUCUCUCUUCUGUCAA	Cleavage	NO	ND	ND
bna_miR156ae	BnaA02g14580D	1.5	18.205	1	21	809	829	UUGACAGAAGAUAGAGAGCAC	GUGCUCUCUCUCUUCUGUCAG	Cleavage	NO	ND	ND
bna_miR156ae	BnaC02g19100D	1.5	18.437	1	21	955	975	UUGACAGAAGAUAGAGAGCAC	GUGCUCUCUCUCUUCUGUCAG	Cleavage	NO	ND	ND
bna_miR156ae	BnaC05g21270D	1.5	15.011	1	21	1251	1271	UUGACAGAAGAUAGAGAGCAC	GUGCUUUCUCUCUUCUGUCAA	Cleavage	NO	ND	ND
bna_miR156ae	BnaC09g27080D	2	15.82	1	21	878	898	UUGACAGAAGAUAGAGAGCAC	GUGCUCUCUCUCUUCUGUCAU	Cleavage	NO	ND	ND
bna_miR156ae	BnaC09g34550D	2	9.688	1	20	336	355	UUGACAGAAGAUAGAGAGCA	AGCUCUCUAUCUUCUGUCAU	Cleavage	NO	ND	ND
bna_miR156ae	BnaCnng61400D	2.5	14.953	1	21	683	703	UUGACAGAAGAUAGAGAGCAC	GUGCUCACUCUCUUCUGUCAG	Cleavage	YES	ND	t3858328:1:696:739
bna_miR156ae	BnaC03g16490D	3	12.384	1	21	845	865	UUGACAGAAGAUAGAGAGCAC	GCGCUCUCUCUCUUCUGUCAU	Cleavage	NO	ND	ND
bna_miR156ae	BnaC03g49970D	3	15.344	1	20	1119	1138	UUGACAGAAGAUAGAGAGCA	UGUUUUUUGUUUUUUGUCAA	Cleavage	NO	ND	ND
bna_miR156ae	BnaA03g13580D	3	15.287	1	21	845	865	UUGACAGAAGAUAGAGAGCAC	GCGCUCUCUCUCUUCUGUCAU	Cleavage	NO	ND	ND
bna_miR156ae	BnaA08g09130D	2.5	24.57	1	20	368	387	UUGACAGAAGAUAGAGAGCA	UGCUCUCUGGUUUUUGUCAA	Translation	NO	ND	ND
bna_miR156ae	BnaC05g38350D	3	8.451	1	20	562	581	UUGACAGAAGAUAGAGAGCA	CGCUCUCUCUCUUCUGUCAU	Cleavage	NO	ND	ND
bna_miR156af	BnaAnng25050D	1	16.596	1	21	935	955	UUGACAGAAGAUAGAGAGCAC	GUGCUCUCUCUCUUCUGUCAA	Cleavage	NO	ND	ND
bna_miR156af	BnaC04g02520D	1	20.042	1	21	825	845	UUGACAGAAGAUAGAGAGCAC	GUGCUCUCUCUCUUCUGUCAA	Cleavage	NO	ND	ND
bna_miR156af	BnaA09g16340D	1	12.696	1	21	1112	1132	UUGACAGAAGAUAGAGAGCAC	GUGCUCUCUCUCUUCUGUCAA	Cleavage	NO	ND	ND
bna_miR156af	BnaC09g17430D	1	11.057	1	21	1006	1026	UUGACAGAAGAUAGAGAGCAC	GUGCUCUCUCUCUUCUGUCAA	Cleavage	YES	ND	t1211642:1:1019:1062
bna_miR156af	BnaA04g27550D	1	19.462	1	21	575	595	UUGACAGAAGAUAGAGAGCAC	GUGCUCUCUCUCUUCUGUCAA	Cleavage	NO	ND	ND
bna_miR156af	BnaC03g57620D	1	16.595	1	21	1180	1200	UUGACAGAAGAUAGAGAGCAC	GUGCUCUCUCUCUUCUGUCAA	Cleavage	NO	ND	ND
bna_miR156af	BnaA06g36780D	1	12.894	1	21	1316	1336	UUGACAGAAGAUAGAGAGCAC	GUGCUCUCUCUCUUCUGUCAA	Cleavage	NO	ND	ND
bna_miR156af	BnaA09g27960D	1.5	13.733	1	21	1254	1274	UUGACAGAAGAUAGAGAGCAC	GUGCUUUCUCUCUUCUGUCAA	Cleavage	NO	ND	ND
bna_miR156af	BnaC01g36290D	2	6.486	1	20	651	670	UUGACAGAAGAUAGAGAGCA	AGCUCUCUAUCUUCUGUCAU	Cleavage	NO	ND	ND
bna_miR156af	BnaC03g27870D	2	17.524	1	20	864	883	UUGACAGAAGAUAGAGAGCA	UGCUCUCUCUCUUCUGUCAU	Cleavage	NO	ND	ND
bna_miR156af	BnaC05g49700D	2	15.024	1	20	519	538	UUGACAGAAGAUAGAGAGCA	UGCUCUCUAUCUCUUGUCAG	Cleavage	NO	ND	ND
bna_miR156af	BnaC03g63100D	2.5	18.92	1	20	368	387	UUGACAGAAGAUAGAGAGCA	UGCUCUCUGGUUUUUGUCAA	Translation	NO	ND	ND
bna_miR156af	BnaC01g42990D	2	9.338	1	20	88	107	UUGACAGAAGAUAGAGAGCA	UUCUCUCUUUCUUCUGUCAA	Cleavage	YES	ND	t1002664:1:51:94|t1748355:1:54:97|t2194315:1:98:141
bna_miR156af	BnaA01g21750D	2	9.338	1	20	88	107	UUGACAGAAGAUAGAGAGCA	UUCUCUCUUUCUUCUGUCAA	Cleavage	YES	ND	t1002664:1:51:94|t1748355:1:54:97|t2194315:1:98:141
bna_miR156af	BnaA01g28740D	3	6.453	1	20	640	659	UUGACAGAAGAUAGAGAGCA	AGCUCUCUCUCUUCUGUCAU	Cleavage	NO	ND	ND
bna_miR156af	BnaAnng22630D	3	11.376	1	20	1361	1380	UUGACAGAAGAUAGAGAGCA	UGCUCUUUUUCUUCUGACAA	Cleavage	NO	ND	ND
bna_miR156af	BnaA07g17550D	1	13.358	1	21	566	586	UUGACAGAAGAUAGAGAGCAC	GUGCUCUCUCUCUUCUGUCAA	Cleavage	NO	ND	ND
bna_miR156af	BnaC06g16200D	1	12.507	1	21	596	616	UUGACAGAAGAUAGAGAGCAC	GUGCUCUCUCUCUUCUGUCAA	Cleavage	NO	ND	ND
bna_miR156af	BnaA05g02680D	1	22.371	1	21	743	763	UUGACAGAAGAUAGAGAGCAC	GUGCUCUCUCUCUUCUGUCAA	Cleavage	NO	ND	ND
bna_miR156af	BnaA04g24340D	1	22.65	1	21	1029	1049	UUGACAGAAGAUAGAGAGCAC	GUGCUCUCUCUCUUCUGUCAA	Cleavage	NO	ND	ND
bna_miR156af	BnaC07g11380D	1	18.91	1	21	1172	1192	UUGACAGAAGAUAGAGAGCAC	GUGCUCUCUCUCUUCUGUCAA	Cleavage	YES	ND	t0004573:1:1185:1228
bna_miR156af	BnaC04g48150D	1	22.904	1	21	1021	1041	UUGACAGAAGAUAGAGAGCAC	GUGCUCUCUCUCUUCUGUCAA	Cleavage	NO	ND	ND
bna_miR156af	BnaA07g08830D	1	14.88	1	21	1370	1390	UUGACAGAAGAUAGAGAGCAC	GUGCUCUCUCUCUUCUGUCAA	Cleavage	NO	ND	ND
bna_miR156af	BnaC07g11390D	1	15.246	1	21	1482	1502	UUGACAGAAGAUAGAGAGCAC	GUGCUCUCUCUCUUCUGUCAA	Cleavage	NO	ND	ND
bna_miR156af	BnaC07g17030D	1	14.448	1	21	1442	1462	UUGACAGAAGAUAGAGAGCAC	GUGCUCUCUCUCUUCUGUCAA	Cleavage	NO	ND	ND
bna_miR156af	BnaC04g23930D	1	18.72	1	21	629	649	UUGACAGAAGAUAGAGAGCAC	GUGCUCUCUCUCUUCUGUCAA	Cleavage	NO	ND	ND
bna_miR156af	BnaA07g08840D	1	9.439	1	21	1958	1978	UUGACAGAAGAUAGAGAGCAC	GUGCUCUCUCUCUUCUGUCAA	Cleavage	YES	ND	t2524352:1:1971:2014|t4547710:2:1972:2015
bna_miR156af	BnaC02g14000D	1.5	18.205	1	21	814	834	UUGACAGAAGAUAGAGAGCAC	GUGCUCUCUCUCUUCUGUCAG	Cleavage	NO	ND	ND
bna_miR156af	BnaC05g21280D	1.5	15.611	1	21	1200	1220	UUGACAGAAGAUAGAGAGCAC	GUGUUCUCUCUCUUCUGUCAA	Cleavage	NO	ND	ND
bna_miR156af	BnaA02g14580D	1.5	18.205	1	21	809	829	UUGACAGAAGAUAGAGAGCAC	GUGCUCUCUCUCUUCUGUCAG	Cleavage	NO	ND	ND
bna_miR156af	BnaC02g19100D	1.5	18.437	1	21	955	975	UUGACAGAAGAUAGAGAGCAC	GUGCUCUCUCUCUUCUGUCAG	Cleavage	NO	ND	ND
bna_miR156af	BnaC05g21270D	1.5	15.011	1	21	1251	1271	UUGACAGAAGAUAGAGAGCAC	GUGCUUUCUCUCUUCUGUCAA	Cleavage	NO	ND	ND
bna_miR156af	BnaC09g27080D	2	15.82	1	21	878	898	UUGACAGAAGAUAGAGAGCAC	GUGCUCUCUCUCUUCUGUCAU	Cleavage	NO	ND	ND
bna_miR156af	BnaC09g34550D	2	9.688	1	20	336	355	UUGACAGAAGAUAGAGAGCA	AGCUCUCUAUCUUCUGUCAU	Cleavage	NO	ND	ND
bna_miR156af	BnaCnng61400D	2.5	14.953	1	21	683	703	UUGACAGAAGAUAGAGAGCAC	GUGCUCACUCUCUUCUGUCAG	Cleavage	YES	ND	t3858328:1:696:739
bna_miR156af	BnaC03g16490D	3	12.384	1	21	845	865	UUGACAGAAGAUAGAGAGCAC	GCGCUCUCUCUCUUCUGUCAU	Cleavage	NO	ND	ND
bna_miR156af	BnaC03g49970D	3	15.344	1	20	1119	1138	UUGACAGAAGAUAGAGAGCA	UGUUUUUUGUUUUUUGUCAA	Cleavage	NO	ND	ND
bna_miR156af	BnaA03g13580D	3	15.287	1	21	845	865	UUGACAGAAGAUAGAGAGCAC	GCGCUCUCUCUCUUCUGUCAU	Cleavage	NO	ND	ND
bna_miR156af	BnaA08g09130D	2.5	24.57	1	20	368	387	UUGACAGAAGAUAGAGAGCA	UGCUCUCUGGUUUUUGUCAA	Translation	NO	ND	ND
bna_miR156af	BnaC05g38350D	3	8.451	1	20	562	581	UUGACAGAAGAUAGAGAGCA	CGCUCUCUCUCUUCUGUCAU	Cleavage	NO	ND	ND
bna_miR156ag	BnaAnng25050D	1	16.544	1	20	935	954	UGACAGAAGAGAGUGAGCAC	GUGCUCUCUCUCUUCUGUCA	Cleavage	NO	ND	ND
bna_miR156ag	BnaC04g02520D	1	19.875	1	20	825	844	UGACAGAAGAGAGUGAGCAC	GUGCUCUCUCUCUUCUGUCA	Cleavage	NO	ND	ND
bna_miR156ag	BnaA09g16340D	1	12.308	1	20	1112	1131	UGACAGAAGAGAGUGAGCAC	GUGCUCUCUCUCUUCUGUCA	Cleavage	NO	ND	ND
bna_miR156ag	BnaC09g17430D	1	11.444	1	20	1006	1025	UGACAGAAGAGAGUGAGCAC	GUGCUCUCUCUCUUCUGUCA	Cleavage	YES	ND	t1211642:1:1019:1062
bna_miR156ag	BnaA04g27550D	1	19.405	1	20	575	594	UGACAGAAGAGAGUGAGCAC	GUGCUCUCUCUCUUCUGUCA	Cleavage	NO	ND	ND
bna_miR156ag	BnaC03g57620D	1	16.543	1	20	1180	1199	UGACAGAAGAGAGUGAGCAC	GUGCUCUCUCUCUUCUGUCA	Cleavage	NO	ND	ND
bna_miR156ag	BnaA06g36780D	1	12.362	1	20	1316	1335	UGACAGAAGAGAGUGAGCAC	GUGCUCUCUCUCUUCUGUCA	Cleavage	NO	ND	ND
bna_miR156ag	BnaCnng05200D	2	16.901	1	20	456	475	UGACAGAAGAGAGUGAGCAC	UUGCUUGCUCUCUUCUGUCA	Cleavage	NO	ND	ND
bna_miR156ag	BnaA04g19840D	2	10.997	1	20	464	483	UGACAGAAGAGAGUGAGCAC	UUGCUUGCUCUCUUCUGUCA	Cleavage	NO	ND	ND
bna_miR156ag	BnaC04g44230D	2	14.261	1	20	525	544	UGACAGAAGAGAGUGAGCAC	UUGCUUGCUCUCUUCUGUCA	Cleavage	NO	ND	ND
bna_miR156ag	BnaA09g27960D	1.5	12.406	1	20	1254	1273	UGACAGAAGAGAGUGAGCAC	GUGCUUUCUCUCUUCUGUCA	Cleavage	NO	ND	ND
bna_miR156ag	BnaC03g27870D	2	18.262	1	20	863	882	UGACAGAAGAGAGUGAGCAC	UUGCUCUCUCUCUUCUGUCA	Cleavage	NO	ND	ND
bna_miR156ag	BnaA01g28740D	3	6.421	1	20	639	658	UGACAGAAGAGAGUGAGCAC	CAGCUCUCUCUCUUCUGUCA	Cleavage	NO	ND	ND
bna_miR156ag	BnaAnng02100D	3	12.29	1	20	828	847	UGACAGAAGAGAGUGAGCAC	CUGCUCACACUCUUCUGUCU	Cleavage	NO	ND	ND
bna_miR156ag	BnaC02g13660D	3	22.25	1	20	172	191	UGACAGAAGAGAGUGAGCAC	AUGCUCACUCUCCUCUGUUG	Cleavage	NO	ND	ND
bna_miR156ag	BnaA02g36920D	2.5	18.665	1	20	1	20	UGACAGAAGAGAGUGAGCAC	GUUUUCACUCUGUUCUGUCA	Translation	NO	ND	ND
bna_miR156ag	BnaC02g35000D	2.5	16.987	1	20	1	20	UGACAGAAGAGAGUGAGCAC	GUUUUCACUCUGUUCUGUCA	Translation	NO	ND	ND
bna_miR156ag	BnaA06g22970D	3	18.256	1	20	174	193	UGACAGAAGAGAGUGAGCAC	GUUCUUGUUCUCUUUUGUCA	Cleavage	NO	ND	ND
bna_miR156ag	BnaCnng28110D	3	8.143	1	20	1769	1788	UGACAGAAGAGAGUGAGCAC	GUGCUUUUUCUCUUUUGUCG	Cleavage	NO	ND	ND
bna_miR156ag	BnaCnng61400D	0	14.598	1	20	683	702	UGACAGAAGAGAGUGAGCAC	GUGCUCACUCUCUUCUGUCA	Cleavage	YES	ND	t3858328:1:696:739
bna_miR156ag	BnaA07g27730D	1	17.185	1	20	629	648	UGACAGAAGAGAGUGAGCAC	GUGCUCACUCCCUUCUGUCA	Translation	NO	ND	ND
bna_miR156ag	BnaA07g17550D	1	13.551	1	20	566	585	UGACAGAAGAGAGUGAGCAC	GUGCUCUCUCUCUUCUGUCA	Cleavage	NO	ND	ND
bna_miR156ag	BnaC06g16200D	1	12.915	1	20	596	615	UGACAGAAGAGAGUGAGCAC	GUGCUCUCUCUCUUCUGUCA	Cleavage	NO	ND	ND
bna_miR156ag	BnaC09g27080D	1	17.317	1	20	878	897	UGACAGAAGAGAGUGAGCAC	GUGCUCUCUCUCUUCUGUCA	Cleavage	NO	ND	ND
bna_miR156ag	BnaC02g14000D	1	18.564	1	20	814	833	UGACAGAAGAGAGUGAGCAC	GUGCUCUCUCUCUUCUGUCA	Cleavage	NO	ND	ND
bna_miR156ag	BnaA05g02680D	1	21.138	1	20	743	762	UGACAGAAGAGAGUGAGCAC	GUGCUCUCUCUCUUCUGUCA	Cleavage	NO	ND	ND
bna_miR156ag	BnaA02g14580D	1	18.564	1	20	809	828	UGACAGAAGAGAGUGAGCAC	GUGCUCUCUCUCUUCUGUCA	Cleavage	NO	ND	ND
bna_miR156ag	BnaA04g24340D	1	23.909	1	20	1029	1048	UGACAGAAGAGAGUGAGCAC	GUGCUCUCUCUCUUCUGUCA	Cleavage	NO	ND	ND
bna_miR156ag	BnaC02g19100D	1	18.564	1	20	955	974	UGACAGAAGAGAGUGAGCAC	GUGCUCUCUCUCUUCUGUCA	Cleavage	NO	ND	ND
bna_miR156ag	BnaC07g11380D	1	18.783	1	20	1172	1191	UGACAGAAGAGAGUGAGCAC	GUGCUCUCUCUCUUCUGUCA	Cleavage	YES	ND	t0004573:1:1185:1228
bna_miR156ag	BnaC04g48150D	1	23.078	1	20	1021	1040	UGACAGAAGAGAGUGAGCAC	GUGCUCUCUCUCUUCUGUCA	Cleavage	NO	ND	ND
bna_miR156ag	BnaA07g08830D	1	15.661	1	20	1370	1389	UGACAGAAGAGAGUGAGCAC	GUGCUCUCUCUCUUCUGUCA	Cleavage	NO	ND	ND
bna_miR156ag	BnaC07g11390D	1	15.244	1	20	1482	1501	UGACAGAAGAGAGUGAGCAC	GUGCUCUCUCUCUUCUGUCA	Cleavage	NO	ND	ND
bna_miR156ag	BnaC07g17030D	1	14.595	1	20	1442	1461	UGACAGAAGAGAGUGAGCAC	GUGCUCUCUCUCUUCUGUCA	Cleavage	NO	ND	ND
bna_miR156ag	BnaC04g23930D	1	18.673	1	20	629	648	UGACAGAAGAGAGUGAGCAC	GUGCUCUCUCUCUUCUGUCA	Cleavage	NO	ND	ND
bna_miR156ag	BnaA07g08840D	1	9.512	1	20	1958	1977	UGACAGAAGAGAGUGAGCAC	GUGCUCUCUCUCUUCUGUCA	Cleavage	YES	ND	t2524352:1:1971:2014|t4547710:2:1972:2015
bna_miR156ag	BnaC03g18800D	2	14.217	1	20	594	613	UGACAGAAGAGAGUGAGCAC	UUGCUUGCUCUCUUCUGUCA	Cleavage	NO	ND	ND
bna_miR156ag	BnaA05g09840D	2	14.427	1	20	643	662	UGACAGAAGAGAGUGAGCAC	UUGCUUGCUCUCUUCUGUCA	Cleavage	NO	ND	ND
bna_miR156ag	BnaC05g21280D	1.5	16.652	1	20	1200	1219	UGACAGAAGAGAGUGAGCAC	GUGUUCUCUCUCUUCUGUCA	Cleavage	NO	ND	ND
bna_miR156ag	BnaC05g21270D	1.5	12.595	1	20	1251	1270	UGACAGAAGAGAGUGAGCAC	GUGCUUUCUCUCUUCUGUCA	Cleavage	NO	ND	ND
bna_miR156ag	BnaC03g16490D	2	12.852	1	20	845	864	UGACAGAAGAGAGUGAGCAC	GCGCUCUCUCUCUUCUGUCA	Cleavage	NO	ND	ND
bna_miR156ag	BnaA03g13580D	2	15.371	1	20	845	864	UGACAGAAGAGAGUGAGCAC	GCGCUCUCUCUCUUCUGUCA	Cleavage	NO	ND	ND
bna_miR156ag	BnaC05g38350D	3	8.446	1	20	561	580	UGACAGAAGAGAGUGAGCAC	CCGCUCUCUCUCUUCUGUCA	Cleavage	NO	ND	ND
bna_miR156ah	BnaAnng25050D	1	16.596	1	21	935	955	UUGACAGAAGAGAGUGAGCAC	GUGCUCUCUCUCUUCUGUCAA	Cleavage	NO	ND	ND
bna_miR156ah	BnaC04g02520D	1	20.042	1	21	825	845	UUGACAGAAGAGAGUGAGCAC	GUGCUCUCUCUCUUCUGUCAA	Cleavage	NO	ND	ND
bna_miR156ah	BnaA09g16340D	1	12.696	1	21	1112	1132	UUGACAGAAGAGAGUGAGCAC	GUGCUCUCUCUCUUCUGUCAA	Cleavage	NO	ND	ND
bna_miR156ah	BnaC09g17430D	1	11.057	1	21	1006	1026	UUGACAGAAGAGAGUGAGCAC	GUGCUCUCUCUCUUCUGUCAA	Cleavage	YES	ND	t1211642:1:1019:1062
bna_miR156ah	BnaA04g27550D	1	19.462	1	21	575	595	UUGACAGAAGAGAGUGAGCAC	GUGCUCUCUCUCUUCUGUCAA	Cleavage	NO	ND	ND
bna_miR156ah	BnaC03g57620D	1	16.595	1	21	1180	1200	UUGACAGAAGAGAGUGAGCAC	GUGCUCUCUCUCUUCUGUCAA	Cleavage	NO	ND	ND
bna_miR156ah	BnaA06g36780D	1	12.894	1	21	1316	1336	UUGACAGAAGAGAGUGAGCAC	GUGCUCUCUCUCUUCUGUCAA	Cleavage	NO	ND	ND
bna_miR156ah	BnaA09g27960D	1.5	13.733	1	21	1254	1274	UUGACAGAAGAGAGUGAGCAC	GUGCUUUCUCUCUUCUGUCAA	Cleavage	NO	ND	ND
bna_miR156ah	BnaCnng05200D	1.5	17.875	1	20	457	476	UUGACAGAAGAGAGUGAGCA	UGCUUGCUCUCUUCUGUCAG	Cleavage	NO	ND	ND
bna_miR156ah	BnaA04g19840D	1.5	10.476	1	20	465	484	UUGACAGAAGAGAGUGAGCA	UGCUUGCUCUCUUCUGUCAG	Cleavage	NO	ND	ND
bna_miR156ah	BnaC04g44230D	1.5	14.075	1	20	526	545	UUGACAGAAGAGAGUGAGCA	UGCUUGCUCUCUUCUGUCAG	Cleavage	NO	ND	ND
bna_miR156ah	BnaC03g27870D	2	17.524	1	20	864	883	UUGACAGAAGAGAGUGAGCA	UGCUCUCUCUCUUCUGUCAU	Cleavage	NO	ND	ND
bna_miR156ah	BnaC02g13660D	2.5	22.636	1	20	173	192	UUGACAGAAGAGAGUGAGCA	UGCUCACUCUCCUCUGUUGG	Translation	NO	ND	ND
bna_miR156ah	BnaA01g28740D	3	6.453	1	20	640	659	UUGACAGAAGAGAGUGAGCA	AGCUCUCUCUCUUCUGUCAU	Cleavage	NO	ND	ND
bna_miR156ah	BnaC05g14580D	3	16.436	1	20	294	313	UUGACAGAAGAGAGUGAGCA	UGCUCAAUCUCUUCUCUCAG	Cleavage	YES	ND	t2401724:1:303:346
bna_miR156ah	BnaA03g46230D	3	15.6	1	20	480	499	UUGACAGAAGAGAGUGAGCA	UGUAUACUCUCUUCUGUUGA	Cleavage	NO	ND	ND
bna_miR156ah	BnaC07g03580D	3	8.542	1	20	135	154	UUGACAGAAGAGAGUGAGCA	UGUUCAUCUUCUUCUGUUAA	Cleavage	NO	ND	ND
bna_miR156ah	BnaC01g42990D	2.5	9.338	1	20	88	107	UUGACAGAAGAGAGUGAGCA	UUCUCUCUUUCUUCUGUCAA	Cleavage	YES	ND	t1002664:1:51:94|t1748355:1:54:97|t2194315:1:98:141
bna_miR156ah	BnaA01g21750D	2.5	9.338	1	20	88	107	UUGACAGAAGAGAGUGAGCA	UUCUCUCUUUCUUCUGUCAA	Cleavage	YES	ND	t1002664:1:51:94|t1748355:1:54:97|t2194315:1:98:141
bna_miR156ah	BnaC07g49170D	2.5	14.227	1	20	372	391	UUGACAGAAGAGAGUGAGCA	UGCUUACGCUGUUCUGUCAA	Translation	NO	ND	ND
bna_miR156ah	BnaCnng61400D	0.5	14.953	1	21	683	703	UUGACAGAAGAGAGUGAGCAC	GUGCUCACUCUCUUCUGUCAG	Cleavage	YES	ND	t3858328:1:696:739
bna_miR156ah	BnaA07g17550D	1	13.358	1	21	566	586	UUGACAGAAGAGAGUGAGCAC	GUGCUCUCUCUCUUCUGUCAA	Cleavage	NO	ND	ND
bna_miR156ah	BnaC06g16200D	1	12.507	1	21	596	616	UUGACAGAAGAGAGUGAGCAC	GUGCUCUCUCUCUUCUGUCAA	Cleavage	NO	ND	ND
bna_miR156ah	BnaA05g02680D	1	22.371	1	21	743	763	UUGACAGAAGAGAGUGAGCAC	GUGCUCUCUCUCUUCUGUCAA	Cleavage	NO	ND	ND
bna_miR156ah	BnaA04g24340D	1	22.65	1	21	1029	1049	UUGACAGAAGAGAGUGAGCAC	GUGCUCUCUCUCUUCUGUCAA	Cleavage	NO	ND	ND
bna_miR156ah	BnaC07g11380D	1	18.91	1	21	1172	1192	UUGACAGAAGAGAGUGAGCAC	GUGCUCUCUCUCUUCUGUCAA	Cleavage	YES	ND	t0004573:1:1185:1228
bna_miR156ah	BnaC04g48150D	1	22.904	1	21	1021	1041	UUGACAGAAGAGAGUGAGCAC	GUGCUCUCUCUCUUCUGUCAA	Cleavage	NO	ND	ND
bna_miR156ah	BnaA07g08830D	1	14.88	1	21	1370	1390	UUGACAGAAGAGAGUGAGCAC	GUGCUCUCUCUCUUCUGUCAA	Cleavage	NO	ND	ND
bna_miR156ah	BnaC07g11390D	1	15.246	1	21	1482	1502	UUGACAGAAGAGAGUGAGCAC	GUGCUCUCUCUCUUCUGUCAA	Cleavage	NO	ND	ND
bna_miR156ah	BnaC07g17030D	1	14.448	1	21	1442	1462	UUGACAGAAGAGAGUGAGCAC	GUGCUCUCUCUCUUCUGUCAA	Cleavage	NO	ND	ND
bna_miR156ah	BnaC04g23930D	1	18.72	1	21	629	649	UUGACAGAAGAGAGUGAGCAC	GUGCUCUCUCUCUUCUGUCAA	Cleavage	NO	ND	ND
bna_miR156ah	BnaA07g08840D	1	9.439	1	21	1958	1978	UUGACAGAAGAGAGUGAGCAC	GUGCUCUCUCUCUUCUGUCAA	Cleavage	YES	ND	t2524352:1:1971:2014|t4547710:2:1972:2015
bna_miR156ah	BnaC03g18800D	1	14.595	1	20	595	614	UUGACAGAAGAGAGUGAGCA	UGCUUGCUCUCUUCUGUCAA	Cleavage	NO	ND	ND
bna_miR156ah	BnaA07g27730D	1.5	17.166	1	21	629	649	UUGACAGAAGAGAGUGAGCAC	GUGCUCACUCCCUUCUGUCAG	Translation	NO	ND	ND
bna_miR156ah	BnaC02g14000D	1.5	18.205	1	21	814	834	UUGACAGAAGAGAGUGAGCAC	GUGCUCUCUCUCUUCUGUCAG	Cleavage	NO	ND	ND
bna_miR156ah	BnaC05g21280D	1.5	15.611	1	21	1200	1220	UUGACAGAAGAGAGUGAGCAC	GUGUUCUCUCUCUUCUGUCAA	Cleavage	NO	ND	ND
bna_miR156ah	BnaA02g14580D	1.5	18.205	1	21	809	829	UUGACAGAAGAGAGUGAGCAC	GUGCUCUCUCUCUUCUGUCAG	Cleavage	NO	ND	ND
bna_miR156ah	BnaC02g19100D	1.5	18.437	1	21	955	975	UUGACAGAAGAGAGUGAGCAC	GUGCUCUCUCUCUUCUGUCAG	Cleavage	NO	ND	ND
bna_miR156ah	BnaC05g21270D	1.5	15.011	1	21	1251	1271	UUGACAGAAGAGAGUGAGCAC	GUGCUUUCUCUCUUCUGUCAA	Cleavage	NO	ND	ND
bna_miR156ah	BnaA05g09840D	1.5	14.989	1	20	644	663	UUGACAGAAGAGAGUGAGCA	UGCUUGCUCUCUUCUGUCAG	Cleavage	NO	ND	ND
bna_miR156ah	BnaC09g27080D	2	15.82	1	21	878	898	UUGACAGAAGAGAGUGAGCAC	GUGCUCUCUCUCUUCUGUCAU	Cleavage	NO	ND	ND
bna_miR156ah	BnaC03g16490D	3	12.384	1	21	845	865	UUGACAGAAGAGAGUGAGCAC	GCGCUCUCUCUCUUCUGUCAU	Cleavage	NO	ND	ND
bna_miR156ah	BnaA03g13580D	3	15.287	1	21	845	865	UUGACAGAAGAGAGUGAGCAC	GCGCUCUCUCUCUUCUGUCAU	Cleavage	NO	ND	ND
bna_miR156ah	BnaC05g38350D	3	8.451	1	20	562	581	UUGACAGAAGAGAGUGAGCA	CGCUCUCUCUCUUCUGUCAU	Cleavage	NO	ND	ND
bna_miR156ai	BnaAnng25050D	1	16.596	1	21	935	955	UUGACAGAAGAGAGCGAGCAC	GUGCUCUCUCUCUUCUGUCAA	Cleavage	NO	ND	ND
bna_miR156ai	BnaC04g02520D	1	20.042	1	21	825	845	UUGACAGAAGAGAGCGAGCAC	GUGCUCUCUCUCUUCUGUCAA	Cleavage	NO	ND	ND
bna_miR156ai	BnaA09g16340D	1	12.696	1	21	1112	1132	UUGACAGAAGAGAGCGAGCAC	GUGCUCUCUCUCUUCUGUCAA	Cleavage	NO	ND	ND
bna_miR156ai	BnaC09g17430D	1	11.057	1	21	1006	1026	UUGACAGAAGAGAGCGAGCAC	GUGCUCUCUCUCUUCUGUCAA	Cleavage	YES	ND	t1211642:1:1019:1062
bna_miR156ai	BnaA04g27550D	1	19.462	1	21	575	595	UUGACAGAAGAGAGCGAGCAC	GUGCUCUCUCUCUUCUGUCAA	Cleavage	NO	ND	ND
bna_miR156ai	BnaC03g57620D	1	16.595	1	21	1180	1200	UUGACAGAAGAGAGCGAGCAC	GUGCUCUCUCUCUUCUGUCAA	Cleavage	NO	ND	ND
bna_miR156ai	BnaA06g36780D	1	12.894	1	21	1316	1336	UUGACAGAAGAGAGCGAGCAC	GUGCUCUCUCUCUUCUGUCAA	Cleavage	NO	ND	ND
bna_miR156ai	BnaCnng05200D	1	17.875	1	20	457	476	UUGACAGAAGAGAGCGAGCA	UGCUUGCUCUCUUCUGUCAG	Cleavage	NO	ND	ND
bna_miR156ai	BnaA04g19840D	1	10.476	1	20	465	484	UUGACAGAAGAGAGCGAGCA	UGCUUGCUCUCUUCUGUCAG	Cleavage	NO	ND	ND
bna_miR156ai	BnaC04g44230D	1	14.075	1	20	526	545	UUGACAGAAGAGAGCGAGCA	UGCUUGCUCUCUUCUGUCAG	Cleavage	NO	ND	ND
bna_miR156ai	BnaA09g27960D	1.5	13.733	1	21	1254	1274	UUGACAGAAGAGAGCGAGCAC	GUGCUUUCUCUCUUCUGUCAA	Cleavage	NO	ND	ND
bna_miR156ai	BnaC03g27870D	2	17.524	1	20	864	883	UUGACAGAAGAGAGCGAGCA	UGCUCUCUCUCUUCUGUCAU	Cleavage	NO	ND	ND
bna_miR156ai	BnaC06g01620D	2.5	14.67	1	20	1687	1706	UUGACAGAAGAGAGCGAGCA	UUCUUGUUCUUUUCUGUCAA	Cleavage	YES	ND	t4457741:2:1658:1701
bna_miR156ai	BnaA01g28740D	3	6.453	1	20	640	659	UUGACAGAAGAGAGCGAGCA	AGCUCUCUCUCUUCUGUCAU	Cleavage	NO	ND	ND
bna_miR156ai	BnaA01g21750D	2.5	9.338	1	20	88	107	UUGACAGAAGAGAGCGAGCA	UUCUCUCUUUCUUCUGUCAA	Cleavage	YES	ND	t1002664:1:51:94|t1748355:1:54:97|t2194315:1:98:141
bna_miR156ai	BnaC01g42990D	2.5	9.338	1	20	88	107	UUGACAGAAGAGAGCGAGCA	UUCUCUCUUUCUUCUGUCAA	Cleavage	YES	ND	t1002664:1:51:94|t1748355:1:54:97|t2194315:1:98:141
bna_miR156ai	BnaA09g13720D	3	15.879	1	20	24	43	UUGACAGAAGAGAGCGAGCA	UGCUUGUUUCCUUCUGUUAA	Translation	NO	ND	ND
bna_miR156ai	BnaC03g18800D	0.5	14.595	1	20	595	614	UUGACAGAAGAGAGCGAGCA	UGCUUGCUCUCUUCUGUCAA	Cleavage	NO	ND	ND
bna_miR156ai	BnaA07g17550D	1	13.358	1	21	566	586	UUGACAGAAGAGAGCGAGCAC	GUGCUCUCUCUCUUCUGUCAA	Cleavage	NO	ND	ND
bna_miR156ai	BnaC06g16200D	1	12.507	1	21	596	616	UUGACAGAAGAGAGCGAGCAC	GUGCUCUCUCUCUUCUGUCAA	Cleavage	NO	ND	ND
bna_miR156ai	BnaA05g02680D	1	22.371	1	21	743	763	UUGACAGAAGAGAGCGAGCAC	GUGCUCUCUCUCUUCUGUCAA	Cleavage	NO	ND	ND
bna_miR156ai	BnaA04g24340D	1	22.65	1	21	1029	1049	UUGACAGAAGAGAGCGAGCAC	GUGCUCUCUCUCUUCUGUCAA	Cleavage	NO	ND	ND
bna_miR156ai	BnaC07g11380D	1	18.91	1	21	1172	1192	UUGACAGAAGAGAGCGAGCAC	GUGCUCUCUCUCUUCUGUCAA	Cleavage	YES	ND	t0004573:1:1185:1228
bna_miR156ai	BnaC04g48150D	1	22.904	1	21	1021	1041	UUGACAGAAGAGAGCGAGCAC	GUGCUCUCUCUCUUCUGUCAA	Cleavage	NO	ND	ND
bna_miR156ai	BnaA07g08830D	1	14.88	1	21	1370	1390	UUGACAGAAGAGAGCGAGCAC	GUGCUCUCUCUCUUCUGUCAA	Cleavage	NO	ND	ND
bna_miR156ai	BnaC07g11390D	1	15.246	1	21	1482	1502	UUGACAGAAGAGAGCGAGCAC	GUGCUCUCUCUCUUCUGUCAA	Cleavage	NO	ND	ND
bna_miR156ai	BnaC07g17030D	1	14.448	1	21	1442	1462	UUGACAGAAGAGAGCGAGCAC	GUGCUCUCUCUCUUCUGUCAA	Cleavage	NO	ND	ND
bna_miR156ai	BnaC04g23930D	1	18.72	1	21	629	649	UUGACAGAAGAGAGCGAGCAC	GUGCUCUCUCUCUUCUGUCAA	Cleavage	NO	ND	ND
bna_miR156ai	BnaA07g08840D	1	9.439	1	21	1958	1978	UUGACAGAAGAGAGCGAGCAC	GUGCUCUCUCUCUUCUGUCAA	Cleavage	YES	ND	t2524352:1:1971:2014|t4547710:2:1972:2015
bna_miR156ai	BnaA05g09840D	1	14.989	1	20	644	663	UUGACAGAAGAGAGCGAGCA	UGCUUGCUCUCUUCUGUCAG	Cleavage	NO	ND	ND
bna_miR156ai	BnaC02g14000D	1.5	18.205	1	21	814	834	UUGACAGAAGAGAGCGAGCAC	GUGCUCUCUCUCUUCUGUCAG	Cleavage	NO	ND	ND
bna_miR156ai	BnaCnng61400D	1.5	14.953	1	21	683	703	UUGACAGAAGAGAGCGAGCAC	GUGCUCACUCUCUUCUGUCAG	Cleavage	YES	ND	t3858328:1:696:739
bna_miR156ai	BnaC05g21280D	1.5	15.611	1	21	1200	1220	UUGACAGAAGAGAGCGAGCAC	GUGUUCUCUCUCUUCUGUCAA	Cleavage	NO	ND	ND
bna_miR156ai	BnaA02g14580D	1.5	18.205	1	21	809	829	UUGACAGAAGAGAGCGAGCAC	GUGCUCUCUCUCUUCUGUCAG	Cleavage	NO	ND	ND
bna_miR156ai	BnaC02g19100D	1.5	18.437	1	21	955	975	UUGACAGAAGAGAGCGAGCAC	GUGCUCUCUCUCUUCUGUCAG	Cleavage	NO	ND	ND
bna_miR156ai	BnaC05g21270D	1.5	15.011	1	21	1251	1271	UUGACAGAAGAGAGCGAGCAC	GUGCUUUCUCUCUUCUGUCAA	Cleavage	NO	ND	ND
bna_miR156ai	BnaC09g27080D	2	15.82	1	21	878	898	UUGACAGAAGAGAGCGAGCAC	GUGCUCUCUCUCUUCUGUCAU	Cleavage	NO	ND	ND
bna_miR156ai	BnaA07g27730D	2.5	17.166	1	21	629	649	UUGACAGAAGAGAGCGAGCAC	GUGCUCACUCCCUUCUGUCAG	Translation	NO	ND	ND
bna_miR156ai	BnaC03g16490D	3	12.384	1	21	845	865	UUGACAGAAGAGAGCGAGCAC	GCGCUCUCUCUCUUCUGUCAU	Cleavage	NO	ND	ND
bna_miR156ai	BnaA03g13580D	3	15.287	1	21	845	865	UUGACAGAAGAGAGCGAGCAC	GCGCUCUCUCUCUUCUGUCAU	Cleavage	NO	ND	ND
bna_miR156aj	BnaAnng25050D	1	16.544	1	20	935	954	UGACAGAAGAGAGUGAGCAC	GUGCUCUCUCUCUUCUGUCA	Cleavage	NO	ND	ND
bna_miR156aj	BnaC04g02520D	1	19.875	1	20	825	844	UGACAGAAGAGAGUGAGCAC	GUGCUCUCUCUCUUCUGUCA	Cleavage	NO	ND	ND
bna_miR156aj	BnaA09g16340D	1	12.308	1	20	1112	1131	UGACAGAAGAGAGUGAGCAC	GUGCUCUCUCUCUUCUGUCA	Cleavage	NO	ND	ND
bna_miR156aj	BnaC09g17430D	1	11.444	1	20	1006	1025	UGACAGAAGAGAGUGAGCAC	GUGCUCUCUCUCUUCUGUCA	Cleavage	YES	ND	t1211642:1:1019:1062
bna_miR156aj	BnaA04g27550D	1	19.405	1	20	575	594	UGACAGAAGAGAGUGAGCAC	GUGCUCUCUCUCUUCUGUCA	Cleavage	NO	ND	ND
bna_miR156aj	BnaC03g57620D	1	16.543	1	20	1180	1199	UGACAGAAGAGAGUGAGCAC	GUGCUCUCUCUCUUCUGUCA	Cleavage	NO	ND	ND
bna_miR156aj	BnaA06g36780D	1	12.362	1	20	1316	1335	UGACAGAAGAGAGUGAGCAC	GUGCUCUCUCUCUUCUGUCA	Cleavage	NO	ND	ND
bna_miR156aj	BnaCnng05200D	2	16.901	1	20	456	475	UGACAGAAGAGAGUGAGCAC	UUGCUUGCUCUCUUCUGUCA	Cleavage	NO	ND	ND
bna_miR156aj	BnaA04g19840D	2	10.997	1	20	464	483	UGACAGAAGAGAGUGAGCAC	UUGCUUGCUCUCUUCUGUCA	Cleavage	NO	ND	ND
bna_miR156aj	BnaC04g44230D	2	14.261	1	20	525	544	UGACAGAAGAGAGUGAGCAC	UUGCUUGCUCUCUUCUGUCA	Cleavage	NO	ND	ND
bna_miR156aj	BnaA09g27960D	1.5	12.406	1	20	1254	1273	UGACAGAAGAGAGUGAGCAC	GUGCUUUCUCUCUUCUGUCA	Cleavage	NO	ND	ND
bna_miR156aj	BnaC03g27870D	2	18.262	1	20	863	882	UGACAGAAGAGAGUGAGCAC	UUGCUCUCUCUCUUCUGUCA	Cleavage	NO	ND	ND
bna_miR156aj	BnaA01g28740D	3	6.421	1	20	639	658	UGACAGAAGAGAGUGAGCAC	CAGCUCUCUCUCUUCUGUCA	Cleavage	NO	ND	ND
bna_miR156aj	BnaAnng02100D	3	12.29	1	20	828	847	UGACAGAAGAGAGUGAGCAC	CUGCUCACACUCUUCUGUCU	Cleavage	NO	ND	ND
bna_miR156aj	BnaC02g13660D	3	22.25	1	20	172	191	UGACAGAAGAGAGUGAGCAC	AUGCUCACUCUCCUCUGUUG	Cleavage	NO	ND	ND
bna_miR156aj	BnaA02g36920D	2.5	18.665	1	20	1	20	UGACAGAAGAGAGUGAGCAC	GUUUUCACUCUGUUCUGUCA	Translation	NO	ND	ND
bna_miR156aj	BnaC02g35000D	2.5	16.987	1	20	1	20	UGACAGAAGAGAGUGAGCAC	GUUUUCACUCUGUUCUGUCA	Translation	NO	ND	ND
bna_miR156aj	BnaA06g22970D	3	18.256	1	20	174	193	UGACAGAAGAGAGUGAGCAC	GUUCUUGUUCUCUUUUGUCA	Cleavage	NO	ND	ND
bna_miR156aj	BnaCnng28110D	3	8.143	1	20	1769	1788	UGACAGAAGAGAGUGAGCAC	GUGCUUUUUCUCUUUUGUCG	Cleavage	NO	ND	ND
bna_miR156aj	BnaCnng61400D	0	14.598	1	20	683	702	UGACAGAAGAGAGUGAGCAC	GUGCUCACUCUCUUCUGUCA	Cleavage	YES	ND	t3858328:1:696:739
bna_miR156aj	BnaA07g27730D	1	17.185	1	20	629	648	UGACAGAAGAGAGUGAGCAC	GUGCUCACUCCCUUCUGUCA	Translation	NO	ND	ND
bna_miR156aj	BnaA07g17550D	1	13.551	1	20	566	585	UGACAGAAGAGAGUGAGCAC	GUGCUCUCUCUCUUCUGUCA	Cleavage	NO	ND	ND
bna_miR156aj	BnaC06g16200D	1	12.915	1	20	596	615	UGACAGAAGAGAGUGAGCAC	GUGCUCUCUCUCUUCUGUCA	Cleavage	NO	ND	ND
bna_miR156aj	BnaC09g27080D	1	17.317	1	20	878	897	UGACAGAAGAGAGUGAGCAC	GUGCUCUCUCUCUUCUGUCA	Cleavage	NO	ND	ND
bna_miR156aj	BnaC02g14000D	1	18.564	1	20	814	833	UGACAGAAGAGAGUGAGCAC	GUGCUCUCUCUCUUCUGUCA	Cleavage	NO	ND	ND
bna_miR156aj	BnaA05g02680D	1	21.138	1	20	743	762	UGACAGAAGAGAGUGAGCAC	GUGCUCUCUCUCUUCUGUCA	Cleavage	NO	ND	ND
bna_miR156aj	BnaA02g14580D	1	18.564	1	20	809	828	UGACAGAAGAGAGUGAGCAC	GUGCUCUCUCUCUUCUGUCA	Cleavage	NO	ND	ND
bna_miR156aj	BnaA04g24340D	1	23.909	1	20	1029	1048	UGACAGAAGAGAGUGAGCAC	GUGCUCUCUCUCUUCUGUCA	Cleavage	NO	ND	ND
bna_miR156aj	BnaC02g19100D	1	18.564	1	20	955	974	UGACAGAAGAGAGUGAGCAC	GUGCUCUCUCUCUUCUGUCA	Cleavage	NO	ND	ND
bna_miR156aj	BnaC07g11380D	1	18.783	1	20	1172	1191	UGACAGAAGAGAGUGAGCAC	GUGCUCUCUCUCUUCUGUCA	Cleavage	YES	ND	t0004573:1:1185:1228
bna_miR156aj	BnaC04g48150D	1	23.078	1	20	1021	1040	UGACAGAAGAGAGUGAGCAC	GUGCUCUCUCUCUUCUGUCA	Cleavage	NO	ND	ND
bna_miR156aj	BnaA07g08830D	1	15.661	1	20	1370	1389	UGACAGAAGAGAGUGAGCAC	GUGCUCUCUCUCUUCUGUCA	Cleavage	NO	ND	ND
bna_miR156aj	BnaC07g11390D	1	15.244	1	20	1482	1501	UGACAGAAGAGAGUGAGCAC	GUGCUCUCUCUCUUCUGUCA	Cleavage	NO	ND	ND
bna_miR156aj	BnaC07g17030D	1	14.595	1	20	1442	1461	UGACAGAAGAGAGUGAGCAC	GUGCUCUCUCUCUUCUGUCA	Cleavage	NO	ND	ND
bna_miR156aj	BnaC04g23930D	1	18.673	1	20	629	648	UGACAGAAGAGAGUGAGCAC	GUGCUCUCUCUCUUCUGUCA	Cleavage	NO	ND	ND
bna_miR156aj	BnaA07g08840D	1	9.512	1	20	1958	1977	UGACAGAAGAGAGUGAGCAC	GUGCUCUCUCUCUUCUGUCA	Cleavage	YES	ND	t2524352:1:1971:2014|t4547710:2:1972:2015
bna_miR156aj	BnaC03g18800D	2	14.217	1	20	594	613	UGACAGAAGAGAGUGAGCAC	UUGCUUGCUCUCUUCUGUCA	Cleavage	NO	ND	ND
bna_miR156aj	BnaA05g09840D	2	14.427	1	20	643	662	UGACAGAAGAGAGUGAGCAC	UUGCUUGCUCUCUUCUGUCA	Cleavage	NO	ND	ND
bna_miR156aj	BnaC05g21280D	1.5	16.652	1	20	1200	1219	UGACAGAAGAGAGUGAGCAC	GUGUUCUCUCUCUUCUGUCA	Cleavage	NO	ND	ND
bna_miR156aj	BnaC05g21270D	1.5	12.595	1	20	1251	1270	UGACAGAAGAGAGUGAGCAC	GUGCUUUCUCUCUUCUGUCA	Cleavage	NO	ND	ND
bna_miR156aj	BnaC03g16490D	2	12.852	1	20	845	864	UGACAGAAGAGAGUGAGCAC	GCGCUCUCUCUCUUCUGUCA	Cleavage	NO	ND	ND
bna_miR156aj	BnaA03g13580D	2	15.371	1	20	845	864	UGACAGAAGAGAGUGAGCAC	GCGCUCUCUCUCUUCUGUCA	Cleavage	NO	ND	ND
bna_miR156aj	BnaC05g38350D	3	8.446	1	20	561	580	UGACAGAAGAGAGUGAGCAC	CCGCUCUCUCUCUUCUGUCA	Cleavage	NO	ND	ND
bna_miR156ak	BnaAnng25050D	1	16.544	1	20	935	954	UGACAGAAGAGAGUGAGCAC	GUGCUCUCUCUCUUCUGUCA	Cleavage	NO	ND	ND
bna_miR156ak	BnaC04g02520D	1	19.875	1	20	825	844	UGACAGAAGAGAGUGAGCAC	GUGCUCUCUCUCUUCUGUCA	Cleavage	NO	ND	ND
bna_miR156ak	BnaA09g16340D	1	12.308	1	20	1112	1131	UGACAGAAGAGAGUGAGCAC	GUGCUCUCUCUCUUCUGUCA	Cleavage	NO	ND	ND
bna_miR156ak	BnaC09g17430D	1	11.444	1	20	1006	1025	UGACAGAAGAGAGUGAGCAC	GUGCUCUCUCUCUUCUGUCA	Cleavage	YES	ND	t1211642:1:1019:1062
bna_miR156ak	BnaA04g27550D	1	19.405	1	20	575	594	UGACAGAAGAGAGUGAGCAC	GUGCUCUCUCUCUUCUGUCA	Cleavage	NO	ND	ND
bna_miR156ak	BnaC03g57620D	1	16.543	1	20	1180	1199	UGACAGAAGAGAGUGAGCAC	GUGCUCUCUCUCUUCUGUCA	Cleavage	NO	ND	ND
bna_miR156ak	BnaA06g36780D	1	12.362	1	20	1316	1335	UGACAGAAGAGAGUGAGCAC	GUGCUCUCUCUCUUCUGUCA	Cleavage	NO	ND	ND
bna_miR156ak	BnaCnng05200D	2	16.901	1	20	456	475	UGACAGAAGAGAGUGAGCAC	UUGCUUGCUCUCUUCUGUCA	Cleavage	NO	ND	ND
bna_miR156ak	BnaA04g19840D	2	10.997	1	20	464	483	UGACAGAAGAGAGUGAGCAC	UUGCUUGCUCUCUUCUGUCA	Cleavage	NO	ND	ND
bna_miR156ak	BnaC04g44230D	2	14.261	1	20	525	544	UGACAGAAGAGAGUGAGCAC	UUGCUUGCUCUCUUCUGUCA	Cleavage	NO	ND	ND
bna_miR156ak	BnaA09g27960D	1.5	12.406	1	20	1254	1273	UGACAGAAGAGAGUGAGCAC	GUGCUUUCUCUCUUCUGUCA	Cleavage	NO	ND	ND
bna_miR156ak	BnaC03g27870D	2	18.262	1	20	863	882	UGACAGAAGAGAGUGAGCAC	UUGCUCUCUCUCUUCUGUCA	Cleavage	NO	ND	ND
bna_miR156ak	BnaA01g28740D	3	6.421	1	20	639	658	UGACAGAAGAGAGUGAGCAC	CAGCUCUCUCUCUUCUGUCA	Cleavage	NO	ND	ND
bna_miR156ak	BnaAnng02100D	3	12.29	1	20	828	847	UGACAGAAGAGAGUGAGCAC	CUGCUCACACUCUUCUGUCU	Cleavage	NO	ND	ND
bna_miR156ak	BnaC02g13660D	3	22.25	1	20	172	191	UGACAGAAGAGAGUGAGCAC	AUGCUCACUCUCCUCUGUUG	Cleavage	NO	ND	ND
bna_miR156ak	BnaA02g36920D	2.5	18.665	1	20	1	20	UGACAGAAGAGAGUGAGCAC	GUUUUCACUCUGUUCUGUCA	Translation	NO	ND	ND
bna_miR156ak	BnaC02g35000D	2.5	16.987	1	20	1	20	UGACAGAAGAGAGUGAGCAC	GUUUUCACUCUGUUCUGUCA	Translation	NO	ND	ND
bna_miR156ak	BnaA06g22970D	3	18.256	1	20	174	193	UGACAGAAGAGAGUGAGCAC	GUUCUUGUUCUCUUUUGUCA	Cleavage	NO	ND	ND
bna_miR156ak	BnaCnng28110D	3	8.143	1	20	1769	1788	UGACAGAAGAGAGUGAGCAC	GUGCUUUUUCUCUUUUGUCG	Cleavage	NO	ND	ND
bna_miR156ak	BnaCnng61400D	0	14.598	1	20	683	702	UGACAGAAGAGAGUGAGCAC	GUGCUCACUCUCUUCUGUCA	Cleavage	YES	ND	t3858328:1:696:739
bna_miR156ak	BnaA07g27730D	1	17.185	1	20	629	648	UGACAGAAGAGAGUGAGCAC	GUGCUCACUCCCUUCUGUCA	Translation	NO	ND	ND
bna_miR156ak	BnaA07g17550D	1	13.551	1	20	566	585	UGACAGAAGAGAGUGAGCAC	GUGCUCUCUCUCUUCUGUCA	Cleavage	NO	ND	ND
bna_miR156ak	BnaC06g16200D	1	12.915	1	20	596	615	UGACAGAAGAGAGUGAGCAC	GUGCUCUCUCUCUUCUGUCA	Cleavage	NO	ND	ND
bna_miR156ak	BnaC09g27080D	1	17.317	1	20	878	897	UGACAGAAGAGAGUGAGCAC	GUGCUCUCUCUCUUCUGUCA	Cleavage	NO	ND	ND
bna_miR156ak	BnaC02g14000D	1	18.564	1	20	814	833	UGACAGAAGAGAGUGAGCAC	GUGCUCUCUCUCUUCUGUCA	Cleavage	NO	ND	ND
bna_miR156ak	BnaA05g02680D	1	21.138	1	20	743	762	UGACAGAAGAGAGUGAGCAC	GUGCUCUCUCUCUUCUGUCA	Cleavage	NO	ND	ND
bna_miR156ak	BnaA02g14580D	1	18.564	1	20	809	828	UGACAGAAGAGAGUGAGCAC	GUGCUCUCUCUCUUCUGUCA	Cleavage	NO	ND	ND
bna_miR156ak	BnaA04g24340D	1	23.909	1	20	1029	1048	UGACAGAAGAGAGUGAGCAC	GUGCUCUCUCUCUUCUGUCA	Cleavage	NO	ND	ND
bna_miR156ak	BnaC02g19100D	1	18.564	1	20	955	974	UGACAGAAGAGAGUGAGCAC	GUGCUCUCUCUCUUCUGUCA	Cleavage	NO	ND	ND
bna_miR156ak	BnaC07g11380D	1	18.783	1	20	1172	1191	UGACAGAAGAGAGUGAGCAC	GUGCUCUCUCUCUUCUGUCA	Cleavage	YES	ND	t0004573:1:1185:1228
bna_miR156ak	BnaC04g48150D	1	23.078	1	20	1021	1040	UGACAGAAGAGAGUGAGCAC	GUGCUCUCUCUCUUCUGUCA	Cleavage	NO	ND	ND
bna_miR156ak	BnaA07g08830D	1	15.661	1	20	1370	1389	UGACAGAAGAGAGUGAGCAC	GUGCUCUCUCUCUUCUGUCA	Cleavage	NO	ND	ND
bna_miR156ak	BnaC07g11390D	1	15.244	1	20	1482	1501	UGACAGAAGAGAGUGAGCAC	GUGCUCUCUCUCUUCUGUCA	Cleavage	NO	ND	ND
bna_miR156ak	BnaC07g17030D	1	14.595	1	20	1442	1461	UGACAGAAGAGAGUGAGCAC	GUGCUCUCUCUCUUCUGUCA	Cleavage	NO	ND	ND
bna_miR156ak	BnaC04g23930D	1	18.673	1	20	629	648	UGACAGAAGAGAGUGAGCAC	GUGCUCUCUCUCUUCUGUCA	Cleavage	NO	ND	ND
bna_miR156ak	BnaA07g08840D	1	9.512	1	20	1958	1977	UGACAGAAGAGAGUGAGCAC	GUGCUCUCUCUCUUCUGUCA	Cleavage	YES	ND	t2524352:1:1971:2014|t4547710:2:1972:2015
bna_miR156ak	BnaC03g18800D	2	14.217	1	20	594	613	UGACAGAAGAGAGUGAGCAC	UUGCUUGCUCUCUUCUGUCA	Cleavage	NO	ND	ND
bna_miR156ak	BnaA05g09840D	2	14.427	1	20	643	662	UGACAGAAGAGAGUGAGCAC	UUGCUUGCUCUCUUCUGUCA	Cleavage	NO	ND	ND
bna_miR156ak	BnaC05g21280D	1.5	16.652	1	20	1200	1219	UGACAGAAGAGAGUGAGCAC	GUGUUCUCUCUCUUCUGUCA	Cleavage	NO	ND	ND
bna_miR156ak	BnaC05g21270D	1.5	12.595	1	20	1251	1270	UGACAGAAGAGAGUGAGCAC	GUGCUUUCUCUCUUCUGUCA	Cleavage	NO	ND	ND
bna_miR156ak	BnaC03g16490D	2	12.852	1	20	845	864	UGACAGAAGAGAGUGAGCAC	GCGCUCUCUCUCUUCUGUCA	Cleavage	NO	ND	ND
bna_miR156ak	BnaA03g13580D	2	15.371	1	20	845	864	UGACAGAAGAGAGUGAGCAC	GCGCUCUCUCUCUUCUGUCA	Cleavage	NO	ND	ND
bna_miR156ak	BnaC05g38350D	3	8.446	1	20	561	580	UGACAGAAGAGAGUGAGCAC	CCGCUCUCUCUCUUCUGUCA	Cleavage	NO	ND	ND
bna_miR156b-3p	BnaA10g12860D	2.5	15.331	1	20	1337	1356	GCUCACCUCUCUUUCUGUCA	UGAUGGAAAGAGGGGUGAGG	Cleavage	NO	ND	ND
bna_miR156b-3p	BnaCnng10610D	3	13.418	1	22	1492	1513	GCUCACCUCUCUUUCUGUCAGU	AUUGACAUGAAGAGAGUUGAGC	Cleavage	NO	ND	ND
bna_miR156b-3p	BnaA05g26520D	2.5	23.406	1	20	17	36	GCUCACCUCUCUUUCUGUCA	UGACAGGAGGAGUGGUGAGU	Cleavage	NO	ND	ND
bna_miR156b-3p	BnaC01g38590D	2.5	22.291	1	20	95	114	GCUCACCUCUCUUUCUGUCA	UGACAGGAGGAGUGGUGAGU	Cleavage	YES	ND	t1745985:1:64:107
bna_miR156b-3p	BnaC05g40560D	2.5	22.342	1	20	133	152	GCUCACCUCUCUUUCUGUCA	UGACAGGAGGAGUGGUGAGU	Cleavage	YES	ND	t3172719:1:103:146|t1117459:1:144:187
bna_miR156b-3p	BnaC01g43500D	3	4.948	1	20	648	667	GCUCACCUCUCUUUCUGUCA	AGAGAGAGAGAGAGGUGAGU	Cleavage	NO	ND	ND
bna_miR156b-3p	BnaC02g46980D	3	18.027	1	22	372	393	GCUCACCUCUCUUUCUGUCAGU	AGUGGUAGGAGAAGAGGUGAGC	Translation	NO	ND	ND
bna_miR156b-3p	BnaA02g24010D	3	15.552	1	22	401	422	GCUCACCUCUCUUUCUGUCAGU	AGUGGUAGGAGAAGAGGUGAGC	Translation	NO	ND	ND
bna_miR156b-3p	BnaC06g24960D	3	22.994	1	22	2707	2728	GCUCACCUCUCUUUCUGUCAGU	GUUGAAAGAGAGGAAGGUGAGC	Translation	YES	ND	t1963072:1:2670:2713|t3866374:1:2718:2761
bna_miR156b-3p	BnaA09g50990D	3	12.83	1	20	2970	2989	GCUCACCUCUCUUUCUGUCA	UGGUGGAGUGAGAGGUGAGC	Cleavage	NO	ND	ND
bna_miR156b-3p	BnaA10g26230D	3	12.222	1	22	1495	1516	GCUCACCUCUCUUUCUGUCAGU	AUUGACAUGAAGAGAGUUGAGC	Cleavage	NO	ND	ND
bna_miR156b-3p	BnaA02g04570D	3	12.065	1	21	1017	1037	GCUCACCUCUCUUUCUGUCAG	UUGAUGGAAAGGGAGGUGGGG	Cleavage	YES	ND	t1377060:1:1023:1066|t1086556:1:1024:1067
bna_miR156b-3p	BnaA09g29510D	3	19.778	1	22	990	1011	GCUCACCUCUCUUUCUGUCAGU	AGUGACGGAAGGAGAGGUGGUC	Cleavage	YES	ND	t3903138:1:954:997|t0426644:1:955:998|t1298306:1:959:1002|t4974444:2:960:1003|t4908827:2:961:1004|t4878850:2:962:1005|t4250342:1:963:1006|t1301557:1:998:1041|t1984328:1:1000:1043|t0015235:1:1001:1044|t1360068:1:1003:1046
bna_miR156b-3p	BnaC09g35270D	3	15.483	1	20	1331	1350	GCUCACCUCUCUUUCUGUCA	UGAUGGAGAGAGGGGUGAGG	Cleavage	NO	ND	ND
bna_miR156b-3p	BnaA07g23980D	3	20.25	1	22	2697	2718	GCUCACCUCUCUUUCUGUCAGU	GUUGAAAGAGAGGAAGGUGAGC	Translation	YES	ND	t3866374:1:2708:2751
bna_miR156b-5p	BnaAnng25050D	1	16.544	1	20	935	954	UGACAGAAGAGAGUGAGCAC	GUGCUCUCUCUCUUCUGUCA	Cleavage	NO	ND	ND
bna_miR156b-5p	BnaC04g02520D	1	19.875	1	20	825	844	UGACAGAAGAGAGUGAGCAC	GUGCUCUCUCUCUUCUGUCA	Cleavage	NO	ND	ND
bna_miR156b-5p	BnaA09g16340D	1	12.308	1	20	1112	1131	UGACAGAAGAGAGUGAGCAC	GUGCUCUCUCUCUUCUGUCA	Cleavage	NO	ND	ND
bna_miR156b-5p	BnaC09g17430D	1	11.444	1	20	1006	1025	UGACAGAAGAGAGUGAGCAC	GUGCUCUCUCUCUUCUGUCA	Cleavage	YES	ND	t1211642:1:1019:1062
bna_miR156b-5p	BnaA04g27550D	1	19.405	1	20	575	594	UGACAGAAGAGAGUGAGCAC	GUGCUCUCUCUCUUCUGUCA	Cleavage	NO	ND	ND
bna_miR156b-5p	BnaC03g57620D	1	16.543	1	20	1180	1199	UGACAGAAGAGAGUGAGCAC	GUGCUCUCUCUCUUCUGUCA	Cleavage	NO	ND	ND
bna_miR156b-5p	BnaA06g36780D	1	12.362	1	20	1316	1335	UGACAGAAGAGAGUGAGCAC	GUGCUCUCUCUCUUCUGUCA	Cleavage	NO	ND	ND
bna_miR156b-5p	BnaCnng05200D	2	16.901	1	20	456	475	UGACAGAAGAGAGUGAGCAC	UUGCUUGCUCUCUUCUGUCA	Cleavage	NO	ND	ND
bna_miR156b-5p	BnaA04g19840D	2	10.997	1	20	464	483	UGACAGAAGAGAGUGAGCAC	UUGCUUGCUCUCUUCUGUCA	Cleavage	NO	ND	ND
bna_miR156b-5p	BnaC04g44230D	2	14.261	1	20	525	544	UGACAGAAGAGAGUGAGCAC	UUGCUUGCUCUCUUCUGUCA	Cleavage	NO	ND	ND
bna_miR156b-5p	BnaA09g27960D	1.5	12.406	1	20	1254	1273	UGACAGAAGAGAGUGAGCAC	GUGCUUUCUCUCUUCUGUCA	Cleavage	NO	ND	ND
bna_miR156b-5p	BnaC03g27870D	2	18.262	1	20	863	882	UGACAGAAGAGAGUGAGCAC	UUGCUCUCUCUCUUCUGUCA	Cleavage	NO	ND	ND
bna_miR156b-5p	BnaA01g28740D	3	6.421	1	20	639	658	UGACAGAAGAGAGUGAGCAC	CAGCUCUCUCUCUUCUGUCA	Cleavage	NO	ND	ND
bna_miR156b-5p	BnaAnng02100D	3	12.29	1	20	828	847	UGACAGAAGAGAGUGAGCAC	CUGCUCACACUCUUCUGUCU	Cleavage	NO	ND	ND
bna_miR156b-5p	BnaC02g13660D	3	22.25	1	20	172	191	UGACAGAAGAGAGUGAGCAC	AUGCUCACUCUCCUCUGUUG	Cleavage	NO	ND	ND
bna_miR156b-5p	BnaA02g36920D	2.5	18.665	1	20	1	20	UGACAGAAGAGAGUGAGCAC	GUUUUCACUCUGUUCUGUCA	Translation	NO	ND	ND
bna_miR156b-5p	BnaC02g35000D	2.5	16.987	1	20	1	20	UGACAGAAGAGAGUGAGCAC	GUUUUCACUCUGUUCUGUCA	Translation	NO	ND	ND
bna_miR156b-5p	BnaA06g22970D	3	18.256	1	20	174	193	UGACAGAAGAGAGUGAGCAC	GUUCUUGUUCUCUUUUGUCA	Cleavage	NO	ND	ND
bna_miR156b-5p	BnaCnng28110D	3	8.143	1	20	1769	1788	UGACAGAAGAGAGUGAGCAC	GUGCUUUUUCUCUUUUGUCG	Cleavage	NO	ND	ND
bna_miR156b-5p	BnaCnng61400D	0	14.598	1	20	683	702	UGACAGAAGAGAGUGAGCAC	GUGCUCACUCUCUUCUGUCA	Cleavage	YES	ND	t3858328:1:696:739
bna_miR156b-5p	BnaA07g27730D	1	17.185	1	20	629	648	UGACAGAAGAGAGUGAGCAC	GUGCUCACUCCCUUCUGUCA	Translation	NO	ND	ND
bna_miR156b-5p	BnaA07g17550D	1	13.551	1	20	566	585	UGACAGAAGAGAGUGAGCAC	GUGCUCUCUCUCUUCUGUCA	Cleavage	NO	ND	ND
bna_miR156b-5p	BnaC06g16200D	1	12.915	1	20	596	615	UGACAGAAGAGAGUGAGCAC	GUGCUCUCUCUCUUCUGUCA	Cleavage	NO	ND	ND
bna_miR156b-5p	BnaC09g27080D	1	17.317	1	20	878	897	UGACAGAAGAGAGUGAGCAC	GUGCUCUCUCUCUUCUGUCA	Cleavage	NO	ND	ND
bna_miR156b-5p	BnaC02g14000D	1	18.564	1	20	814	833	UGACAGAAGAGAGUGAGCAC	GUGCUCUCUCUCUUCUGUCA	Cleavage	NO	ND	ND
bna_miR156b-5p	BnaA05g02680D	1	21.138	1	20	743	762	UGACAGAAGAGAGUGAGCAC	GUGCUCUCUCUCUUCUGUCA	Cleavage	NO	ND	ND
bna_miR156b-5p	BnaA02g14580D	1	18.564	1	20	809	828	UGACAGAAGAGAGUGAGCAC	GUGCUCUCUCUCUUCUGUCA	Cleavage	NO	ND	ND
bna_miR156b-5p	BnaA04g24340D	1	23.909	1	20	1029	1048	UGACAGAAGAGAGUGAGCAC	GUGCUCUCUCUCUUCUGUCA	Cleavage	NO	ND	ND
bna_miR156b-5p	BnaC02g19100D	1	18.564	1	20	955	974	UGACAGAAGAGAGUGAGCAC	GUGCUCUCUCUCUUCUGUCA	Cleavage	NO	ND	ND
bna_miR156b-5p	BnaC07g11380D	1	18.783	1	20	1172	1191	UGACAGAAGAGAGUGAGCAC	GUGCUCUCUCUCUUCUGUCA	Cleavage	YES	ND	t0004573:1:1185:1228
bna_miR156b-5p	BnaC04g48150D	1	23.078	1	20	1021	1040	UGACAGAAGAGAGUGAGCAC	GUGCUCUCUCUCUUCUGUCA	Cleavage	NO	ND	ND
bna_miR156b-5p	BnaA07g08830D	1	15.661	1	20	1370	1389	UGACAGAAGAGAGUGAGCAC	GUGCUCUCUCUCUUCUGUCA	Cleavage	NO	ND	ND
bna_miR156b-5p	BnaC07g11390D	1	15.244	1	20	1482	1501	UGACAGAAGAGAGUGAGCAC	GUGCUCUCUCUCUUCUGUCA	Cleavage	NO	ND	ND
bna_miR156b-5p	BnaC07g17030D	1	14.595	1	20	1442	1461	UGACAGAAGAGAGUGAGCAC	GUGCUCUCUCUCUUCUGUCA	Cleavage	NO	ND	ND
bna_miR156b-5p	BnaC04g23930D	1	18.673	1	20	629	648	UGACAGAAGAGAGUGAGCAC	GUGCUCUCUCUCUUCUGUCA	Cleavage	NO	ND	ND
bna_miR156b-5p	BnaA07g08840D	1	9.512	1	20	1958	1977	UGACAGAAGAGAGUGAGCAC	GUGCUCUCUCUCUUCUGUCA	Cleavage	YES	ND	t2524352:1:1971:2014|t4547710:2:1972:2015
bna_miR156b-5p	BnaC03g18800D	2	14.217	1	20	594	613	UGACAGAAGAGAGUGAGCAC	UUGCUUGCUCUCUUCUGUCA	Cleavage	NO	ND	ND
bna_miR156b-5p	BnaA05g09840D	2	14.427	1	20	643	662	UGACAGAAGAGAGUGAGCAC	UUGCUUGCUCUCUUCUGUCA	Cleavage	NO	ND	ND
bna_miR156b-5p	BnaC05g21280D	1.5	16.652	1	20	1200	1219	UGACAGAAGAGAGUGAGCAC	GUGUUCUCUCUCUUCUGUCA	Cleavage	NO	ND	ND
bna_miR156b-5p	BnaC05g21270D	1.5	12.595	1	20	1251	1270	UGACAGAAGAGAGUGAGCAC	GUGCUUUCUCUCUUCUGUCA	Cleavage	NO	ND	ND
bna_miR156b-5p	BnaC03g16490D	2	12.852	1	20	845	864	UGACAGAAGAGAGUGAGCAC	GCGCUCUCUCUCUUCUGUCA	Cleavage	NO	ND	ND
bna_miR156b-5p	BnaA03g13580D	2	15.371	1	20	845	864	UGACAGAAGAGAGUGAGCAC	GCGCUCUCUCUCUUCUGUCA	Cleavage	NO	ND	ND
bna_miR156b-5p	BnaC05g38350D	3	8.446	1	20	561	580	UGACAGAAGAGAGUGAGCAC	CCGCUCUCUCUCUUCUGUCA	Cleavage	NO	ND	ND
bna_miR156c-3p	BnaC06g19100D	3	23.822	1	20	1117	1136	GCUCACUCUCUAUCCGUCAC	AUGGCGGGGAGAGAGUGAGC	Cleavage	YES	ND	t1546666:1:1082:1125
bna_miR156c-3p	BnaA02g04800D	3	18.206	1	20	1098	1117	GCUCACUCUCUAUCCGUCAC	GAGGCGGAUAGAGGGUGAGG	Cleavage	NO	ND	ND
bna_miR156c-3p	BnaC02g12880D	2.5	16.942	1	20	2031	2050	GCUCACUCUCUAUCCGUCAC	GUGUCGGAUGAAGAGUGAGC	Translation	NO	ND	ND
bna_miR156c-3p	BnaC03g38190D	3	24.163	1	20	17	36	GCUCACUCUCUAUCCGUCAC	GAGAGGGAGAGAGAGUGAGC	Cleavage	NO	ND	ND
bna_miR156c-5p	BnaAnng25050D	1	16.544	1	20	935	954	UGACAGAAGAGAGUGAGCAC	GUGCUCUCUCUCUUCUGUCA	Cleavage	NO	ND	ND
bna_miR156c-5p	BnaC04g02520D	1	19.875	1	20	825	844	UGACAGAAGAGAGUGAGCAC	GUGCUCUCUCUCUUCUGUCA	Cleavage	NO	ND	ND
bna_miR156c-5p	BnaA09g16340D	1	12.308	1	20	1112	1131	UGACAGAAGAGAGUGAGCAC	GUGCUCUCUCUCUUCUGUCA	Cleavage	NO	ND	ND
bna_miR156c-5p	BnaC09g17430D	1	11.444	1	20	1006	1025	UGACAGAAGAGAGUGAGCAC	GUGCUCUCUCUCUUCUGUCA	Cleavage	YES	ND	t1211642:1:1019:1062
bna_miR156c-5p	BnaA04g27550D	1	19.405	1	20	575	594	UGACAGAAGAGAGUGAGCAC	GUGCUCUCUCUCUUCUGUCA	Cleavage	NO	ND	ND
bna_miR156c-5p	BnaC03g57620D	1	16.543	1	20	1180	1199	UGACAGAAGAGAGUGAGCAC	GUGCUCUCUCUCUUCUGUCA	Cleavage	NO	ND	ND
bna_miR156c-5p	BnaA06g36780D	1	12.362	1	20	1316	1335	UGACAGAAGAGAGUGAGCAC	GUGCUCUCUCUCUUCUGUCA	Cleavage	NO	ND	ND
bna_miR156c-5p	BnaCnng05200D	2	16.901	1	20	456	475	UGACAGAAGAGAGUGAGCAC	UUGCUUGCUCUCUUCUGUCA	Cleavage	NO	ND	ND
bna_miR156c-5p	BnaA04g19840D	2	10.997	1	20	464	483	UGACAGAAGAGAGUGAGCAC	UUGCUUGCUCUCUUCUGUCA	Cleavage	NO	ND	ND
bna_miR156c-5p	BnaC04g44230D	2	14.261	1	20	525	544	UGACAGAAGAGAGUGAGCAC	UUGCUUGCUCUCUUCUGUCA	Cleavage	NO	ND	ND
bna_miR156c-5p	BnaA09g27960D	1.5	12.406	1	20	1254	1273	UGACAGAAGAGAGUGAGCAC	GUGCUUUCUCUCUUCUGUCA	Cleavage	NO	ND	ND
bna_miR156c-5p	BnaC03g27870D	2	18.262	1	20	863	882	UGACAGAAGAGAGUGAGCAC	UUGCUCUCUCUCUUCUGUCA	Cleavage	NO	ND	ND
bna_miR156c-5p	BnaA01g28740D	3	6.421	1	20	639	658	UGACAGAAGAGAGUGAGCAC	CAGCUCUCUCUCUUCUGUCA	Cleavage	NO	ND	ND
bna_miR156c-5p	BnaAnng02100D	3	12.29	1	20	828	847	UGACAGAAGAGAGUGAGCAC	CUGCUCACACUCUUCUGUCU	Cleavage	NO	ND	ND
bna_miR156c-5p	BnaC02g13660D	3	22.25	1	20	172	191	UGACAGAAGAGAGUGAGCAC	AUGCUCACUCUCCUCUGUUG	Cleavage	NO	ND	ND
bna_miR156c-5p	BnaA02g36920D	2.5	18.665	1	20	1	20	UGACAGAAGAGAGUGAGCAC	GUUUUCACUCUGUUCUGUCA	Translation	NO	ND	ND
bna_miR156c-5p	BnaC02g35000D	2.5	16.987	1	20	1	20	UGACAGAAGAGAGUGAGCAC	GUUUUCACUCUGUUCUGUCA	Translation	NO	ND	ND
bna_miR156c-5p	BnaA06g22970D	3	18.256	1	20	174	193	UGACAGAAGAGAGUGAGCAC	GUUCUUGUUCUCUUUUGUCA	Cleavage	NO	ND	ND
bna_miR156c-5p	BnaCnng28110D	3	8.143	1	20	1769	1788	UGACAGAAGAGAGUGAGCAC	GUGCUUUUUCUCUUUUGUCG	Cleavage	NO	ND	ND
bna_miR156c-5p	BnaCnng61400D	0	14.598	1	20	683	702	UGACAGAAGAGAGUGAGCAC	GUGCUCACUCUCUUCUGUCA	Cleavage	YES	ND	t3858328:1:696:739
bna_miR156c-5p	BnaA07g27730D	1	17.185	1	20	629	648	UGACAGAAGAGAGUGAGCAC	GUGCUCACUCCCUUCUGUCA	Translation	NO	ND	ND
bna_miR156c-5p	BnaA07g17550D	1	13.551	1	20	566	585	UGACAGAAGAGAGUGAGCAC	GUGCUCUCUCUCUUCUGUCA	Cleavage	NO	ND	ND
bna_miR156c-5p	BnaC06g16200D	1	12.915	1	20	596	615	UGACAGAAGAGAGUGAGCAC	GUGCUCUCUCUCUUCUGUCA	Cleavage	NO	ND	ND
bna_miR156c-5p	BnaC09g27080D	1	17.317	1	20	878	897	UGACAGAAGAGAGUGAGCAC	GUGCUCUCUCUCUUCUGUCA	Cleavage	NO	ND	ND
bna_miR156c-5p	BnaC02g14000D	1	18.564	1	20	814	833	UGACAGAAGAGAGUGAGCAC	GUGCUCUCUCUCUUCUGUCA	Cleavage	NO	ND	ND
bna_miR156c-5p	BnaA05g02680D	1	21.138	1	20	743	762	UGACAGAAGAGAGUGAGCAC	GUGCUCUCUCUCUUCUGUCA	Cleavage	NO	ND	ND
bna_miR156c-5p	BnaA02g14580D	1	18.564	1	20	809	828	UGACAGAAGAGAGUGAGCAC	GUGCUCUCUCUCUUCUGUCA	Cleavage	NO	ND	ND
bna_miR156c-5p	BnaA04g24340D	1	23.909	1	20	1029	1048	UGACAGAAGAGAGUGAGCAC	GUGCUCUCUCUCUUCUGUCA	Cleavage	NO	ND	ND
bna_miR156c-5p	BnaC02g19100D	1	18.564	1	20	955	974	UGACAGAAGAGAGUGAGCAC	GUGCUCUCUCUCUUCUGUCA	Cleavage	NO	ND	ND
bna_miR156c-5p	BnaC07g11380D	1	18.783	1	20	1172	1191	UGACAGAAGAGAGUGAGCAC	GUGCUCUCUCUCUUCUGUCA	Cleavage	YES	ND	t0004573:1:1185:1228
bna_miR156c-5p	BnaC04g48150D	1	23.078	1	20	1021	1040	UGACAGAAGAGAGUGAGCAC	GUGCUCUCUCUCUUCUGUCA	Cleavage	NO	ND	ND
bna_miR156c-5p	BnaA07g08830D	1	15.661	1	20	1370	1389	UGACAGAAGAGAGUGAGCAC	GUGCUCUCUCUCUUCUGUCA	Cleavage	NO	ND	ND
bna_miR156c-5p	BnaC07g11390D	1	15.244	1	20	1482	1501	UGACAGAAGAGAGUGAGCAC	GUGCUCUCUCUCUUCUGUCA	Cleavage	NO	ND	ND
bna_miR156c-5p	BnaC07g17030D	1	14.595	1	20	1442	1461	UGACAGAAGAGAGUGAGCAC	GUGCUCUCUCUCUUCUGUCA	Cleavage	NO	ND	ND
bna_miR156c-5p	BnaC04g23930D	1	18.673	1	20	629	648	UGACAGAAGAGAGUGAGCAC	GUGCUCUCUCUCUUCUGUCA	Cleavage	NO	ND	ND
bna_miR156c-5p	BnaA07g08840D	1	9.512	1	20	1958	1977	UGACAGAAGAGAGUGAGCAC	GUGCUCUCUCUCUUCUGUCA	Cleavage	YES	ND	t2524352:1:1971:2014|t4547710:2:1972:2015
bna_miR156c-5p	BnaC03g18800D	2	14.217	1	20	594	613	UGACAGAAGAGAGUGAGCAC	UUGCUUGCUCUCUUCUGUCA	Cleavage	NO	ND	ND
bna_miR156c-5p	BnaA05g09840D	2	14.427	1	20	643	662	UGACAGAAGAGAGUGAGCAC	UUGCUUGCUCUCUUCUGUCA	Cleavage	NO	ND	ND
bna_miR156c-5p	BnaC05g21280D	1.5	16.652	1	20	1200	1219	UGACAGAAGAGAGUGAGCAC	GUGUUCUCUCUCUUCUGUCA	Cleavage	NO	ND	ND
bna_miR156c-5p	BnaC05g21270D	1.5	12.595	1	20	1251	1270	UGACAGAAGAGAGUGAGCAC	GUGCUUUCUCUCUUCUGUCA	Cleavage	NO	ND	ND
bna_miR156c-5p	BnaC03g16490D	2	12.852	1	20	845	864	UGACAGAAGAGAGUGAGCAC	GCGCUCUCUCUCUUCUGUCA	Cleavage	NO	ND	ND
bna_miR156c-5p	BnaA03g13580D	2	15.371	1	20	845	864	UGACAGAAGAGAGUGAGCAC	GCGCUCUCUCUCUUCUGUCA	Cleavage	NO	ND	ND
bna_miR156c-5p	BnaC05g38350D	3	8.446	1	20	561	580	UGACAGAAGAGAGUGAGCAC	CCGCUCUCUCUCUUCUGUCA	Cleavage	NO	ND	ND
bna_miR156d	BnaCnng51960D	1	15.615	1	21	836	856	UUUGGAUUGAAGGGAGCUCUA	UAGAGCUUCCUUCAGUCCAAA	Cleavage	NO	ND	ND
bna_miR156d	BnaAnng27960D	1	15.41	1	21	830	850	UUUGGAUUGAAGGGAGCUCUA	UAGAGCUUCCUUCAGUCCAAA	Cleavage	NO	ND	ND
bna_miR156d	BnaA04g18810D	2	15.795	1	21	854	874	UUUGGAUUGAAGGGAGCUCUA	UAGAGCUUCCUUCAAACCAAA	Cleavage	NO	ND	ND
bna_miR156d	BnaA02g09340D	1.5	9.928	1	20	717	736	UUUGGAUUGAAGGGAGCUCU	AGAGCUCCCUUCAAACCAAA	Cleavage	NO	ND	ND
bna_miR156d	BnaA09g38510D	2	20.495	1	21	109	129	UUUGGAUUGAAGGGAGCUCUA	UGGAGCUCCAUUCGAUCCAAA	Cleavage	NO	ND	ND
bna_miR156d	BnaC06g42760D	2	20.044	1	21	100	120	UUUGGAUUGAAGGGAGCUCUA	UGGAGCUCCAUUCGAUCCAAA	Cleavage	NO	ND	ND
bna_miR156d	BnaC09g31560D	2	10.46	1	20	723	742	UUUGGAUUGAAGGGAGCUCU	AGAGUUCCCUUCAAACCAAA	Cleavage	NO	ND	ND
bna_miR156d	BnaAnng23930D	2	10.779	1	20	726	745	UUUGGAUUGAAGGGAGCUCU	AGAGUUCCCUUCAAACCAAA	Cleavage	NO	ND	ND
bna_miR156d	BnaC03g26620D	3	24.597	1	21	1046	1066	UUUGGAUUGAAGGGAGCUCUA	UGGAGCUCCCUUCAUUCCAAU	Cleavage	NO	ND	ND
bna_miR156d	BnaCnng31260D	3	24.244	1	21	1003	1023	UUUGGAUUGAAGGGAGCUCUA	UGGAGCUCCCUUCAUUCCAAU	Cleavage	YES	ND	t4541676:2:1017:1060|t3000745:1:1018:1061
bna_miR156d	BnaC05g44630D	2.5	14.886	1	20	69	88	UUUGGAUUGAAGGGAGCUCU	AGAGCUCUUUUUAAUCUGAA	Cleavage	YES	ND	t2937378:1:75:118
bna_miR156d	BnaAnng05340D	3	14.341	1	21	603	623	UUUGGAUUGAAGGGAGCUCUA	UGGAGAUCCUUUCGAUUCAAA	Cleavage	YES	ND	t4026825:1:568:611
bna_miR156d	BnaA01g06030D	2.5	7.196	1	21	200	220	UUUGGAUUGAAGGGAGCUCUA	UAGAGCUCAUCUCAAUCCAAA	Translation	NO	ND	ND
bna_miR156d	BnaC01g19500D	3	11.217	1	20	513	532	UUUGGAUUGAAGGGAGCUCU	UGAGCUCUCUUCAAUCCCAA	Cleavage	NO	ND	ND
bna_miR156d	BnaA05g30270D	3	11.078	1	20	27	46	UUUGGAUUGAAGGGAGCUCU	AGAGUUCUUUUUAAUCUGAA	Cleavage	YES	ND	t2937378:1:33:76
bna_miR156d	BnaA03g11630D	2.5	9.734	1	20	1143	1162	UUUGGAUUGAAGGGAGCUCU	AGACCUCCCUUCAAACCAAA	Cleavage	NO	ND	ND
bna_miR156d	BnaC03g71630D	2.5	10.233	1	20	1137	1156	UUUGGAUUGAAGGGAGCUCU	AGACCUCCCUUCAAACCAAA	Cleavage	NO	ND	ND
bna_miR156d	BnaC03g75050D	3	11.887	1	20	368	387	UUUGGAUUGAAGGGAGCUCU	GAAGCUCCCCUCAAUCCAAA	Translation	NO	ND	ND
bna_miR156d	BnaA06g20460D	3	14.016	1	20	400	419	UUUGGAUUGAAGGGAGCUCU	GAAGCUCCCCUCAAUCCAAA	Translation	NO	ND	ND
bna_miR156d	BnaC04g43020D	2	14.348	1	21	854	874	UUUGGAUUGAAGGGAGCUCUA	UAGAGCUUCCUUCAAACCAAA	Cleavage	NO	ND	ND
bna_miR156d	BnaC08g30650D	2	21.058	1	21	109	129	UUUGGAUUGAAGGGAGCUCUA	UGGAGCUCCAUUCGAUCCAAA	Cleavage	NO	ND	ND
bna_miR156d	BnaA07g18670D	2	18.482	1	21	100	120	UUUGGAUUGAAGGGAGCUCUA	UGGAGCUCCAUUCGAUCCAAA	Cleavage	NO	ND	ND
bna_miR156d	BnaA07g12970D	3	15.473	1	21	725	745	UUUGGAUUGAAGGGAGCUCUA	UGGAGCUCCCUUCAUUCCAAU	Cleavage	NO	ND	ND
bna_miR156d	BnaC04g17160D	3	21.005	1	21	812	832	UUUGGAUUGAAGGGAGCUCUA	UGGAGCUCCCUUCAUUCCAAU	Cleavage	NO	ND	ND
bna_miR156d	BnaC03g18870D	2.5	9.528	1	21	482	502	UUUGGAUUGAAGGGAGCUCUA	UAGAGCCCCCUUCAAACCAAA	Cleavage	YES	ND	t4591251:2:452:495
bna_miR156d	BnaA03g15690D	2.5	11.487	1	21	488	508	UUUGGAUUGAAGGGAGCUCUA	UAGAGCCCCCUUCAAACCAAA	Cleavage	YES	ND	t4591251:2:458:501
bna_miR156d	BnaC07g18240D	3	16.008	1	21	594	614	UUUGGAUUGAAGGGAGCUCUA	UGGAGAUCCUUUCGAUUCAAA	Cleavage	YES	ND	t4026825:1:559:602
bna_miR156d	BnaA06g28740D	3	9.918	1	21	675	695	UUUGGAUUGAAGGGAGCUCUA	UAAAGCUCCCUUCAAUGCAAG	Cleavage	NO	ND	ND
bna_miR156d	BnaA01g16350D	3	18.124	1	20	516	535	UUUGGAUUGAAGGGAGCUCU	UGAGCUCUCUUCAAUCCCAA	Cleavage	NO	ND	ND
bna_miR156d	BnaA03g04070D	3	13.262	1	20	1300	1319	UUUGGAUUGAAGGGAGCUCU	AGAGCUUCCUUUGGUUCAAG	Cleavage	NO	ND	ND
bna_miR156d	BnaA10g02010D	3	16.239	1	20	860	879	UUUGGAUUGAAGGGAGCUCU	AGAGUUUUUUUUAAUUCAAA	Cleavage	NO	ND	ND
bna_miR156d	BnaC01g28220D	3	14.92	1	20	639	658	UUUGGAUUGAAGGGAGCUCU	AGAGCAUCUUUUAAUCCAAG	Cleavage	NO	ND	ND
bna_miR156d	BnaC04g03750D	3	24.408	1	20	934	953	UUUGGAUUGAAGGGAGCUCU	GGAGUUCCCAUCGGUCCAAA	Translation	NO	ND	ND
bna_miR156d	BnaC01g07290D	2.5	12.91	1	20	213	232	UUUGGAUUGAAGGGAGCUCU	AGAGCUCAUCUCAAUCCAAA	Translation	NO	ND	ND
bna_miR156e	BnaAnng25050D	1	16.596	1	21	935	955	UUGACAGAAGAGAGUGAGCAC	GUGCUCUCUCUCUUCUGUCAA	Cleavage	NO	ND	ND
bna_miR156e	BnaC04g02520D	1	20.042	1	21	825	845	UUGACAGAAGAGAGUGAGCAC	GUGCUCUCUCUCUUCUGUCAA	Cleavage	NO	ND	ND
bna_miR156e	BnaA09g16340D	1	12.696	1	21	1112	1132	UUGACAGAAGAGAGUGAGCAC	GUGCUCUCUCUCUUCUGUCAA	Cleavage	NO	ND	ND
bna_miR156e	BnaC09g17430D	1	11.057	1	21	1006	1026	UUGACAGAAGAGAGUGAGCAC	GUGCUCUCUCUCUUCUGUCAA	Cleavage	YES	ND	t1211642:1:1019:1062
bna_miR156e	BnaA04g27550D	1	19.462	1	21	575	595	UUGACAGAAGAGAGUGAGCAC	GUGCUCUCUCUCUUCUGUCAA	Cleavage	NO	ND	ND
bna_miR156e	BnaC03g57620D	1	16.595	1	21	1180	1200	UUGACAGAAGAGAGUGAGCAC	GUGCUCUCUCUCUUCUGUCAA	Cleavage	NO	ND	ND
bna_miR156e	BnaA06g36780D	1	12.894	1	21	1316	1336	UUGACAGAAGAGAGUGAGCAC	GUGCUCUCUCUCUUCUGUCAA	Cleavage	NO	ND	ND
bna_miR156e	BnaA09g27960D	1.5	13.733	1	21	1254	1274	UUGACAGAAGAGAGUGAGCAC	GUGCUUUCUCUCUUCUGUCAA	Cleavage	NO	ND	ND
bna_miR156e	BnaCnng05200D	1.5	17.875	1	20	457	476	UUGACAGAAGAGAGUGAGCA	UGCUUGCUCUCUUCUGUCAG	Cleavage	NO	ND	ND
bna_miR156e	BnaA04g19840D	1.5	10.476	1	20	465	484	UUGACAGAAGAGAGUGAGCA	UGCUUGCUCUCUUCUGUCAG	Cleavage	NO	ND	ND
bna_miR156e	BnaC04g44230D	1.5	14.075	1	20	526	545	UUGACAGAAGAGAGUGAGCA	UGCUUGCUCUCUUCUGUCAG	Cleavage	NO	ND	ND
bna_miR156e	BnaC03g27870D	2	17.524	1	20	864	883	UUGACAGAAGAGAGUGAGCA	UGCUCUCUCUCUUCUGUCAU	Cleavage	NO	ND	ND
bna_miR156e	BnaC02g13660D	2.5	22.636	1	20	173	192	UUGACAGAAGAGAGUGAGCA	UGCUCACUCUCCUCUGUUGG	Translation	NO	ND	ND
bna_miR156e	BnaA01g28740D	3	6.453	1	20	640	659	UUGACAGAAGAGAGUGAGCA	AGCUCUCUCUCUUCUGUCAU	Cleavage	NO	ND	ND
bna_miR156e	BnaC05g14580D	3	16.436	1	20	294	313	UUGACAGAAGAGAGUGAGCA	UGCUCAAUCUCUUCUCUCAG	Cleavage	YES	ND	t2401724:1:303:346
bna_miR156e	BnaA03g46230D	3	15.6	1	20	480	499	UUGACAGAAGAGAGUGAGCA	UGUAUACUCUCUUCUGUUGA	Cleavage	NO	ND	ND
bna_miR156e	BnaC07g03580D	3	8.542	1	20	135	154	UUGACAGAAGAGAGUGAGCA	UGUUCAUCUUCUUCUGUUAA	Cleavage	NO	ND	ND
bna_miR156e	BnaC01g42990D	2.5	9.338	1	20	88	107	UUGACAGAAGAGAGUGAGCA	UUCUCUCUUUCUUCUGUCAA	Cleavage	YES	ND	t1002664:1:51:94|t1748355:1:54:97|t2194315:1:98:141
bna_miR156e	BnaA01g21750D	2.5	9.338	1	20	88	107	UUGACAGAAGAGAGUGAGCA	UUCUCUCUUUCUUCUGUCAA	Cleavage	YES	ND	t1002664:1:51:94|t1748355:1:54:97|t2194315:1:98:141
bna_miR156e	BnaC07g49170D	2.5	14.227	1	20	372	391	UUGACAGAAGAGAGUGAGCA	UGCUUACGCUGUUCUGUCAA	Translation	NO	ND	ND
bna_miR156e	BnaCnng61400D	0.5	14.953	1	21	683	703	UUGACAGAAGAGAGUGAGCAC	GUGCUCACUCUCUUCUGUCAG	Cleavage	YES	ND	t3858328:1:696:739
bna_miR156e	BnaA07g17550D	1	13.358	1	21	566	586	UUGACAGAAGAGAGUGAGCAC	GUGCUCUCUCUCUUCUGUCAA	Cleavage	NO	ND	ND
bna_miR156e	BnaC06g16200D	1	12.507	1	21	596	616	UUGACAGAAGAGAGUGAGCAC	GUGCUCUCUCUCUUCUGUCAA	Cleavage	NO	ND	ND
bna_miR156e	BnaA05g02680D	1	22.371	1	21	743	763	UUGACAGAAGAGAGUGAGCAC	GUGCUCUCUCUCUUCUGUCAA	Cleavage	NO	ND	ND
bna_miR156e	BnaA04g24340D	1	22.65	1	21	1029	1049	UUGACAGAAGAGAGUGAGCAC	GUGCUCUCUCUCUUCUGUCAA	Cleavage	NO	ND	ND
bna_miR156e	BnaC07g11380D	1	18.91	1	21	1172	1192	UUGACAGAAGAGAGUGAGCAC	GUGCUCUCUCUCUUCUGUCAA	Cleavage	YES	ND	t0004573:1:1185:1228
bna_miR156e	BnaC04g48150D	1	22.904	1	21	1021	1041	UUGACAGAAGAGAGUGAGCAC	GUGCUCUCUCUCUUCUGUCAA	Cleavage	NO	ND	ND
bna_miR156e	BnaA07g08830D	1	14.88	1	21	1370	1390	UUGACAGAAGAGAGUGAGCAC	GUGCUCUCUCUCUUCUGUCAA	Cleavage	NO	ND	ND
bna_miR156e	BnaC07g11390D	1	15.246	1	21	1482	1502	UUGACAGAAGAGAGUGAGCAC	GUGCUCUCUCUCUUCUGUCAA	Cleavage	NO	ND	ND
bna_miR156e	BnaC07g17030D	1	14.448	1	21	1442	1462	UUGACAGAAGAGAGUGAGCAC	GUGCUCUCUCUCUUCUGUCAA	Cleavage	NO	ND	ND
bna_miR156e	BnaC04g23930D	1	18.72	1	21	629	649	UUGACAGAAGAGAGUGAGCAC	GUGCUCUCUCUCUUCUGUCAA	Cleavage	NO	ND	ND
bna_miR156e	BnaA07g08840D	1	9.439	1	21	1958	1978	UUGACAGAAGAGAGUGAGCAC	GUGCUCUCUCUCUUCUGUCAA	Cleavage	YES	ND	t2524352:1:1971:2014|t4547710:2:1972:2015
bna_miR156e	BnaC03g18800D	1	14.595	1	20	595	614	UUGACAGAAGAGAGUGAGCA	UGCUUGCUCUCUUCUGUCAA	Cleavage	NO	ND	ND
bna_miR156e	BnaA07g27730D	1.5	17.166	1	21	629	649	UUGACAGAAGAGAGUGAGCAC	GUGCUCACUCCCUUCUGUCAG	Translation	NO	ND	ND
bna_miR156e	BnaC02g14000D	1.5	18.205	1	21	814	834	UUGACAGAAGAGAGUGAGCAC	GUGCUCUCUCUCUUCUGUCAG	Cleavage	NO	ND	ND
bna_miR156e	BnaC05g21280D	1.5	15.611	1	21	1200	1220	UUGACAGAAGAGAGUGAGCAC	GUGUUCUCUCUCUUCUGUCAA	Cleavage	NO	ND	ND
bna_miR156e	BnaA02g14580D	1.5	18.205	1	21	809	829	UUGACAGAAGAGAGUGAGCAC	GUGCUCUCUCUCUUCUGUCAG	Cleavage	NO	ND	ND
bna_miR156e	BnaC02g19100D	1.5	18.437	1	21	955	975	UUGACAGAAGAGAGUGAGCAC	GUGCUCUCUCUCUUCUGUCAG	Cleavage	NO	ND	ND
bna_miR156e	BnaC05g21270D	1.5	15.011	1	21	1251	1271	UUGACAGAAGAGAGUGAGCAC	GUGCUUUCUCUCUUCUGUCAA	Cleavage	NO	ND	ND
bna_miR156e	BnaA05g09840D	1.5	14.989	1	20	644	663	UUGACAGAAGAGAGUGAGCA	UGCUUGCUCUCUUCUGUCAG	Cleavage	NO	ND	ND
bna_miR156e	BnaC09g27080D	2	15.82	1	21	878	898	UUGACAGAAGAGAGUGAGCAC	GUGCUCUCUCUCUUCUGUCAU	Cleavage	NO	ND	ND
bna_miR156e	BnaC03g16490D	3	12.384	1	21	845	865	UUGACAGAAGAGAGUGAGCAC	GCGCUCUCUCUCUUCUGUCAU	Cleavage	NO	ND	ND
bna_miR156e	BnaA03g13580D	3	15.287	1	21	845	865	UUGACAGAAGAGAGUGAGCAC	GCGCUCUCUCUCUUCUGUCAU	Cleavage	NO	ND	ND
bna_miR156e	BnaC05g38350D	3	8.451	1	20	562	581	UUGACAGAAGAGAGUGAGCA	CGCUCUCUCUCUUCUGUCAU	Cleavage	NO	ND	ND
bna_miR156f-3p	BnaC06g13310D	2.5	16.054	1	20	211	230	GCUCAUUCUCGUUCUGUCAU	AUGGUAGAUCGAGAAUGGGC	Cleavage	NO	ND	ND
bna_miR156f-3p	BnaA03g00770D	3	15.292	1	20	635	654	GCUCAUUCUCGUUCUGUCAU	AAGAAGGAGCGAGAAUGAGC	Cleavage	NO	ND	ND
bna_miR156f-3p	BnaCnng42860D	2.5	24.327	1	20	1234	1252	GCUCAUUCUCGUUCUGUCAU	AUGACAGGA-GAGAAUGAGC	Translation	YES	ND	t2246523:1:1197:1240|t0563764:1:1242:1285|t3813408:1:1243:1286
bna_miR156f-3p	BnaA07g15190D	3	17.376	1	20	211	230	GCUCAUUCUCGUUCUGUCAU	AUGGUGGAUCGAGAAUGGGC	Cleavage	NO	ND	ND
bna_miR156f-3p	BnaC05g36120D	3	16.245	1	21	735	754	GCUCAUUCUCGUUCUGUCAUA	UAUGA-AGAACGAGGAUGAGU	Cleavage	NO	ND	ND
bna_miR156f-3p	BnaC07g36710D	3	16.162	1	20	281	300	GCUCAUUCUCGUUCUGUCAU	AUAACAGAACUGGAAUGGGC	Translation	YES	ND	t0973459:1:250:293
bna_miR156f-5p	BnaAnng25050D	1	16.596	1	21	935	955	UUGACAGAAGAGAGCGAGCAC	GUGCUCUCUCUCUUCUGUCAA	Cleavage	NO	ND	ND
bna_miR156f-5p	BnaC04g02520D	1	20.042	1	21	825	845	UUGACAGAAGAGAGCGAGCAC	GUGCUCUCUCUCUUCUGUCAA	Cleavage	NO	ND	ND
bna_miR156f-5p	BnaA09g16340D	1	12.696	1	21	1112	1132	UUGACAGAAGAGAGCGAGCAC	GUGCUCUCUCUCUUCUGUCAA	Cleavage	NO	ND	ND
bna_miR156f-5p	BnaC09g17430D	1	11.057	1	21	1006	1026	UUGACAGAAGAGAGCGAGCAC	GUGCUCUCUCUCUUCUGUCAA	Cleavage	YES	ND	t1211642:1:1019:1062
bna_miR156f-5p	BnaA04g27550D	1	19.462	1	21	575	595	UUGACAGAAGAGAGCGAGCAC	GUGCUCUCUCUCUUCUGUCAA	Cleavage	NO	ND	ND
bna_miR156f-5p	BnaC03g57620D	1	16.595	1	21	1180	1200	UUGACAGAAGAGAGCGAGCAC	GUGCUCUCUCUCUUCUGUCAA	Cleavage	NO	ND	ND
bna_miR156f-5p	BnaA06g36780D	1	12.894	1	21	1316	1336	UUGACAGAAGAGAGCGAGCAC	GUGCUCUCUCUCUUCUGUCAA	Cleavage	NO	ND	ND
bna_miR156f-5p	BnaCnng05200D	1	17.875	1	20	457	476	UUGACAGAAGAGAGCGAGCA	UGCUUGCUCUCUUCUGUCAG	Cleavage	NO	ND	ND
bna_miR156f-5p	BnaA04g19840D	1	10.476	1	20	465	484	UUGACAGAAGAGAGCGAGCA	UGCUUGCUCUCUUCUGUCAG	Cleavage	NO	ND	ND
bna_miR156f-5p	BnaC04g44230D	1	14.075	1	20	526	545	UUGACAGAAGAGAGCGAGCA	UGCUUGCUCUCUUCUGUCAG	Cleavage	NO	ND	ND
bna_miR156f-5p	BnaA09g27960D	1.5	13.733	1	21	1254	1274	UUGACAGAAGAGAGCGAGCAC	GUGCUUUCUCUCUUCUGUCAA	Cleavage	NO	ND	ND
bna_miR156f-5p	BnaC03g27870D	2	17.524	1	20	864	883	UUGACAGAAGAGAGCGAGCA	UGCUCUCUCUCUUCUGUCAU	Cleavage	NO	ND	ND
bna_miR156f-5p	BnaC06g01620D	2.5	14.67	1	20	1687	1706	UUGACAGAAGAGAGCGAGCA	UUCUUGUUCUUUUCUGUCAA	Cleavage	YES	ND	t4457741:2:1658:1701
bna_miR156f-5p	BnaA01g28740D	3	6.453	1	20	640	659	UUGACAGAAGAGAGCGAGCA	AGCUCUCUCUCUUCUGUCAU	Cleavage	NO	ND	ND
bna_miR156f-5p	BnaA01g21750D	2.5	9.338	1	20	88	107	UUGACAGAAGAGAGCGAGCA	UUCUCUCUUUCUUCUGUCAA	Cleavage	YES	ND	t1002664:1:51:94|t1748355:1:54:97|t2194315:1:98:141
bna_miR156f-5p	BnaC01g42990D	2.5	9.338	1	20	88	107	UUGACAGAAGAGAGCGAGCA	UUCUCUCUUUCUUCUGUCAA	Cleavage	YES	ND	t1002664:1:51:94|t1748355:1:54:97|t2194315:1:98:141
bna_miR156f-5p	BnaA09g13720D	3	15.879	1	20	24	43	UUGACAGAAGAGAGCGAGCA	UGCUUGUUUCCUUCUGUUAA	Translation	NO	ND	ND
bna_miR156f-5p	BnaC03g18800D	0.5	14.595	1	20	595	614	UUGACAGAAGAGAGCGAGCA	UGCUUGCUCUCUUCUGUCAA	Cleavage	NO	ND	ND
bna_miR156f-5p	BnaA07g17550D	1	13.358	1	21	566	586	UUGACAGAAGAGAGCGAGCAC	GUGCUCUCUCUCUUCUGUCAA	Cleavage	NO	ND	ND
bna_miR156f-5p	BnaC06g16200D	1	12.507	1	21	596	616	UUGACAGAAGAGAGCGAGCAC	GUGCUCUCUCUCUUCUGUCAA	Cleavage	NO	ND	ND
bna_miR156f-5p	BnaA05g02680D	1	22.371	1	21	743	763	UUGACAGAAGAGAGCGAGCAC	GUGCUCUCUCUCUUCUGUCAA	Cleavage	NO	ND	ND
bna_miR156f-5p	BnaA04g24340D	1	22.65	1	21	1029	1049	UUGACAGAAGAGAGCGAGCAC	GUGCUCUCUCUCUUCUGUCAA	Cleavage	NO	ND	ND
bna_miR156f-5p	BnaC07g11380D	1	18.91	1	21	1172	1192	UUGACAGAAGAGAGCGAGCAC	GUGCUCUCUCUCUUCUGUCAA	Cleavage	YES	ND	t0004573:1:1185:1228
bna_miR156f-5p	BnaC04g48150D	1	22.904	1	21	1021	1041	UUGACAGAAGAGAGCGAGCAC	GUGCUCUCUCUCUUCUGUCAA	Cleavage	NO	ND	ND
bna_miR156f-5p	BnaA07g08830D	1	14.88	1	21	1370	1390	UUGACAGAAGAGAGCGAGCAC	GUGCUCUCUCUCUUCUGUCAA	Cleavage	NO	ND	ND
bna_miR156f-5p	BnaC07g11390D	1	15.246	1	21	1482	1502	UUGACAGAAGAGAGCGAGCAC	GUGCUCUCUCUCUUCUGUCAA	Cleavage	NO	ND	ND
bna_miR156f-5p	BnaC07g17030D	1	14.448	1	21	1442	1462	UUGACAGAAGAGAGCGAGCAC	GUGCUCUCUCUCUUCUGUCAA	Cleavage	NO	ND	ND
bna_miR156f-5p	BnaC04g23930D	1	18.72	1	21	629	649	UUGACAGAAGAGAGCGAGCAC	GUGCUCUCUCUCUUCUGUCAA	Cleavage	NO	ND	ND
bna_miR156f-5p	BnaA07g08840D	1	9.439	1	21	1958	1978	UUGACAGAAGAGAGCGAGCAC	GUGCUCUCUCUCUUCUGUCAA	Cleavage	YES	ND	t2524352:1:1971:2014|t4547710:2:1972:2015
bna_miR156f-5p	BnaA05g09840D	1	14.989	1	20	644	663	UUGACAGAAGAGAGCGAGCA	UGCUUGCUCUCUUCUGUCAG	Cleavage	NO	ND	ND
bna_miR156f-5p	BnaC02g14000D	1.5	18.205	1	21	814	834	UUGACAGAAGAGAGCGAGCAC	GUGCUCUCUCUCUUCUGUCAG	Cleavage	NO	ND	ND
bna_miR156f-5p	BnaCnng61400D	1.5	14.953	1	21	683	703	UUGACAGAAGAGAGCGAGCAC	GUGCUCACUCUCUUCUGUCAG	Cleavage	YES	ND	t3858328:1:696:739
bna_miR156f-5p	BnaC05g21280D	1.5	15.611	1	21	1200	1220	UUGACAGAAGAGAGCGAGCAC	GUGUUCUCUCUCUUCUGUCAA	Cleavage	NO	ND	ND
bna_miR156f-5p	BnaA02g14580D	1.5	18.205	1	21	809	829	UUGACAGAAGAGAGCGAGCAC	GUGCUCUCUCUCUUCUGUCAG	Cleavage	NO	ND	ND
bna_miR156f-5p	BnaC02g19100D	1.5	18.437	1	21	955	975	UUGACAGAAGAGAGCGAGCAC	GUGCUCUCUCUCUUCUGUCAG	Cleavage	NO	ND	ND
bna_miR156f-5p	BnaC05g21270D	1.5	15.011	1	21	1251	1271	UUGACAGAAGAGAGCGAGCAC	GUGCUUUCUCUCUUCUGUCAA	Cleavage	NO	ND	ND
bna_miR156f-5p	BnaC09g27080D	2	15.82	1	21	878	898	UUGACAGAAGAGAGCGAGCAC	GUGCUCUCUCUCUUCUGUCAU	Cleavage	NO	ND	ND
bna_miR156f-5p	BnaA07g27730D	2.5	17.166	1	21	629	649	UUGACAGAAGAGAGCGAGCAC	GUGCUCACUCCCUUCUGUCAG	Translation	NO	ND	ND
bna_miR156f-5p	BnaC03g16490D	3	12.384	1	21	845	865	UUGACAGAAGAGAGCGAGCAC	GCGCUCUCUCUCUUCUGUCAU	Cleavage	NO	ND	ND
bna_miR156f-5p	BnaA03g13580D	3	15.287	1	21	845	865	UUGACAGAAGAGAGCGAGCAC	GCGCUCUCUCUCUUCUGUCAU	Cleavage	NO	ND	ND
bna_miR156g-3p	BnaC07g32340D	2	17.399	1	21	1551	1571	UGCUCACGGCUCUUUCUGUCA	UGACGGAAACAGCCGUGAGCG	Cleavage	NO	ND	ND
bna_miR156g-3p	BnaA04g12790D	3	23.554	1	20	1101	1120	UGCUCACGGCUCUUUCUGUC	GAUAGAAAGAGUCGUCGGCA	Cleavage	YES	ND	t2738711:1:1108:1151
bna_miR156g-3p	BnaAnng26440D	3	14.784	1	20	1086	1105	UGCUCACGGCUCUUUCUGUC	GACAGGAAGAGUUGUGGGUG	Cleavage	NO	ND	ND
bna_miR156g-3p	BnaC07g32100D	3	11.039	1	22	2411	2432	UGCUCACGGCUCUUUCUGUCAG	CAGAAAGAAAGAGCUGAGAGCA	Cleavage	YES	ND	t4792990:2:2423:2466
bna_miR156g-3p	BnaC03g52360D	2.5	21.442	1	20	1732	1751	UGCUCACGGCUCUUUCUGUC	GACAGAGAGAGCUGUGAGUU	Cleavage	YES	ND	t4862702:2:1701:1744
bna_miR156g-3p	BnaA07g14480D	3	15.903	1	20	637	656	UGCUCACGGCUCUUUCUGUC	AACAGAAGGAGCCAUGAGCA	Cleavage	NO	ND	ND
bna_miR156g-3p	BnaA07g14650D	3	14.778	1	20	722	741	UGCUCACGGCUCUUUCUGUC	AACAGAAGGAGCCAUGAGCA	Cleavage	NO	ND	ND
bna_miR156g-3p	BnaC09g14680D	2.5	13.1	1	20	1072	1091	UGCUCACGGCUCUUUCUGUC	GAAAGAGAGGGCCGUGAGUA	Cleavage	NO	ND	ND
bna_miR156g-3p	BnaA09g31730D	3	15.308	1	22	2059	2080	UGCUCACGGCUCUUUCUGUCAG	CAGAAAGAAAGAGCUGAGAGCA	Cleavage	YES	ND	t4792990:2:2071:2114
bna_miR156g-3p	BnaC08g22570D	3	14.945	1	22	2164	2185	UGCUCACGGCUCUUUCUGUCAG	CAGAAAGAAAGAGCUGAGAGCA	Cleavage	YES	ND	t4792990:2:2176:2219
bna_miR156g-5p	BnaC04g02520D	1	19.875	1	21	824	844	UGACAGAAGAGAGUGAGCACA	UGUGCUCUCUCUCUUCUGUCA	Cleavage	NO	ND	ND
bna_miR156g-5p	BnaA04g27550D	1	19.405	1	21	574	594	UGACAGAAGAGAGUGAGCACA	UGUGCUCUCUCUCUUCUGUCA	Cleavage	NO	ND	ND
bna_miR156g-5p	BnaAnng25050D	1	16.544	1	20	935	954	UGACAGAAGAGAGUGAGCAC	GUGCUCUCUCUCUUCUGUCA	Cleavage	NO	ND	ND
bna_miR156g-5p	BnaA09g16340D	1	12.308	1	20	1112	1131	UGACAGAAGAGAGUGAGCAC	GUGCUCUCUCUCUUCUGUCA	Cleavage	NO	ND	ND
bna_miR156g-5p	BnaC09g17430D	1	11.444	1	20	1006	1025	UGACAGAAGAGAGUGAGCAC	GUGCUCUCUCUCUUCUGUCA	Cleavage	YES	ND	t1211642:1:1019:1062
bna_miR156g-5p	BnaC03g57620D	1	16.543	1	20	1180	1199	UGACAGAAGAGAGUGAGCAC	GUGCUCUCUCUCUUCUGUCA	Cleavage	NO	ND	ND
bna_miR156g-5p	BnaA06g36780D	1	12.362	1	20	1316	1335	UGACAGAAGAGAGUGAGCAC	GUGCUCUCUCUCUUCUGUCA	Cleavage	NO	ND	ND
bna_miR156g-5p	BnaCnng05200D	2	16.901	1	21	455	475	UGACAGAAGAGAGUGAGCACA	UUUGCUUGCUCUCUUCUGUCA	Cleavage	NO	ND	ND
bna_miR156g-5p	BnaA04g19840D	2	10.997	1	21	463	483	UGACAGAAGAGAGUGAGCACA	UUUGCUUGCUCUCUUCUGUCA	Cleavage	NO	ND	ND
bna_miR156g-5p	BnaC04g44230D	2	14.261	1	21	524	544	UGACAGAAGAGAGUGAGCACA	UUUGCUUGCUCUCUUCUGUCA	Cleavage	NO	ND	ND
bna_miR156g-5p	BnaA09g27960D	1.5	12.406	1	20	1254	1273	UGACAGAAGAGAGUGAGCAC	GUGCUUUCUCUCUUCUGUCA	Cleavage	NO	ND	ND
bna_miR156g-5p	BnaC03g27870D	2	18.262	1	21	862	882	UGACAGAAGAGAGUGAGCACA	UUUGCUCUCUCUCUUCUGUCA	Cleavage	NO	ND	ND
bna_miR156g-5p	BnaA06g22970D	3	18.256	1	21	173	193	UGACAGAAGAGAGUGAGCACA	UGUUCUUGUUCUCUUUUGUCA	Cleavage	NO	ND	ND
bna_miR156g-5p	BnaCnng28110D	3	8.143	1	21	1768	1788	UGACAGAAGAGAGUGAGCACA	UGUGCUUUUUCUCUUUUGUCG	Cleavage	NO	ND	ND
bna_miR156g-5p	BnaA01g28740D	3	6.421	1	20	639	658	UGACAGAAGAGAGUGAGCAC	CAGCUCUCUCUCUUCUGUCA	Cleavage	NO	ND	ND
bna_miR156g-5p	BnaAnng02100D	3	12.29	1	20	828	847	UGACAGAAGAGAGUGAGCAC	CUGCUCACACUCUUCUGUCU	Cleavage	NO	ND	ND
bna_miR156g-5p	BnaC02g13660D	3	22.25	1	20	172	191	UGACAGAAGAGAGUGAGCAC	AUGCUCACUCUCCUCUGUUG	Cleavage	NO	ND	ND
bna_miR156g-5p	BnaA02g36920D	2.5	18.665	1	20	1	20	UGACAGAAGAGAGUGAGCAC	GUUUUCACUCUGUUCUGUCA	Translation	NO	ND	ND
bna_miR156g-5p	BnaC02g35000D	2.5	16.987	1	20	1	20	UGACAGAAGAGAGUGAGCAC	GUUUUCACUCUGUUCUGUCA	Translation	NO	ND	ND
bna_miR156g-5p	BnaCnng61400D	0	14.598	1	21	682	702	UGACAGAAGAGAGUGAGCACA	UGUGCUCACUCUCUUCUGUCA	Cleavage	YES	ND	t3858328:1:696:739
bna_miR156g-5p	BnaA07g27730D	1	17.185	1	21	628	648	UGACAGAAGAGAGUGAGCACA	UGUGCUCACUCCCUUCUGUCA	Translation	NO	ND	ND
bna_miR156g-5p	BnaA07g17550D	1	13.551	1	21	565	585	UGACAGAAGAGAGUGAGCACA	UGUGCUCUCUCUCUUCUGUCA	Cleavage	NO	ND	ND
bna_miR156g-5p	BnaC06g16200D	1	12.915	1	21	595	615	UGACAGAAGAGAGUGAGCACA	UGUGCUCUCUCUCUUCUGUCA	Cleavage	NO	ND	ND
bna_miR156g-5p	BnaC09g27080D	1	17.317	1	21	877	897	UGACAGAAGAGAGUGAGCACA	UGUGCUCUCUCUCUUCUGUCA	Cleavage	NO	ND	ND
bna_miR156g-5p	BnaC02g14000D	1	18.564	1	21	813	833	UGACAGAAGAGAGUGAGCACA	UGUGCUCUCUCUCUUCUGUCA	Cleavage	NO	ND	ND
bna_miR156g-5p	BnaA05g02680D	1	21.138	1	21	742	762	UGACAGAAGAGAGUGAGCACA	UGUGCUCUCUCUCUUCUGUCA	Cleavage	NO	ND	ND
bna_miR156g-5p	BnaA02g14580D	1	18.564	1	21	808	828	UGACAGAAGAGAGUGAGCACA	UGUGCUCUCUCUCUUCUGUCA	Cleavage	NO	ND	ND
bna_miR156g-5p	BnaA04g24340D	1	23.909	1	21	1028	1048	UGACAGAAGAGAGUGAGCACA	UGUGCUCUCUCUCUUCUGUCA	Cleavage	NO	ND	ND
bna_miR156g-5p	BnaC02g19100D	1	18.564	1	21	954	974	UGACAGAAGAGAGUGAGCACA	UGUGCUCUCUCUCUUCUGUCA	Cleavage	NO	ND	ND
bna_miR156g-5p	BnaC04g48150D	1	23.078	1	21	1020	1040	UGACAGAAGAGAGUGAGCACA	UGUGCUCUCUCUCUUCUGUCA	Cleavage	NO	ND	ND
bna_miR156g-5p	BnaC04g23930D	1	18.673	1	21	628	648	UGACAGAAGAGAGUGAGCACA	UGUGCUCUCUCUCUUCUGUCA	Cleavage	NO	ND	ND
bna_miR156g-5p	BnaC07g11380D	1	18.783	1	20	1172	1191	UGACAGAAGAGAGUGAGCAC	GUGCUCUCUCUCUUCUGUCA	Cleavage	YES	ND	t0004573:1:1185:1228
bna_miR156g-5p	BnaA07g08830D	1	15.661	1	20	1370	1389	UGACAGAAGAGAGUGAGCAC	GUGCUCUCUCUCUUCUGUCA	Cleavage	NO	ND	ND
bna_miR156g-5p	BnaC07g11390D	1	15.244	1	20	1482	1501	UGACAGAAGAGAGUGAGCAC	GUGCUCUCUCUCUUCUGUCA	Cleavage	NO	ND	ND
bna_miR156g-5p	BnaC07g17030D	1	14.595	1	20	1442	1461	UGACAGAAGAGAGUGAGCAC	GUGCUCUCUCUCUUCUGUCA	Cleavage	NO	ND	ND
bna_miR156g-5p	BnaA07g08840D	1	9.512	1	20	1958	1977	UGACAGAAGAGAGUGAGCAC	GUGCUCUCUCUCUUCUGUCA	Cleavage	YES	ND	t2524352:1:1971:2014|t4547710:2:1972:2015
bna_miR156g-5p	BnaC03g18800D	2	14.217	1	21	593	613	UGACAGAAGAGAGUGAGCACA	UUUGCUUGCUCUCUUCUGUCA	Cleavage	NO	ND	ND
bna_miR156g-5p	BnaA05g09840D	2	14.427	1	21	642	662	UGACAGAAGAGAGUGAGCACA	UUUGCUUGCUCUCUUCUGUCA	Cleavage	NO	ND	ND
bna_miR156g-5p	BnaC05g21280D	1.5	16.652	1	20	1200	1219	UGACAGAAGAGAGUGAGCAC	GUGUUCUCUCUCUUCUGUCA	Cleavage	NO	ND	ND
bna_miR156g-5p	BnaC05g21270D	1.5	12.595	1	20	1251	1270	UGACAGAAGAGAGUGAGCAC	GUGCUUUCUCUCUUCUGUCA	Cleavage	NO	ND	ND
bna_miR156g-5p	BnaC03g16490D	2	12.852	1	21	844	864	UGACAGAAGAGAGUGAGCACA	UGCGCUCUCUCUCUUCUGUCA	Cleavage	NO	ND	ND
bna_miR156g-5p	BnaA03g13580D	2	15.371	1	21	844	864	UGACAGAAGAGAGUGAGCACA	UGCGCUCUCUCUCUUCUGUCA	Cleavage	NO	ND	ND
bna_miR156g-5p	BnaC03g50500D	3	17.364	1	21	256	276	UGACAGAAGAGAGUGAGCACA	UGUUCUUGUUCUCUUUUGUCA	Cleavage	NO	ND	ND
bna_miR156h-3p	BnaAnng16740D	2.5	22.194	1	20	409	428	GCUCUCUAGCCUUCUGUCAU	GUGGCAGAAGGCUAGGGAGG	Cleavage	NO	ND	ND
bna_miR156h-3p	BnaA02g03030D	2.5	17.637	1	20	434	453	GCUCUCUAGCCUUCUGUCAU	AUGAUGGAGGGCUAGAGGGU	Cleavage	NO	ND	ND
bna_miR156h-3p	BnaA01g22770D	2.5	15.284	1	20	368	387	GCUCUCUAGCCUUCUGUCAU	GUUACAAAAGGCUAGAGAGC	Cleavage	YES	ND	t2331178:1:336:379|t0936247:1:373:416|t3109597:1:382:425
bna_miR156h-3p	BnaC01g43380D	2.5	15.285	1	20	399	418	GCUCUCUAGCCUUCUGUCAU	GUUACAAAAGGCUAGAGAGC	Cleavage	YES	ND	t2331178:1:367:410|t0936247:1:404:447|t3109597:1:413:456
bna_miR156h-3p	BnaA05g03110D	2.5	18.347	1	21	2737	2758	GCUCUCUAGC-CUUCUGUCAUC	GUUGACAGAAGAGCUGGAGAGC	Translation	NO	ND	ND
bna_miR156h-3p	BnaA09g36710D	3	19.886	1	21	84	103	GCUCUCUAGCCUUCUGUCAUC	GAUGA-AGAAGGCCAGAGAGC	Cleavage	NO	ND	ND
bna_miR156h-3p	BnaC08g28320D	3	20.085	1	21	84	103	GCUCUCUAGCCUUCUGUCAUC	GAUGA-AGAAGGCCAGAGAGC	Cleavage	NO	ND	ND
bna_miR156h-5p	BnaAnng25050D	1	16.596	1	21	935	955	UUGACAGAAGAUAGAGAGCAC	GUGCUCUCUCUCUUCUGUCAA	Cleavage	NO	ND	ND
bna_miR156h-5p	BnaC04g02520D	1	20.042	1	21	825	845	UUGACAGAAGAUAGAGAGCAC	GUGCUCUCUCUCUUCUGUCAA	Cleavage	NO	ND	ND
bna_miR156h-5p	BnaA09g16340D	1	12.696	1	21	1112	1132	UUGACAGAAGAUAGAGAGCAC	GUGCUCUCUCUCUUCUGUCAA	Cleavage	NO	ND	ND
bna_miR156h-5p	BnaC09g17430D	1	11.057	1	21	1006	1026	UUGACAGAAGAUAGAGAGCAC	GUGCUCUCUCUCUUCUGUCAA	Cleavage	YES	ND	t1211642:1:1019:1062
bna_miR156h-5p	BnaA04g27550D	1	19.462	1	21	575	595	UUGACAGAAGAUAGAGAGCAC	GUGCUCUCUCUCUUCUGUCAA	Cleavage	NO	ND	ND
bna_miR156h-5p	BnaC03g57620D	1	16.595	1	21	1180	1200	UUGACAGAAGAUAGAGAGCAC	GUGCUCUCUCUCUUCUGUCAA	Cleavage	NO	ND	ND
bna_miR156h-5p	BnaA06g36780D	1	12.894	1	21	1316	1336	UUGACAGAAGAUAGAGAGCAC	GUGCUCUCUCUCUUCUGUCAA	Cleavage	NO	ND	ND
bna_miR156h-5p	BnaA09g27960D	1.5	13.733	1	21	1254	1274	UUGACAGAAGAUAGAGAGCAC	GUGCUUUCUCUCUUCUGUCAA	Cleavage	NO	ND	ND
bna_miR156h-5p	BnaC01g36290D	2	6.486	1	20	651	670	UUGACAGAAGAUAGAGAGCA	AGCUCUCUAUCUUCUGUCAU	Cleavage	NO	ND	ND
bna_miR156h-5p	BnaC03g27870D	2	17.524	1	20	864	883	UUGACAGAAGAUAGAGAGCA	UGCUCUCUCUCUUCUGUCAU	Cleavage	NO	ND	ND
bna_miR156h-5p	BnaC05g49700D	2	15.024	1	20	519	538	UUGACAGAAGAUAGAGAGCA	UGCUCUCUAUCUCUUGUCAG	Cleavage	NO	ND	ND
bna_miR156h-5p	BnaC03g63100D	2.5	18.92	1	20	368	387	UUGACAGAAGAUAGAGAGCA	UGCUCUCUGGUUUUUGUCAA	Translation	NO	ND	ND
bna_miR156h-5p	BnaC01g42990D	2	9.338	1	20	88	107	UUGACAGAAGAUAGAGAGCA	UUCUCUCUUUCUUCUGUCAA	Cleavage	YES	ND	t1002664:1:51:94|t1748355:1:54:97|t2194315:1:98:141
bna_miR156h-5p	BnaA01g21750D	2	9.338	1	20	88	107	UUGACAGAAGAUAGAGAGCA	UUCUCUCUUUCUUCUGUCAA	Cleavage	YES	ND	t1002664:1:51:94|t1748355:1:54:97|t2194315:1:98:141
bna_miR156h-5p	BnaA01g28740D	3	6.453	1	20	640	659	UUGACAGAAGAUAGAGAGCA	AGCUCUCUCUCUUCUGUCAU	Cleavage	NO	ND	ND
bna_miR156h-5p	BnaAnng22630D	3	11.376	1	20	1361	1380	UUGACAGAAGAUAGAGAGCA	UGCUCUUUUUCUUCUGACAA	Cleavage	NO	ND	ND
bna_miR156h-5p	BnaA07g17550D	1	13.358	1	21	566	586	UUGACAGAAGAUAGAGAGCAC	GUGCUCUCUCUCUUCUGUCAA	Cleavage	NO	ND	ND
bna_miR156h-5p	BnaC06g16200D	1	12.507	1	21	596	616	UUGACAGAAGAUAGAGAGCAC	GUGCUCUCUCUCUUCUGUCAA	Cleavage	NO	ND	ND
bna_miR156h-5p	BnaA05g02680D	1	22.371	1	21	743	763	UUGACAGAAGAUAGAGAGCAC	GUGCUCUCUCUCUUCUGUCAA	Cleavage	NO	ND	ND
bna_miR156h-5p	BnaA04g24340D	1	22.65	1	21	1029	1049	UUGACAGAAGAUAGAGAGCAC	GUGCUCUCUCUCUUCUGUCAA	Cleavage	NO	ND	ND
bna_miR156h-5p	BnaC07g11380D	1	18.91	1	21	1172	1192	UUGACAGAAGAUAGAGAGCAC	GUGCUCUCUCUCUUCUGUCAA	Cleavage	YES	ND	t0004573:1:1185:1228
bna_miR156h-5p	BnaC04g48150D	1	22.904	1	21	1021	1041	UUGACAGAAGAUAGAGAGCAC	GUGCUCUCUCUCUUCUGUCAA	Cleavage	NO	ND	ND
bna_miR156h-5p	BnaA07g08830D	1	14.88	1	21	1370	1390	UUGACAGAAGAUAGAGAGCAC	GUGCUCUCUCUCUUCUGUCAA	Cleavage	NO	ND	ND
bna_miR156h-5p	BnaC07g11390D	1	15.246	1	21	1482	1502	UUGACAGAAGAUAGAGAGCAC	GUGCUCUCUCUCUUCUGUCAA	Cleavage	NO	ND	ND
bna_miR156h-5p	BnaC07g17030D	1	14.448	1	21	1442	1462	UUGACAGAAGAUAGAGAGCAC	GUGCUCUCUCUCUUCUGUCAA	Cleavage	NO	ND	ND
bna_miR156h-5p	BnaC04g23930D	1	18.72	1	21	629	649	UUGACAGAAGAUAGAGAGCAC	GUGCUCUCUCUCUUCUGUCAA	Cleavage	NO	ND	ND
bna_miR156h-5p	BnaA07g08840D	1	9.439	1	21	1958	1978	UUGACAGAAGAUAGAGAGCAC	GUGCUCUCUCUCUUCUGUCAA	Cleavage	YES	ND	t2524352:1:1971:2014|t4547710:2:1972:2015
bna_miR156h-5p	BnaC02g14000D	1.5	18.205	1	21	814	834	UUGACAGAAGAUAGAGAGCAC	GUGCUCUCUCUCUUCUGUCAG	Cleavage	NO	ND	ND
bna_miR156h-5p	BnaC05g21280D	1.5	15.611	1	21	1200	1220	UUGACAGAAGAUAGAGAGCAC	GUGUUCUCUCUCUUCUGUCAA	Cleavage	NO	ND	ND
bna_miR156h-5p	BnaA02g14580D	1.5	18.205	1	21	809	829	UUGACAGAAGAUAGAGAGCAC	GUGCUCUCUCUCUUCUGUCAG	Cleavage	NO	ND	ND
bna_miR156h-5p	BnaC02g19100D	1.5	18.437	1	21	955	975	UUGACAGAAGAUAGAGAGCAC	GUGCUCUCUCUCUUCUGUCAG	Cleavage	NO	ND	ND
bna_miR156h-5p	BnaC05g21270D	1.5	15.011	1	21	1251	1271	UUGACAGAAGAUAGAGAGCAC	GUGCUUUCUCUCUUCUGUCAA	Cleavage	NO	ND	ND
bna_miR156h-5p	BnaC09g27080D	2	15.82	1	21	878	898	UUGACAGAAGAUAGAGAGCAC	GUGCUCUCUCUCUUCUGUCAU	Cleavage	NO	ND	ND
bna_miR156h-5p	BnaC09g34550D	2	9.688	1	20	336	355	UUGACAGAAGAUAGAGAGCA	AGCUCUCUAUCUUCUGUCAU	Cleavage	NO	ND	ND
bna_miR156h-5p	BnaCnng61400D	2.5	14.953	1	21	683	703	UUGACAGAAGAUAGAGAGCAC	GUGCUCACUCUCUUCUGUCAG	Cleavage	YES	ND	t3858328:1:696:739
bna_miR156h-5p	BnaC03g16490D	3	12.384	1	21	845	865	UUGACAGAAGAUAGAGAGCAC	GCGCUCUCUCUCUUCUGUCAU	Cleavage	NO	ND	ND
bna_miR156h-5p	BnaC03g49970D	3	15.344	1	20	1119	1138	UUGACAGAAGAUAGAGAGCA	UGUUUUUUGUUUUUUGUCAA	Cleavage	NO	ND	ND
bna_miR156h-5p	BnaA03g13580D	3	15.287	1	21	845	865	UUGACAGAAGAUAGAGAGCAC	GCGCUCUCUCUCUUCUGUCAU	Cleavage	NO	ND	ND
bna_miR156h-5p	BnaA08g09130D	2.5	24.57	1	20	368	387	UUGACAGAAGAUAGAGAGCA	UGCUCUCUGGUUUUUGUCAA	Translation	NO	ND	ND
bna_miR156h-5p	BnaC05g38350D	3	8.451	1	20	562	581	UUGACAGAAGAUAGAGAGCA	CGCUCUCUCUCUUCUGUCAU	Cleavage	NO	ND	ND
bna_miR156i	BnaAnng25050D	1	16.596	1	21	935	955	UUGACAGAAGAGAGCGAGCAC	GUGCUCUCUCUCUUCUGUCAA	Cleavage	NO	ND	ND
bna_miR156i	BnaC04g02520D	1	20.042	1	21	825	845	UUGACAGAAGAGAGCGAGCAC	GUGCUCUCUCUCUUCUGUCAA	Cleavage	NO	ND	ND
bna_miR156i	BnaA09g16340D	1	12.696	1	21	1112	1132	UUGACAGAAGAGAGCGAGCAC	GUGCUCUCUCUCUUCUGUCAA	Cleavage	NO	ND	ND
bna_miR156i	BnaC09g17430D	1	11.057	1	21	1006	1026	UUGACAGAAGAGAGCGAGCAC	GUGCUCUCUCUCUUCUGUCAA	Cleavage	YES	ND	t1211642:1:1019:1062
bna_miR156i	BnaA04g27550D	1	19.462	1	21	575	595	UUGACAGAAGAGAGCGAGCAC	GUGCUCUCUCUCUUCUGUCAA	Cleavage	NO	ND	ND
bna_miR156i	BnaC03g57620D	1	16.595	1	21	1180	1200	UUGACAGAAGAGAGCGAGCAC	GUGCUCUCUCUCUUCUGUCAA	Cleavage	NO	ND	ND
bna_miR156i	BnaA06g36780D	1	12.894	1	21	1316	1336	UUGACAGAAGAGAGCGAGCAC	GUGCUCUCUCUCUUCUGUCAA	Cleavage	NO	ND	ND
bna_miR156i	BnaCnng05200D	1	17.875	1	20	457	476	UUGACAGAAGAGAGCGAGCA	UGCUUGCUCUCUUCUGUCAG	Cleavage	NO	ND	ND
bna_miR156i	BnaA04g19840D	1	10.476	1	20	465	484	UUGACAGAAGAGAGCGAGCA	UGCUUGCUCUCUUCUGUCAG	Cleavage	NO	ND	ND
bna_miR156i	BnaC04g44230D	1	14.075	1	20	526	545	UUGACAGAAGAGAGCGAGCA	UGCUUGCUCUCUUCUGUCAG	Cleavage	NO	ND	ND
bna_miR156i	BnaA09g27960D	1.5	13.733	1	21	1254	1274	UUGACAGAAGAGAGCGAGCAC	GUGCUUUCUCUCUUCUGUCAA	Cleavage	NO	ND	ND
bna_miR156i	BnaC03g27870D	2	17.524	1	20	864	883	UUGACAGAAGAGAGCGAGCA	UGCUCUCUCUCUUCUGUCAU	Cleavage	NO	ND	ND
bna_miR156i	BnaC06g01620D	2.5	14.67	1	20	1687	1706	UUGACAGAAGAGAGCGAGCA	UUCUUGUUCUUUUCUGUCAA	Cleavage	YES	ND	t4457741:2:1658:1701
bna_miR156i	BnaA01g28740D	3	6.453	1	20	640	659	UUGACAGAAGAGAGCGAGCA	AGCUCUCUCUCUUCUGUCAU	Cleavage	NO	ND	ND
bna_miR156i	BnaA01g21750D	2.5	9.338	1	20	88	107	UUGACAGAAGAGAGCGAGCA	UUCUCUCUUUCUUCUGUCAA	Cleavage	YES	ND	t1002664:1:51:94|t1748355:1:54:97|t2194315:1:98:141
bna_miR156i	BnaC01g42990D	2.5	9.338	1	20	88	107	UUGACAGAAGAGAGCGAGCA	UUCUCUCUUUCUUCUGUCAA	Cleavage	YES	ND	t1002664:1:51:94|t1748355:1:54:97|t2194315:1:98:141
bna_miR156i	BnaA09g13720D	3	15.879	1	20	24	43	UUGACAGAAGAGAGCGAGCA	UGCUUGUUUCCUUCUGUUAA	Translation	NO	ND	ND
bna_miR156i	BnaC03g18800D	0.5	14.595	1	20	595	614	UUGACAGAAGAGAGCGAGCA	UGCUUGCUCUCUUCUGUCAA	Cleavage	NO	ND	ND
bna_miR156i	BnaA07g17550D	1	13.358	1	21	566	586	UUGACAGAAGAGAGCGAGCAC	GUGCUCUCUCUCUUCUGUCAA	Cleavage	NO	ND	ND
bna_miR156i	BnaC06g16200D	1	12.507	1	21	596	616	UUGACAGAAGAGAGCGAGCAC	GUGCUCUCUCUCUUCUGUCAA	Cleavage	NO	ND	ND
bna_miR156i	BnaA05g02680D	1	22.371	1	21	743	763	UUGACAGAAGAGAGCGAGCAC	GUGCUCUCUCUCUUCUGUCAA	Cleavage	NO	ND	ND
bna_miR156i	BnaA04g24340D	1	22.65	1	21	1029	1049	UUGACAGAAGAGAGCGAGCAC	GUGCUCUCUCUCUUCUGUCAA	Cleavage	NO	ND	ND
bna_miR156i	BnaC07g11380D	1	18.91	1	21	1172	1192	UUGACAGAAGAGAGCGAGCAC	GUGCUCUCUCUCUUCUGUCAA	Cleavage	YES	ND	t0004573:1:1185:1228
bna_miR156i	BnaC04g48150D	1	22.904	1	21	1021	1041	UUGACAGAAGAGAGCGAGCAC	GUGCUCUCUCUCUUCUGUCAA	Cleavage	NO	ND	ND
bna_miR156i	BnaA07g08830D	1	14.88	1	21	1370	1390	UUGACAGAAGAGAGCGAGCAC	GUGCUCUCUCUCUUCUGUCAA	Cleavage	NO	ND	ND
bna_miR156i	BnaC07g11390D	1	15.246	1	21	1482	1502	UUGACAGAAGAGAGCGAGCAC	GUGCUCUCUCUCUUCUGUCAA	Cleavage	NO	ND	ND
bna_miR156i	BnaC07g17030D	1	14.448	1	21	1442	1462	UUGACAGAAGAGAGCGAGCAC	GUGCUCUCUCUCUUCUGUCAA	Cleavage	NO	ND	ND
bna_miR156i	BnaC04g23930D	1	18.72	1	21	629	649	UUGACAGAAGAGAGCGAGCAC	GUGCUCUCUCUCUUCUGUCAA	Cleavage	NO	ND	ND
bna_miR156i	BnaA07g08840D	1	9.439	1	21	1958	1978	UUGACAGAAGAGAGCGAGCAC	GUGCUCUCUCUCUUCUGUCAA	Cleavage	YES	ND	t2524352:1:1971:2014|t4547710:2:1972:2015
bna_miR156i	BnaA05g09840D	1	14.989	1	20	644	663	UUGACAGAAGAGAGCGAGCA	UGCUUGCUCUCUUCUGUCAG	Cleavage	NO	ND	ND
bna_miR156i	BnaC02g14000D	1.5	18.205	1	21	814	834	UUGACAGAAGAGAGCGAGCAC	GUGCUCUCUCUCUUCUGUCAG	Cleavage	NO	ND	ND
bna_miR156i	BnaCnng61400D	1.5	14.953	1	21	683	703	UUGACAGAAGAGAGCGAGCAC	GUGCUCACUCUCUUCUGUCAG	Cleavage	YES	ND	t3858328:1:696:739
bna_miR156i	BnaC05g21280D	1.5	15.611	1	21	1200	1220	UUGACAGAAGAGAGCGAGCAC	GUGUUCUCUCUCUUCUGUCAA	Cleavage	NO	ND	ND
bna_miR156i	BnaA02g14580D	1.5	18.205	1	21	809	829	UUGACAGAAGAGAGCGAGCAC	GUGCUCUCUCUCUUCUGUCAG	Cleavage	NO	ND	ND
bna_miR156i	BnaC02g19100D	1.5	18.437	1	21	955	975	UUGACAGAAGAGAGCGAGCAC	GUGCUCUCUCUCUUCUGUCAG	Cleavage	NO	ND	ND
bna_miR156i	BnaC05g21270D	1.5	15.011	1	21	1251	1271	UUGACAGAAGAGAGCGAGCAC	GUGCUUUCUCUCUUCUGUCAA	Cleavage	NO	ND	ND
bna_miR156i	BnaC09g27080D	2	15.82	1	21	878	898	UUGACAGAAGAGAGCGAGCAC	GUGCUCUCUCUCUUCUGUCAU	Cleavage	NO	ND	ND
bna_miR156i	BnaA07g27730D	2.5	17.166	1	21	629	649	UUGACAGAAGAGAGCGAGCAC	GUGCUCACUCCCUUCUGUCAG	Translation	NO	ND	ND
bna_miR156i	BnaC03g16490D	3	12.384	1	21	845	865	UUGACAGAAGAGAGCGAGCAC	GCGCUCUCUCUCUUCUGUCAU	Cleavage	NO	ND	ND
bna_miR156i	BnaA03g13580D	3	15.287	1	21	845	865	UUGACAGAAGAGAGCGAGCAC	GCGCUCUCUCUCUUCUGUCAU	Cleavage	NO	ND	ND
bna_miR156j	BnaAnng25050D	1	16.544	1	20	935	954	UGACAGAAGAGAGUGAGCAC	GUGCUCUCUCUCUUCUGUCA	Cleavage	NO	ND	ND
bna_miR156j	BnaC04g02520D	1	19.875	1	20	825	844	UGACAGAAGAGAGUGAGCAC	GUGCUCUCUCUCUUCUGUCA	Cleavage	NO	ND	ND
bna_miR156j	BnaA09g16340D	1	12.308	1	20	1112	1131	UGACAGAAGAGAGUGAGCAC	GUGCUCUCUCUCUUCUGUCA	Cleavage	NO	ND	ND
bna_miR156j	BnaC09g17430D	1	11.444	1	20	1006	1025	UGACAGAAGAGAGUGAGCAC	GUGCUCUCUCUCUUCUGUCA	Cleavage	YES	ND	t1211642:1:1019:1062
bna_miR156j	BnaA04g27550D	1	19.405	1	20	575	594	UGACAGAAGAGAGUGAGCAC	GUGCUCUCUCUCUUCUGUCA	Cleavage	NO	ND	ND
bna_miR156j	BnaC03g57620D	1	16.543	1	20	1180	1199	UGACAGAAGAGAGUGAGCAC	GUGCUCUCUCUCUUCUGUCA	Cleavage	NO	ND	ND
bna_miR156j	BnaA06g36780D	1	12.362	1	20	1316	1335	UGACAGAAGAGAGUGAGCAC	GUGCUCUCUCUCUUCUGUCA	Cleavage	NO	ND	ND
bna_miR156j	BnaCnng05200D	2	16.901	1	20	456	475	UGACAGAAGAGAGUGAGCAC	UUGCUUGCUCUCUUCUGUCA	Cleavage	NO	ND	ND
bna_miR156j	BnaA04g19840D	2	10.997	1	20	464	483	UGACAGAAGAGAGUGAGCAC	UUGCUUGCUCUCUUCUGUCA	Cleavage	NO	ND	ND
bna_miR156j	BnaC04g44230D	2	14.261	1	20	525	544	UGACAGAAGAGAGUGAGCAC	UUGCUUGCUCUCUUCUGUCA	Cleavage	NO	ND	ND
bna_miR156j	BnaA09g27960D	1.5	12.406	1	20	1254	1273	UGACAGAAGAGAGUGAGCAC	GUGCUUUCUCUCUUCUGUCA	Cleavage	NO	ND	ND
bna_miR156j	BnaC03g27870D	2	18.262	1	20	863	882	UGACAGAAGAGAGUGAGCAC	UUGCUCUCUCUCUUCUGUCA	Cleavage	NO	ND	ND
bna_miR156j	BnaA01g28740D	3	6.421	1	20	639	658	UGACAGAAGAGAGUGAGCAC	CAGCUCUCUCUCUUCUGUCA	Cleavage	NO	ND	ND
bna_miR156j	BnaAnng02100D	3	12.29	1	20	828	847	UGACAGAAGAGAGUGAGCAC	CUGCUCACACUCUUCUGUCU	Cleavage	NO	ND	ND
bna_miR156j	BnaC02g13660D	3	22.25	1	20	172	191	UGACAGAAGAGAGUGAGCAC	AUGCUCACUCUCCUCUGUUG	Cleavage	NO	ND	ND
bna_miR156j	BnaA02g36920D	2.5	18.665	1	20	1	20	UGACAGAAGAGAGUGAGCAC	GUUUUCACUCUGUUCUGUCA	Translation	NO	ND	ND
bna_miR156j	BnaC02g35000D	2.5	16.987	1	20	1	20	UGACAGAAGAGAGUGAGCAC	GUUUUCACUCUGUUCUGUCA	Translation	NO	ND	ND
bna_miR156j	BnaA06g22970D	3	18.256	1	20	174	193	UGACAGAAGAGAGUGAGCAC	GUUCUUGUUCUCUUUUGUCA	Cleavage	NO	ND	ND
bna_miR156j	BnaCnng28110D	3	8.143	1	20	1769	1788	UGACAGAAGAGAGUGAGCAC	GUGCUUUUUCUCUUUUGUCG	Cleavage	NO	ND	ND
bna_miR156j	BnaCnng61400D	0	14.598	1	20	683	702	UGACAGAAGAGAGUGAGCAC	GUGCUCACUCUCUUCUGUCA	Cleavage	YES	ND	t3858328:1:696:739
bna_miR156j	BnaA07g27730D	1	17.185	1	20	629	648	UGACAGAAGAGAGUGAGCAC	GUGCUCACUCCCUUCUGUCA	Translation	NO	ND	ND
bna_miR156j	BnaA07g17550D	1	13.551	1	20	566	585	UGACAGAAGAGAGUGAGCAC	GUGCUCUCUCUCUUCUGUCA	Cleavage	NO	ND	ND
bna_miR156j	BnaC06g16200D	1	12.915	1	20	596	615	UGACAGAAGAGAGUGAGCAC	GUGCUCUCUCUCUUCUGUCA	Cleavage	NO	ND	ND
bna_miR156j	BnaC09g27080D	1	17.317	1	20	878	897	UGACAGAAGAGAGUGAGCAC	GUGCUCUCUCUCUUCUGUCA	Cleavage	NO	ND	ND
bna_miR156j	BnaC02g14000D	1	18.564	1	20	814	833	UGACAGAAGAGAGUGAGCAC	GUGCUCUCUCUCUUCUGUCA	Cleavage	NO	ND	ND
bna_miR156j	BnaA05g02680D	1	21.138	1	20	743	762	UGACAGAAGAGAGUGAGCAC	GUGCUCUCUCUCUUCUGUCA	Cleavage	NO	ND	ND
bna_miR156j	BnaA02g14580D	1	18.564	1	20	809	828	UGACAGAAGAGAGUGAGCAC	GUGCUCUCUCUCUUCUGUCA	Cleavage	NO	ND	ND
bna_miR156j	BnaA04g24340D	1	23.909	1	20	1029	1048	UGACAGAAGAGAGUGAGCAC	GUGCUCUCUCUCUUCUGUCA	Cleavage	NO	ND	ND
bna_miR156j	BnaC02g19100D	1	18.564	1	20	955	974	UGACAGAAGAGAGUGAGCAC	GUGCUCUCUCUCUUCUGUCA	Cleavage	NO	ND	ND
bna_miR156j	BnaC07g11380D	1	18.783	1	20	1172	1191	UGACAGAAGAGAGUGAGCAC	GUGCUCUCUCUCUUCUGUCA	Cleavage	YES	ND	t0004573:1:1185:1228
bna_miR156j	BnaC04g48150D	1	23.078	1	20	1021	1040	UGACAGAAGAGAGUGAGCAC	GUGCUCUCUCUCUUCUGUCA	Cleavage	NO	ND	ND
bna_miR156j	BnaA07g08830D	1	15.661	1	20	1370	1389	UGACAGAAGAGAGUGAGCAC	GUGCUCUCUCUCUUCUGUCA	Cleavage	NO	ND	ND
bna_miR156j	BnaC07g11390D	1	15.244	1	20	1482	1501	UGACAGAAGAGAGUGAGCAC	GUGCUCUCUCUCUUCUGUCA	Cleavage	NO	ND	ND
bna_miR156j	BnaC07g17030D	1	14.595	1	20	1442	1461	UGACAGAAGAGAGUGAGCAC	GUGCUCUCUCUCUUCUGUCA	Cleavage	NO	ND	ND
bna_miR156j	BnaC04g23930D	1	18.673	1	20	629	648	UGACAGAAGAGAGUGAGCAC	GUGCUCUCUCUCUUCUGUCA	Cleavage	NO	ND	ND
bna_miR156j	BnaA07g08840D	1	9.512	1	20	1958	1977	UGACAGAAGAGAGUGAGCAC	GUGCUCUCUCUCUUCUGUCA	Cleavage	YES	ND	t2524352:1:1971:2014|t4547710:2:1972:2015
bna_miR156j	BnaC03g18800D	2	14.217	1	20	594	613	UGACAGAAGAGAGUGAGCAC	UUGCUUGCUCUCUUCUGUCA	Cleavage	NO	ND	ND
bna_miR156j	BnaA05g09840D	2	14.427	1	20	643	662	UGACAGAAGAGAGUGAGCAC	UUGCUUGCUCUCUUCUGUCA	Cleavage	NO	ND	ND
bna_miR156j	BnaC05g21280D	1.5	16.652	1	20	1200	1219	UGACAGAAGAGAGUGAGCAC	GUGUUCUCUCUCUUCUGUCA	Cleavage	NO	ND	ND
bna_miR156j	BnaC05g21270D	1.5	12.595	1	20	1251	1270	UGACAGAAGAGAGUGAGCAC	GUGCUUUCUCUCUUCUGUCA	Cleavage	NO	ND	ND
bna_miR156j	BnaC03g16490D	2	12.852	1	20	845	864	UGACAGAAGAGAGUGAGCAC	GCGCUCUCUCUCUUCUGUCA	Cleavage	NO	ND	ND
bna_miR156j	BnaA03g13580D	2	15.371	1	20	845	864	UGACAGAAGAGAGUGAGCAC	GCGCUCUCUCUCUUCUGUCA	Cleavage	NO	ND	ND
bna_miR156j	BnaC05g38350D	3	8.446	1	20	561	580	UGACAGAAGAGAGUGAGCAC	CCGCUCUCUCUCUUCUGUCA	Cleavage	NO	ND	ND
bna_miR156k	BnaAnng25050D	1	16.596	1	21	935	955	UUGACAGAAGAGAGUGAGCAC	GUGCUCUCUCUCUUCUGUCAA	Cleavage	NO	ND	ND
bna_miR156k	BnaC04g02520D	1	20.042	1	21	825	845	UUGACAGAAGAGAGUGAGCAC	GUGCUCUCUCUCUUCUGUCAA	Cleavage	NO	ND	ND
bna_miR156k	BnaA09g16340D	1	12.696	1	21	1112	1132	UUGACAGAAGAGAGUGAGCAC	GUGCUCUCUCUCUUCUGUCAA	Cleavage	NO	ND	ND
bna_miR156k	BnaC09g17430D	1	11.057	1	21	1006	1026	UUGACAGAAGAGAGUGAGCAC	GUGCUCUCUCUCUUCUGUCAA	Cleavage	YES	ND	t1211642:1:1019:1062
bna_miR156k	BnaA04g27550D	1	19.462	1	21	575	595	UUGACAGAAGAGAGUGAGCAC	GUGCUCUCUCUCUUCUGUCAA	Cleavage	NO	ND	ND
bna_miR156k	BnaC03g57620D	1	16.595	1	21	1180	1200	UUGACAGAAGAGAGUGAGCAC	GUGCUCUCUCUCUUCUGUCAA	Cleavage	NO	ND	ND
bna_miR156k	BnaA06g36780D	1	12.894	1	21	1316	1336	UUGACAGAAGAGAGUGAGCAC	GUGCUCUCUCUCUUCUGUCAA	Cleavage	NO	ND	ND
bna_miR156k	BnaA09g27960D	1.5	13.733	1	21	1254	1274	UUGACAGAAGAGAGUGAGCAC	GUGCUUUCUCUCUUCUGUCAA	Cleavage	NO	ND	ND
bna_miR156k	BnaCnng05200D	1.5	17.875	1	20	457	476	UUGACAGAAGAGAGUGAGCA	UGCUUGCUCUCUUCUGUCAG	Cleavage	NO	ND	ND
bna_miR156k	BnaA04g19840D	1.5	10.476	1	20	465	484	UUGACAGAAGAGAGUGAGCA	UGCUUGCUCUCUUCUGUCAG	Cleavage	NO	ND	ND
bna_miR156k	BnaC04g44230D	1.5	14.075	1	20	526	545	UUGACAGAAGAGAGUGAGCA	UGCUUGCUCUCUUCUGUCAG	Cleavage	NO	ND	ND
bna_miR156k	BnaC03g27870D	2	17.524	1	20	864	883	UUGACAGAAGAGAGUGAGCA	UGCUCUCUCUCUUCUGUCAU	Cleavage	NO	ND	ND
bna_miR156k	BnaC02g13660D	2.5	22.636	1	20	173	192	UUGACAGAAGAGAGUGAGCA	UGCUCACUCUCCUCUGUUGG	Translation	NO	ND	ND
bna_miR156k	BnaA01g28740D	3	6.453	1	20	640	659	UUGACAGAAGAGAGUGAGCA	AGCUCUCUCUCUUCUGUCAU	Cleavage	NO	ND	ND
bna_miR156k	BnaC05g14580D	3	16.436	1	20	294	313	UUGACAGAAGAGAGUGAGCA	UGCUCAAUCUCUUCUCUCAG	Cleavage	YES	ND	t2401724:1:303:346
bna_miR156k	BnaA03g46230D	3	15.6	1	20	480	499	UUGACAGAAGAGAGUGAGCA	UGUAUACUCUCUUCUGUUGA	Cleavage	NO	ND	ND
bna_miR156k	BnaC07g03580D	3	8.542	1	20	135	154	UUGACAGAAGAGAGUGAGCA	UGUUCAUCUUCUUCUGUUAA	Cleavage	NO	ND	ND
bna_miR156k	BnaC01g42990D	2.5	9.338	1	20	88	107	UUGACAGAAGAGAGUGAGCA	UUCUCUCUUUCUUCUGUCAA	Cleavage	YES	ND	t1002664:1:51:94|t1748355:1:54:97|t2194315:1:98:141
bna_miR156k	BnaA01g21750D	2.5	9.338	1	20	88	107	UUGACAGAAGAGAGUGAGCA	UUCUCUCUUUCUUCUGUCAA	Cleavage	YES	ND	t1002664:1:51:94|t1748355:1:54:97|t2194315:1:98:141
bna_miR156k	BnaC07g49170D	2.5	14.227	1	20	372	391	UUGACAGAAGAGAGUGAGCA	UGCUUACGCUGUUCUGUCAA	Translation	NO	ND	ND
bna_miR156k	BnaCnng61400D	0.5	14.953	1	21	683	703	UUGACAGAAGAGAGUGAGCAC	GUGCUCACUCUCUUCUGUCAG	Cleavage	YES	ND	t3858328:1:696:739
bna_miR156k	BnaA07g17550D	1	13.358	1	21	566	586	UUGACAGAAGAGAGUGAGCAC	GUGCUCUCUCUCUUCUGUCAA	Cleavage	NO	ND	ND
bna_miR156k	BnaC06g16200D	1	12.507	1	21	596	616	UUGACAGAAGAGAGUGAGCAC	GUGCUCUCUCUCUUCUGUCAA	Cleavage	NO	ND	ND
bna_miR156k	BnaA05g02680D	1	22.371	1	21	743	763	UUGACAGAAGAGAGUGAGCAC	GUGCUCUCUCUCUUCUGUCAA	Cleavage	NO	ND	ND
bna_miR156k	BnaA04g24340D	1	22.65	1	21	1029	1049	UUGACAGAAGAGAGUGAGCAC	GUGCUCUCUCUCUUCUGUCAA	Cleavage	NO	ND	ND
bna_miR156k	BnaC07g11380D	1	18.91	1	21	1172	1192	UUGACAGAAGAGAGUGAGCAC	GUGCUCUCUCUCUUCUGUCAA	Cleavage	YES	ND	t0004573:1:1185:1228
bna_miR156k	BnaC04g48150D	1	22.904	1	21	1021	1041	UUGACAGAAGAGAGUGAGCAC	GUGCUCUCUCUCUUCUGUCAA	Cleavage	NO	ND	ND
bna_miR156k	BnaA07g08830D	1	14.88	1	21	1370	1390	UUGACAGAAGAGAGUGAGCAC	GUGCUCUCUCUCUUCUGUCAA	Cleavage	NO	ND	ND
bna_miR156k	BnaC07g11390D	1	15.246	1	21	1482	1502	UUGACAGAAGAGAGUGAGCAC	GUGCUCUCUCUCUUCUGUCAA	Cleavage	NO	ND	ND
bna_miR156k	BnaC07g17030D	1	14.448	1	21	1442	1462	UUGACAGAAGAGAGUGAGCAC	GUGCUCUCUCUCUUCUGUCAA	Cleavage	NO	ND	ND
bna_miR156k	BnaC04g23930D	1	18.72	1	21	629	649	UUGACAGAAGAGAGUGAGCAC	GUGCUCUCUCUCUUCUGUCAA	Cleavage	NO	ND	ND
bna_miR156k	BnaA07g08840D	1	9.439	1	21	1958	1978	UUGACAGAAGAGAGUGAGCAC	GUGCUCUCUCUCUUCUGUCAA	Cleavage	YES	ND	t2524352:1:1971:2014|t4547710:2:1972:2015
bna_miR156k	BnaC03g18800D	1	14.595	1	20	595	614	UUGACAGAAGAGAGUGAGCA	UGCUUGCUCUCUUCUGUCAA	Cleavage	NO	ND	ND
bna_miR156k	BnaA07g27730D	1.5	17.166	1	21	629	649	UUGACAGAAGAGAGUGAGCAC	GUGCUCACUCCCUUCUGUCAG	Translation	NO	ND	ND
bna_miR156k	BnaC02g14000D	1.5	18.205	1	21	814	834	UUGACAGAAGAGAGUGAGCAC	GUGCUCUCUCUCUUCUGUCAG	Cleavage	NO	ND	ND
bna_miR156k	BnaC05g21280D	1.5	15.611	1	21	1200	1220	UUGACAGAAGAGAGUGAGCAC	GUGUUCUCUCUCUUCUGUCAA	Cleavage	NO	ND	ND
bna_miR156k	BnaA02g14580D	1.5	18.205	1	21	809	829	UUGACAGAAGAGAGUGAGCAC	GUGCUCUCUCUCUUCUGUCAG	Cleavage	NO	ND	ND
bna_miR156k	BnaC02g19100D	1.5	18.437	1	21	955	975	UUGACAGAAGAGAGUGAGCAC	GUGCUCUCUCUCUUCUGUCAG	Cleavage	NO	ND	ND
bna_miR156k	BnaC05g21270D	1.5	15.011	1	21	1251	1271	UUGACAGAAGAGAGUGAGCAC	GUGCUUUCUCUCUUCUGUCAA	Cleavage	NO	ND	ND
bna_miR156k	BnaA05g09840D	1.5	14.989	1	20	644	663	UUGACAGAAGAGAGUGAGCA	UGCUUGCUCUCUUCUGUCAG	Cleavage	NO	ND	ND
bna_miR156k	BnaC09g27080D	2	15.82	1	21	878	898	UUGACAGAAGAGAGUGAGCAC	GUGCUCUCUCUCUUCUGUCAU	Cleavage	NO	ND	ND
bna_miR156k	BnaC03g16490D	3	12.384	1	21	845	865	UUGACAGAAGAGAGUGAGCAC	GCGCUCUCUCUCUUCUGUCAU	Cleavage	NO	ND	ND
bna_miR156k	BnaA03g13580D	3	15.287	1	21	845	865	UUGACAGAAGAGAGUGAGCAC	GCGCUCUCUCUCUUCUGUCAU	Cleavage	NO	ND	ND
bna_miR156k	BnaC05g38350D	3	8.451	1	20	562	581	UUGACAGAAGAGAGUGAGCA	CGCUCUCUCUCUUCUGUCAU	Cleavage	NO	ND	ND
bna_miR156l	BnaAnng25050D	0	16.596	1	21	935	955	UUGACAGAAGAGAGAGAGCAC	GUGCUCUCUCUCUUCUGUCAA	Cleavage	NO	ND	ND
bna_miR156l	BnaC04g02520D	0	20.042	1	21	825	845	UUGACAGAAGAGAGAGAGCAC	GUGCUCUCUCUCUUCUGUCAA	Cleavage	NO	ND	ND
bna_miR156l	BnaA09g16340D	0	12.696	1	21	1112	1132	UUGACAGAAGAGAGAGAGCAC	GUGCUCUCUCUCUUCUGUCAA	Cleavage	NO	ND	ND
bna_miR156l	BnaC09g17430D	0	11.057	1	21	1006	1026	UUGACAGAAGAGAGAGAGCAC	GUGCUCUCUCUCUUCUGUCAA	Cleavage	YES	ND	t1211642:1:1019:1062
bna_miR156l	BnaA04g27550D	0	19.462	1	21	575	595	UUGACAGAAGAGAGAGAGCAC	GUGCUCUCUCUCUUCUGUCAA	Cleavage	NO	ND	ND
bna_miR156l	BnaC03g57620D	0	16.595	1	21	1180	1200	UUGACAGAAGAGAGAGAGCAC	GUGCUCUCUCUCUUCUGUCAA	Cleavage	NO	ND	ND
bna_miR156l	BnaA06g36780D	0	12.894	1	21	1316	1336	UUGACAGAAGAGAGAGAGCAC	GUGCUCUCUCUCUUCUGUCAA	Cleavage	NO	ND	ND
bna_miR156l	BnaA09g27960D	0.5	13.733	1	21	1254	1274	UUGACAGAAGAGAGAGAGCAC	GUGCUUUCUCUCUUCUGUCAA	Cleavage	NO	ND	ND
bna_miR156l	BnaC03g27870D	1	17.524	1	20	864	883	UUGACAGAAGAGAGAGAGCA	UGCUCUCUCUCUUCUGUCAU	Cleavage	NO	ND	ND
bna_miR156l	BnaA01g28740D	2	6.453	1	20	640	659	UUGACAGAAGAGAGAGAGCA	AGCUCUCUCUCUUCUGUCAU	Cleavage	NO	ND	ND
bna_miR156l	BnaA01g21750D	1.5	9.338	1	20	88	107	UUGACAGAAGAGAGAGAGCA	UUCUCUCUUUCUUCUGUCAA	Cleavage	YES	ND	t1002664:1:51:94|t1748355:1:54:97|t2194315:1:98:141
bna_miR156l	BnaC01g42990D	1.5	9.338	1	20	88	107	UUGACAGAAGAGAGAGAGCA	UUCUCUCUUUCUUCUGUCAA	Cleavage	YES	ND	t1002664:1:51:94|t1748355:1:54:97|t2194315:1:98:141
bna_miR156l	BnaCnng28110D	3	8.822	1	21	1769	1789	UUGACAGAAGAGAGAGAGCAC	GUGCUUUUUCUCUUUUGUCGU	Cleavage	NO	ND	ND
bna_miR156l	BnaCnng05200D	2	17.875	1	20	457	476	UUGACAGAAGAGAGAGAGCA	UGCUUGCUCUCUUCUGUCAG	Cleavage	NO	ND	ND
bna_miR156l	BnaA04g19840D	2	10.476	1	20	465	484	UUGACAGAAGAGAGAGAGCA	UGCUUGCUCUCUUCUGUCAG	Cleavage	NO	ND	ND
bna_miR156l	BnaC04g44230D	2	14.075	1	20	526	545	UUGACAGAAGAGAGAGAGCA	UGCUUGCUCUCUUCUGUCAG	Cleavage	NO	ND	ND
bna_miR156l	BnaAnng22630D	2.5	11.376	1	20	1361	1380	UUGACAGAAGAGAGAGAGCA	UGCUCUUUUUCUUCUGACAA	Cleavage	NO	ND	ND
bna_miR156l	BnaC01g36290D	3	6.486	1	20	651	670	UUGACAGAAGAGAGAGAGCA	AGCUCUCUAUCUUCUGUCAU	Cleavage	NO	ND	ND
bna_miR156l	BnaC05g48350D	3	11.111	1	21	92	112	UUGACAGAAGAGAGAGAGCAC	GUAUGCUCUCUCUUCUGUUAA	Cleavage	NO	ND	ND
bna_miR156l	BnaA07g17550D	0	13.358	1	21	566	586	UUGACAGAAGAGAGAGAGCAC	GUGCUCUCUCUCUUCUGUCAA	Cleavage	NO	ND	ND
bna_miR156l	BnaC06g16200D	0	12.507	1	21	596	616	UUGACAGAAGAGAGAGAGCAC	GUGCUCUCUCUCUUCUGUCAA	Cleavage	NO	ND	ND
bna_miR156l	BnaA05g02680D	0	22.371	1	21	743	763	UUGACAGAAGAGAGAGAGCAC	GUGCUCUCUCUCUUCUGUCAA	Cleavage	NO	ND	ND
bna_miR156l	BnaA04g24340D	0	22.65	1	21	1029	1049	UUGACAGAAGAGAGAGAGCAC	GUGCUCUCUCUCUUCUGUCAA	Cleavage	NO	ND	ND
bna_miR156l	BnaC07g11380D	0	18.91	1	21	1172	1192	UUGACAGAAGAGAGAGAGCAC	GUGCUCUCUCUCUUCUGUCAA	Cleavage	YES	ND	t0004573:1:1185:1228
bna_miR156l	BnaC04g48150D	0	22.904	1	21	1021	1041	UUGACAGAAGAGAGAGAGCAC	GUGCUCUCUCUCUUCUGUCAA	Cleavage	NO	ND	ND
bna_miR156l	BnaA07g08830D	0	14.88	1	21	1370	1390	UUGACAGAAGAGAGAGAGCAC	GUGCUCUCUCUCUUCUGUCAA	Cleavage	NO	ND	ND
bna_miR156l	BnaC07g11390D	0	15.246	1	21	1482	1502	UUGACAGAAGAGAGAGAGCAC	GUGCUCUCUCUCUUCUGUCAA	Cleavage	NO	ND	ND
bna_miR156l	BnaC07g17030D	0	14.448	1	21	1442	1462	UUGACAGAAGAGAGAGAGCAC	GUGCUCUCUCUCUUCUGUCAA	Cleavage	NO	ND	ND
bna_miR156l	BnaC04g23930D	0	18.72	1	21	629	649	UUGACAGAAGAGAGAGAGCAC	GUGCUCUCUCUCUUCUGUCAA	Cleavage	NO	ND	ND
bna_miR156l	BnaA07g08840D	0	9.439	1	21	1958	1978	UUGACAGAAGAGAGAGAGCAC	GUGCUCUCUCUCUUCUGUCAA	Cleavage	YES	ND	t2524352:1:1971:2014|t4547710:2:1972:2015
bna_miR156l	BnaC02g14000D	0.5	18.205	1	21	814	834	UUGACAGAAGAGAGAGAGCAC	GUGCUCUCUCUCUUCUGUCAG	Cleavage	NO	ND	ND
bna_miR156l	BnaC05g21280D	0.5	15.611	1	21	1200	1220	UUGACAGAAGAGAGAGAGCAC	GUGUUCUCUCUCUUCUGUCAA	Cleavage	NO	ND	ND
bna_miR156l	BnaA02g14580D	0.5	18.205	1	21	809	829	UUGACAGAAGAGAGAGAGCAC	GUGCUCUCUCUCUUCUGUCAG	Cleavage	NO	ND	ND
bna_miR156l	BnaC02g19100D	0.5	18.437	1	21	955	975	UUGACAGAAGAGAGAGAGCAC	GUGCUCUCUCUCUUCUGUCAG	Cleavage	NO	ND	ND
bna_miR156l	BnaC05g21270D	0.5	15.011	1	21	1251	1271	UUGACAGAAGAGAGAGAGCAC	GUGCUUUCUCUCUUCUGUCAA	Cleavage	NO	ND	ND
bna_miR156l	BnaC09g27080D	1	15.82	1	21	878	898	UUGACAGAAGAGAGAGAGCAC	GUGCUCUCUCUCUUCUGUCAU	Cleavage	NO	ND	ND
bna_miR156l	BnaCnng61400D	1.5	14.953	1	21	683	703	UUGACAGAAGAGAGAGAGCAC	GUGCUCACUCUCUUCUGUCAG	Cleavage	YES	ND	t3858328:1:696:739
bna_miR156l	BnaC03g16490D	2	12.384	1	21	845	865	UUGACAGAAGAGAGAGAGCAC	GCGCUCUCUCUCUUCUGUCAU	Cleavage	NO	ND	ND
bna_miR156l	BnaA03g13580D	2	15.287	1	21	845	865	UUGACAGAAGAGAGAGAGCAC	GCGCUCUCUCUCUUCUGUCAU	Cleavage	NO	ND	ND
bna_miR156l	BnaC05g38350D	2	8.451	1	20	562	581	UUGACAGAAGAGAGAGAGCA	CGCUCUCUCUCUUCUGUCAU	Cleavage	NO	ND	ND
bna_miR156l	BnaA05g24340D	2	10.448	1	20	1821	1840	UUGACAGAAGAGAGAGAGCA	CGCUCUCUCUCUUCUGUCAU	Cleavage	NO	ND	ND
bna_miR156l	BnaC03g18800D	1.5	14.595	1	20	595	614	UUGACAGAAGAGAGAGAGCA	UGCUUGCUCUCUUCUGUCAA	Cleavage	NO	ND	ND
bna_miR156l	BnaC03g64120D	2.5	10.498	1	20	119	138	UUGACAGAAGAGAGAGAGCA	CUCUCUCUCUCUUUUGUCAA	Cleavage	YES	ND	t0014907:1:128:171
bna_miR156m-3p	BnaA05g26520D	2.5	23.406	1	20	17	36	GCUCACUGCUCUUUCUGUCA	UGACAGGAGGAGUGGUGAGU	Cleavage	NO	ND	ND
bna_miR156m-3p	BnaC01g38590D	2.5	22.291	1	20	95	114	GCUCACUGCUCUUUCUGUCA	UGACAGGAGGAGUGGUGAGU	Cleavage	YES	ND	t1745985:1:64:107
bna_miR156m-3p	BnaC05g40560D	2.5	22.342	1	20	133	152	GCUCACUGCUCUUUCUGUCA	UGACAGGAGGAGUGGUGAGU	Cleavage	YES	ND	t3172719:1:103:146|t1117459:1:144:187
bna_miR156m-3p	BnaC07g32340D	3	18.048	1	20	1551	1570	GCUCACUGCUCUUUCUGUCA	UGACGGAAACAGCCGUGAGC	Translation	NO	ND	ND
bna_miR156m-3p	BnaC07g14140D	3	22.266	1	22	1078	1099	GCUCACUGCUCUUUCUGUCAGA	UUUGACAGGAAGUGCAGUGGGA	Translation	NO	ND	ND
bna_miR156m-3p	BnaA01g14840D	3	6.807	1	20	893	912	GCUCACUGCUCUUUCUGUCA	AGACAGAAAGAGCAGAGAGU	Cleavage	YES	ND	t4730714:2:858:901
bna_miR156m-3p	BnaA06g04360D	3	17.096	1	21	1226	1246	GCUCACUGCUCUUUCUGUCAG	CAGACGGAGAGAUCAGUGAGC	Translation	NO	ND	ND
bna_miR156m-3p	BnaC05g05530D	3	16.832	1	21	1574	1594	GCUCACUGCUCUUUCUGUCAG	CAGACGGAGAGAUCAGUGAGC	Translation	NO	ND	ND
bna_miR156m-5p	BnaAnng25050D	1	16.544	1	20	935	954	UGACAGAAGAGAGUGAGCAC	GUGCUCUCUCUCUUCUGUCA	Cleavage	NO	ND	ND
bna_miR156m-5p	BnaC04g02520D	1	19.875	1	20	825	844	UGACAGAAGAGAGUGAGCAC	GUGCUCUCUCUCUUCUGUCA	Cleavage	NO	ND	ND
bna_miR156m-5p	BnaA09g16340D	1	12.308	1	20	1112	1131	UGACAGAAGAGAGUGAGCAC	GUGCUCUCUCUCUUCUGUCA	Cleavage	NO	ND	ND
bna_miR156m-5p	BnaC09g17430D	1	11.444	1	20	1006	1025	UGACAGAAGAGAGUGAGCAC	GUGCUCUCUCUCUUCUGUCA	Cleavage	YES	ND	t1211642:1:1019:1062
bna_miR156m-5p	BnaA04g27550D	1	19.405	1	20	575	594	UGACAGAAGAGAGUGAGCAC	GUGCUCUCUCUCUUCUGUCA	Cleavage	NO	ND	ND
bna_miR156m-5p	BnaC03g57620D	1	16.543	1	20	1180	1199	UGACAGAAGAGAGUGAGCAC	GUGCUCUCUCUCUUCUGUCA	Cleavage	NO	ND	ND
bna_miR156m-5p	BnaA06g36780D	1	12.362	1	20	1316	1335	UGACAGAAGAGAGUGAGCAC	GUGCUCUCUCUCUUCUGUCA	Cleavage	NO	ND	ND
bna_miR156m-5p	BnaCnng05200D	2	16.901	1	20	456	475	UGACAGAAGAGAGUGAGCAC	UUGCUUGCUCUCUUCUGUCA	Cleavage	NO	ND	ND
bna_miR156m-5p	BnaA04g19840D	2	10.997	1	20	464	483	UGACAGAAGAGAGUGAGCAC	UUGCUUGCUCUCUUCUGUCA	Cleavage	NO	ND	ND
bna_miR156m-5p	BnaC04g44230D	2	14.261	1	20	525	544	UGACAGAAGAGAGUGAGCAC	UUGCUUGCUCUCUUCUGUCA	Cleavage	NO	ND	ND
bna_miR156m-5p	BnaA09g27960D	1.5	12.406	1	20	1254	1273	UGACAGAAGAGAGUGAGCAC	GUGCUUUCUCUCUUCUGUCA	Cleavage	NO	ND	ND
bna_miR156m-5p	BnaC03g27870D	2	18.262	1	20	863	882	UGACAGAAGAGAGUGAGCAC	UUGCUCUCUCUCUUCUGUCA	Cleavage	NO	ND	ND
bna_miR156m-5p	BnaA01g28740D	3	6.421	1	20	639	658	UGACAGAAGAGAGUGAGCAC	CAGCUCUCUCUCUUCUGUCA	Cleavage	NO	ND	ND
bna_miR156m-5p	BnaAnng02100D	3	12.29	1	20	828	847	UGACAGAAGAGAGUGAGCAC	CUGCUCACACUCUUCUGUCU	Cleavage	NO	ND	ND
bna_miR156m-5p	BnaC02g13660D	3	22.25	1	20	172	191	UGACAGAAGAGAGUGAGCAC	AUGCUCACUCUCCUCUGUUG	Cleavage	NO	ND	ND
bna_miR156m-5p	BnaA02g36920D	2.5	18.665	1	20	1	20	UGACAGAAGAGAGUGAGCAC	GUUUUCACUCUGUUCUGUCA	Translation	NO	ND	ND
bna_miR156m-5p	BnaC02g35000D	2.5	16.987	1	20	1	20	UGACAGAAGAGAGUGAGCAC	GUUUUCACUCUGUUCUGUCA	Translation	NO	ND	ND
bna_miR156m-5p	BnaA06g22970D	3	18.256	1	20	174	193	UGACAGAAGAGAGUGAGCAC	GUUCUUGUUCUCUUUUGUCA	Cleavage	NO	ND	ND
bna_miR156m-5p	BnaCnng28110D	3	8.143	1	20	1769	1788	UGACAGAAGAGAGUGAGCAC	GUGCUUUUUCUCUUUUGUCG	Cleavage	NO	ND	ND
bna_miR156m-5p	BnaCnng61400D	0	14.598	1	20	683	702	UGACAGAAGAGAGUGAGCAC	GUGCUCACUCUCUUCUGUCA	Cleavage	YES	ND	t3858328:1:696:739
bna_miR156m-5p	BnaA07g27730D	1	17.185	1	20	629	648	UGACAGAAGAGAGUGAGCAC	GUGCUCACUCCCUUCUGUCA	Translation	NO	ND	ND
bna_miR156m-5p	BnaA07g17550D	1	13.551	1	20	566	585	UGACAGAAGAGAGUGAGCAC	GUGCUCUCUCUCUUCUGUCA	Cleavage	NO	ND	ND
bna_miR156m-5p	BnaC06g16200D	1	12.915	1	20	596	615	UGACAGAAGAGAGUGAGCAC	GUGCUCUCUCUCUUCUGUCA	Cleavage	NO	ND	ND
bna_miR156m-5p	BnaC09g27080D	1	17.317	1	20	878	897	UGACAGAAGAGAGUGAGCAC	GUGCUCUCUCUCUUCUGUCA	Cleavage	NO	ND	ND
bna_miR156m-5p	BnaC02g14000D	1	18.564	1	20	814	833	UGACAGAAGAGAGUGAGCAC	GUGCUCUCUCUCUUCUGUCA	Cleavage	NO	ND	ND
bna_miR156m-5p	BnaA05g02680D	1	21.138	1	20	743	762	UGACAGAAGAGAGUGAGCAC	GUGCUCUCUCUCUUCUGUCA	Cleavage	NO	ND	ND
bna_miR156m-5p	BnaA02g14580D	1	18.564	1	20	809	828	UGACAGAAGAGAGUGAGCAC	GUGCUCUCUCUCUUCUGUCA	Cleavage	NO	ND	ND
bna_miR156m-5p	BnaA04g24340D	1	23.909	1	20	1029	1048	UGACAGAAGAGAGUGAGCAC	GUGCUCUCUCUCUUCUGUCA	Cleavage	NO	ND	ND
bna_miR156m-5p	BnaC02g19100D	1	18.564	1	20	955	974	UGACAGAAGAGAGUGAGCAC	GUGCUCUCUCUCUUCUGUCA	Cleavage	NO	ND	ND
bna_miR156m-5p	BnaC07g11380D	1	18.783	1	20	1172	1191	UGACAGAAGAGAGUGAGCAC	GUGCUCUCUCUCUUCUGUCA	Cleavage	YES	ND	t0004573:1:1185:1228
bna_miR156m-5p	BnaC04g48150D	1	23.078	1	20	1021	1040	UGACAGAAGAGAGUGAGCAC	GUGCUCUCUCUCUUCUGUCA	Cleavage	NO	ND	ND
bna_miR156m-5p	BnaA07g08830D	1	15.661	1	20	1370	1389	UGACAGAAGAGAGUGAGCAC	GUGCUCUCUCUCUUCUGUCA	Cleavage	NO	ND	ND
bna_miR156m-5p	BnaC07g11390D	1	15.244	1	20	1482	1501	UGACAGAAGAGAGUGAGCAC	GUGCUCUCUCUCUUCUGUCA	Cleavage	NO	ND	ND
bna_miR156m-5p	BnaC07g17030D	1	14.595	1	20	1442	1461	UGACAGAAGAGAGUGAGCAC	GUGCUCUCUCUCUUCUGUCA	Cleavage	NO	ND	ND
bna_miR156m-5p	BnaC04g23930D	1	18.673	1	20	629	648	UGACAGAAGAGAGUGAGCAC	GUGCUCUCUCUCUUCUGUCA	Cleavage	NO	ND	ND
bna_miR156m-5p	BnaA07g08840D	1	9.512	1	20	1958	1977	UGACAGAAGAGAGUGAGCAC	GUGCUCUCUCUCUUCUGUCA	Cleavage	YES	ND	t2524352:1:1971:2014|t4547710:2:1972:2015
bna_miR156m-5p	BnaC03g18800D	2	14.217	1	20	594	613	UGACAGAAGAGAGUGAGCAC	UUGCUUGCUCUCUUCUGUCA	Cleavage	NO	ND	ND
bna_miR156m-5p	BnaA05g09840D	2	14.427	1	20	643	662	UGACAGAAGAGAGUGAGCAC	UUGCUUGCUCUCUUCUGUCA	Cleavage	NO	ND	ND
bna_miR156m-5p	BnaC05g21280D	1.5	16.652	1	20	1200	1219	UGACAGAAGAGAGUGAGCAC	GUGUUCUCUCUCUUCUGUCA	Cleavage	NO	ND	ND
bna_miR156m-5p	BnaC05g21270D	1.5	12.595	1	20	1251	1270	UGACAGAAGAGAGUGAGCAC	GUGCUUUCUCUCUUCUGUCA	Cleavage	NO	ND	ND
bna_miR156m-5p	BnaC03g16490D	2	12.852	1	20	845	864	UGACAGAAGAGAGUGAGCAC	GCGCUCUCUCUCUUCUGUCA	Cleavage	NO	ND	ND
bna_miR156m-5p	BnaA03g13580D	2	15.371	1	20	845	864	UGACAGAAGAGAGUGAGCAC	GCGCUCUCUCUCUUCUGUCA	Cleavage	NO	ND	ND
bna_miR156m-5p	BnaC05g38350D	3	8.446	1	20	561	580	UGACAGAAGAGAGUGAGCAC	CCGCUCUCUCUCUUCUGUCA	Cleavage	NO	ND	ND
bna_miR156o	BnaAnng25050D	1	16.544	1	20	935	954	UGACAGAAGAGAGUGAGCAC	GUGCUCUCUCUCUUCUGUCA	Cleavage	NO	ND	ND
bna_miR156o	BnaC04g02520D	1	19.875	1	20	825	844	UGACAGAAGAGAGUGAGCAC	GUGCUCUCUCUCUUCUGUCA	Cleavage	NO	ND	ND
bna_miR156o	BnaA09g16340D	1	12.308	1	20	1112	1131	UGACAGAAGAGAGUGAGCAC	GUGCUCUCUCUCUUCUGUCA	Cleavage	NO	ND	ND
bna_miR156o	BnaC09g17430D	1	11.444	1	20	1006	1025	UGACAGAAGAGAGUGAGCAC	GUGCUCUCUCUCUUCUGUCA	Cleavage	YES	ND	t1211642:1:1019:1062
bna_miR156o	BnaA04g27550D	1	19.405	1	20	575	594	UGACAGAAGAGAGUGAGCAC	GUGCUCUCUCUCUUCUGUCA	Cleavage	NO	ND	ND
bna_miR156o	BnaC03g57620D	1	16.543	1	20	1180	1199	UGACAGAAGAGAGUGAGCAC	GUGCUCUCUCUCUUCUGUCA	Cleavage	NO	ND	ND
bna_miR156o	BnaA06g36780D	1	12.362	1	20	1316	1335	UGACAGAAGAGAGUGAGCAC	GUGCUCUCUCUCUUCUGUCA	Cleavage	NO	ND	ND
bna_miR156o	BnaCnng05200D	2	16.901	1	20	456	475	UGACAGAAGAGAGUGAGCAC	UUGCUUGCUCUCUUCUGUCA	Cleavage	NO	ND	ND
bna_miR156o	BnaA04g19840D	2	10.997	1	20	464	483	UGACAGAAGAGAGUGAGCAC	UUGCUUGCUCUCUUCUGUCA	Cleavage	NO	ND	ND
bna_miR156o	BnaC04g44230D	2	14.261	1	20	525	544	UGACAGAAGAGAGUGAGCAC	UUGCUUGCUCUCUUCUGUCA	Cleavage	NO	ND	ND
bna_miR156o	BnaA09g27960D	1.5	12.406	1	20	1254	1273	UGACAGAAGAGAGUGAGCAC	GUGCUUUCUCUCUUCUGUCA	Cleavage	NO	ND	ND
bna_miR156o	BnaC03g27870D	2	18.262	1	20	863	882	UGACAGAAGAGAGUGAGCAC	UUGCUCUCUCUCUUCUGUCA	Cleavage	NO	ND	ND
bna_miR156o	BnaA01g28740D	3	6.421	1	20	639	658	UGACAGAAGAGAGUGAGCAC	CAGCUCUCUCUCUUCUGUCA	Cleavage	NO	ND	ND
bna_miR156o	BnaAnng02100D	3	12.29	1	20	828	847	UGACAGAAGAGAGUGAGCAC	CUGCUCACACUCUUCUGUCU	Cleavage	NO	ND	ND
bna_miR156o	BnaC02g13660D	3	22.25	1	20	172	191	UGACAGAAGAGAGUGAGCAC	AUGCUCACUCUCCUCUGUUG	Cleavage	NO	ND	ND
bna_miR156o	BnaA02g36920D	2.5	18.665	1	20	1	20	UGACAGAAGAGAGUGAGCAC	GUUUUCACUCUGUUCUGUCA	Translation	NO	ND	ND
bna_miR156o	BnaC02g35000D	2.5	16.987	1	20	1	20	UGACAGAAGAGAGUGAGCAC	GUUUUCACUCUGUUCUGUCA	Translation	NO	ND	ND
bna_miR156o	BnaA06g22970D	3	18.256	1	20	174	193	UGACAGAAGAGAGUGAGCAC	GUUCUUGUUCUCUUUUGUCA	Cleavage	NO	ND	ND
bna_miR156o	BnaCnng28110D	3	8.143	1	20	1769	1788	UGACAGAAGAGAGUGAGCAC	GUGCUUUUUCUCUUUUGUCG	Cleavage	NO	ND	ND
bna_miR156o	BnaCnng61400D	0	14.598	1	20	683	702	UGACAGAAGAGAGUGAGCAC	GUGCUCACUCUCUUCUGUCA	Cleavage	YES	ND	t3858328:1:696:739
bna_miR156o	BnaA07g27730D	1	17.185	1	20	629	648	UGACAGAAGAGAGUGAGCAC	GUGCUCACUCCCUUCUGUCA	Translation	NO	ND	ND
bna_miR156o	BnaA07g17550D	1	13.551	1	20	566	585	UGACAGAAGAGAGUGAGCAC	GUGCUCUCUCUCUUCUGUCA	Cleavage	NO	ND	ND
bna_miR156o	BnaC06g16200D	1	12.915	1	20	596	615	UGACAGAAGAGAGUGAGCAC	GUGCUCUCUCUCUUCUGUCA	Cleavage	NO	ND	ND
bna_miR156o	BnaC09g27080D	1	17.317	1	20	878	897	UGACAGAAGAGAGUGAGCAC	GUGCUCUCUCUCUUCUGUCA	Cleavage	NO	ND	ND
bna_miR156o	BnaC02g14000D	1	18.564	1	20	814	833	UGACAGAAGAGAGUGAGCAC	GUGCUCUCUCUCUUCUGUCA	Cleavage	NO	ND	ND
bna_miR156o	BnaA05g02680D	1	21.138	1	20	743	762	UGACAGAAGAGAGUGAGCAC	GUGCUCUCUCUCUUCUGUCA	Cleavage	NO	ND	ND
bna_miR156o	BnaA02g14580D	1	18.564	1	20	809	828	UGACAGAAGAGAGUGAGCAC	GUGCUCUCUCUCUUCUGUCA	Cleavage	NO	ND	ND
bna_miR156o	BnaA04g24340D	1	23.909	1	20	1029	1048	UGACAGAAGAGAGUGAGCAC	GUGCUCUCUCUCUUCUGUCA	Cleavage	NO	ND	ND
bna_miR156o	BnaC02g19100D	1	18.564	1	20	955	974	UGACAGAAGAGAGUGAGCAC	GUGCUCUCUCUCUUCUGUCA	Cleavage	NO	ND	ND
bna_miR156o	BnaC07g11380D	1	18.783	1	20	1172	1191	UGACAGAAGAGAGUGAGCAC	GUGCUCUCUCUCUUCUGUCA	Cleavage	YES	ND	t0004573:1:1185:1228
bna_miR156o	BnaC04g48150D	1	23.078	1	20	1021	1040	UGACAGAAGAGAGUGAGCAC	GUGCUCUCUCUCUUCUGUCA	Cleavage	NO	ND	ND
bna_miR156o	BnaA07g08830D	1	15.661	1	20	1370	1389	UGACAGAAGAGAGUGAGCAC	GUGCUCUCUCUCUUCUGUCA	Cleavage	NO	ND	ND
bna_miR156o	BnaC07g11390D	1	15.244	1	20	1482	1501	UGACAGAAGAGAGUGAGCAC	GUGCUCUCUCUCUUCUGUCA	Cleavage	NO	ND	ND
bna_miR156o	BnaC07g17030D	1	14.595	1	20	1442	1461	UGACAGAAGAGAGUGAGCAC	GUGCUCUCUCUCUUCUGUCA	Cleavage	NO	ND	ND
bna_miR156o	BnaC04g23930D	1	18.673	1	20	629	648	UGACAGAAGAGAGUGAGCAC	GUGCUCUCUCUCUUCUGUCA	Cleavage	NO	ND	ND
bna_miR156o	BnaA07g08840D	1	9.512	1	20	1958	1977	UGACAGAAGAGAGUGAGCAC	GUGCUCUCUCUCUUCUGUCA	Cleavage	YES	ND	t2524352:1:1971:2014|t4547710:2:1972:2015
bna_miR156o	BnaC03g18800D	2	14.217	1	20	594	613	UGACAGAAGAGAGUGAGCAC	UUGCUUGCUCUCUUCUGUCA	Cleavage	NO	ND	ND
bna_miR156o	BnaA05g09840D	2	14.427	1	20	643	662	UGACAGAAGAGAGUGAGCAC	UUGCUUGCUCUCUUCUGUCA	Cleavage	NO	ND	ND
bna_miR156o	BnaC05g21280D	1.5	16.652	1	20	1200	1219	UGACAGAAGAGAGUGAGCAC	GUGUUCUCUCUCUUCUGUCA	Cleavage	NO	ND	ND
bna_miR156o	BnaC05g21270D	1.5	12.595	1	20	1251	1270	UGACAGAAGAGAGUGAGCAC	GUGCUUUCUCUCUUCUGUCA	Cleavage	NO	ND	ND
bna_miR156o	BnaC03g16490D	2	12.852	1	20	845	864	UGACAGAAGAGAGUGAGCAC	GCGCUCUCUCUCUUCUGUCA	Cleavage	NO	ND	ND
bna_miR156o	BnaA03g13580D	2	15.371	1	20	845	864	UGACAGAAGAGAGUGAGCAC	GCGCUCUCUCUCUUCUGUCA	Cleavage	NO	ND	ND
bna_miR156o	BnaC05g38350D	3	8.446	1	20	561	580	UGACAGAAGAGAGUGAGCAC	CCGCUCUCUCUCUUCUGUCA	Cleavage	NO	ND	ND
bna_miR156p	BnaAnng25050D	1	16.544	1	20	935	954	UGACAGAAGAGAGUGAGCAC	GUGCUCUCUCUCUUCUGUCA	Cleavage	NO	ND	ND
bna_miR156p	BnaC04g02520D	1	19.875	1	20	825	844	UGACAGAAGAGAGUGAGCAC	GUGCUCUCUCUCUUCUGUCA	Cleavage	NO	ND	ND
bna_miR156p	BnaA09g16340D	1	12.308	1	20	1112	1131	UGACAGAAGAGAGUGAGCAC	GUGCUCUCUCUCUUCUGUCA	Cleavage	NO	ND	ND
bna_miR156p	BnaC09g17430D	1	11.444	1	20	1006	1025	UGACAGAAGAGAGUGAGCAC	GUGCUCUCUCUCUUCUGUCA	Cleavage	YES	ND	t1211642:1:1019:1062
bna_miR156p	BnaA04g27550D	1	19.405	1	20	575	594	UGACAGAAGAGAGUGAGCAC	GUGCUCUCUCUCUUCUGUCA	Cleavage	NO	ND	ND
bna_miR156p	BnaC03g57620D	1	16.543	1	20	1180	1199	UGACAGAAGAGAGUGAGCAC	GUGCUCUCUCUCUUCUGUCA	Cleavage	NO	ND	ND
bna_miR156p	BnaA06g36780D	1	12.362	1	20	1316	1335	UGACAGAAGAGAGUGAGCAC	GUGCUCUCUCUCUUCUGUCA	Cleavage	NO	ND	ND
bna_miR156p	BnaCnng05200D	2	16.901	1	20	456	475	UGACAGAAGAGAGUGAGCAC	UUGCUUGCUCUCUUCUGUCA	Cleavage	NO	ND	ND
bna_miR156p	BnaA04g19840D	2	10.997	1	20	464	483	UGACAGAAGAGAGUGAGCAC	UUGCUUGCUCUCUUCUGUCA	Cleavage	NO	ND	ND
bna_miR156p	BnaC04g44230D	2	14.261	1	20	525	544	UGACAGAAGAGAGUGAGCAC	UUGCUUGCUCUCUUCUGUCA	Cleavage	NO	ND	ND
bna_miR156p	BnaA09g27960D	1.5	12.406	1	20	1254	1273	UGACAGAAGAGAGUGAGCAC	GUGCUUUCUCUCUUCUGUCA	Cleavage	NO	ND	ND
bna_miR156p	BnaC03g27870D	2	18.262	1	20	863	882	UGACAGAAGAGAGUGAGCAC	UUGCUCUCUCUCUUCUGUCA	Cleavage	NO	ND	ND
bna_miR156p	BnaA01g28740D	3	6.421	1	20	639	658	UGACAGAAGAGAGUGAGCAC	CAGCUCUCUCUCUUCUGUCA	Cleavage	NO	ND	ND
bna_miR156p	BnaAnng02100D	3	12.29	1	20	828	847	UGACAGAAGAGAGUGAGCAC	CUGCUCACACUCUUCUGUCU	Cleavage	NO	ND	ND
bna_miR156p	BnaC02g13660D	3	22.25	1	20	172	191	UGACAGAAGAGAGUGAGCAC	AUGCUCACUCUCCUCUGUUG	Cleavage	NO	ND	ND
bna_miR156p	BnaA02g36920D	2.5	18.665	1	20	1	20	UGACAGAAGAGAGUGAGCAC	GUUUUCACUCUGUUCUGUCA	Translation	NO	ND	ND
bna_miR156p	BnaC02g35000D	2.5	16.987	1	20	1	20	UGACAGAAGAGAGUGAGCAC	GUUUUCACUCUGUUCUGUCA	Translation	NO	ND	ND
bna_miR156p	BnaA06g22970D	3	18.256	1	20	174	193	UGACAGAAGAGAGUGAGCAC	GUUCUUGUUCUCUUUUGUCA	Cleavage	NO	ND	ND
bna_miR156p	BnaCnng28110D	3	8.143	1	20	1769	1788	UGACAGAAGAGAGUGAGCAC	GUGCUUUUUCUCUUUUGUCG	Cleavage	NO	ND	ND
bna_miR156p	BnaCnng61400D	0	14.598	1	20	683	702	UGACAGAAGAGAGUGAGCAC	GUGCUCACUCUCUUCUGUCA	Cleavage	YES	ND	t3858328:1:696:739
bna_miR156p	BnaA07g27730D	1	17.185	1	20	629	648	UGACAGAAGAGAGUGAGCAC	GUGCUCACUCCCUUCUGUCA	Translation	NO	ND	ND
bna_miR156p	BnaA07g17550D	1	13.551	1	20	566	585	UGACAGAAGAGAGUGAGCAC	GUGCUCUCUCUCUUCUGUCA	Cleavage	NO	ND	ND
bna_miR156p	BnaC06g16200D	1	12.915	1	20	596	615	UGACAGAAGAGAGUGAGCAC	GUGCUCUCUCUCUUCUGUCA	Cleavage	NO	ND	ND
bna_miR156p	BnaC09g27080D	1	17.317	1	20	878	897	UGACAGAAGAGAGUGAGCAC	GUGCUCUCUCUCUUCUGUCA	Cleavage	NO	ND	ND
bna_miR156p	BnaC02g14000D	1	18.564	1	20	814	833	UGACAGAAGAGAGUGAGCAC	GUGCUCUCUCUCUUCUGUCA	Cleavage	NO	ND	ND
bna_miR156p	BnaA05g02680D	1	21.138	1	20	743	762	UGACAGAAGAGAGUGAGCAC	GUGCUCUCUCUCUUCUGUCA	Cleavage	NO	ND	ND
bna_miR156p	BnaA02g14580D	1	18.564	1	20	809	828	UGACAGAAGAGAGUGAGCAC	GUGCUCUCUCUCUUCUGUCA	Cleavage	NO	ND	ND
bna_miR156p	BnaA04g24340D	1	23.909	1	20	1029	1048	UGACAGAAGAGAGUGAGCAC	GUGCUCUCUCUCUUCUGUCA	Cleavage	NO	ND	ND
bna_miR156p	BnaC02g19100D	1	18.564	1	20	955	974	UGACAGAAGAGAGUGAGCAC	GUGCUCUCUCUCUUCUGUCA	Cleavage	NO	ND	ND
bna_miR156p	BnaC07g11380D	1	18.783	1	20	1172	1191	UGACAGAAGAGAGUGAGCAC	GUGCUCUCUCUCUUCUGUCA	Cleavage	YES	ND	t0004573:1:1185:1228
bna_miR156p	BnaC04g48150D	1	23.078	1	20	1021	1040	UGACAGAAGAGAGUGAGCAC	GUGCUCUCUCUCUUCUGUCA	Cleavage	NO	ND	ND
bna_miR156p	BnaA07g08830D	1	15.661	1	20	1370	1389	UGACAGAAGAGAGUGAGCAC	GUGCUCUCUCUCUUCUGUCA	Cleavage	NO	ND	ND
bna_miR156p	BnaC07g11390D	1	15.244	1	20	1482	1501	UGACAGAAGAGAGUGAGCAC	GUGCUCUCUCUCUUCUGUCA	Cleavage	NO	ND	ND
bna_miR156p	BnaC07g17030D	1	14.595	1	20	1442	1461	UGACAGAAGAGAGUGAGCAC	GUGCUCUCUCUCUUCUGUCA	Cleavage	NO	ND	ND
bna_miR156p	BnaC04g23930D	1	18.673	1	20	629	648	UGACAGAAGAGAGUGAGCAC	GUGCUCUCUCUCUUCUGUCA	Cleavage	NO	ND	ND
bna_miR156p	BnaA07g08840D	1	9.512	1	20	1958	1977	UGACAGAAGAGAGUGAGCAC	GUGCUCUCUCUCUUCUGUCA	Cleavage	YES	ND	t2524352:1:1971:2014|t4547710:2:1972:2015
bna_miR156p	BnaC03g18800D	2	14.217	1	20	594	613	UGACAGAAGAGAGUGAGCAC	UUGCUUGCUCUCUUCUGUCA	Cleavage	NO	ND	ND
bna_miR156p	BnaA05g09840D	2	14.427	1	20	643	662	UGACAGAAGAGAGUGAGCAC	UUGCUUGCUCUCUUCUGUCA	Cleavage	NO	ND	ND
bna_miR156p	BnaC05g21280D	1.5	16.652	1	20	1200	1219	UGACAGAAGAGAGUGAGCAC	GUGUUCUCUCUCUUCUGUCA	Cleavage	NO	ND	ND
bna_miR156p	BnaC05g21270D	1.5	12.595	1	20	1251	1270	UGACAGAAGAGAGUGAGCAC	GUGCUUUCUCUCUUCUGUCA	Cleavage	NO	ND	ND
bna_miR156p	BnaC03g16490D	2	12.852	1	20	845	864	UGACAGAAGAGAGUGAGCAC	GCGCUCUCUCUCUUCUGUCA	Cleavage	NO	ND	ND
bna_miR156p	BnaA03g13580D	2	15.371	1	20	845	864	UGACAGAAGAGAGUGAGCAC	GCGCUCUCUCUCUUCUGUCA	Cleavage	NO	ND	ND
bna_miR156p	BnaC05g38350D	3	8.446	1	20	561	580	UGACAGAAGAGAGUGAGCAC	CCGCUCUCUCUCUUCUGUCA	Cleavage	NO	ND	ND
bna_miR156q	BnaAnng25050D	1	16.544	1	20	935	954	UGACAGAAGAGAGUGAGCAC	GUGCUCUCUCUCUUCUGUCA	Cleavage	NO	ND	ND
bna_miR156q	BnaC04g02520D	1	19.875	1	20	825	844	UGACAGAAGAGAGUGAGCAC	GUGCUCUCUCUCUUCUGUCA	Cleavage	NO	ND	ND
bna_miR156q	BnaA09g16340D	1	12.308	1	20	1112	1131	UGACAGAAGAGAGUGAGCAC	GUGCUCUCUCUCUUCUGUCA	Cleavage	NO	ND	ND
bna_miR156q	BnaC09g17430D	1	11.444	1	20	1006	1025	UGACAGAAGAGAGUGAGCAC	GUGCUCUCUCUCUUCUGUCA	Cleavage	YES	ND	t1211642:1:1019:1062
bna_miR156q	BnaA04g27550D	1	19.405	1	20	575	594	UGACAGAAGAGAGUGAGCAC	GUGCUCUCUCUCUUCUGUCA	Cleavage	NO	ND	ND
bna_miR156q	BnaC03g57620D	1	16.543	1	20	1180	1199	UGACAGAAGAGAGUGAGCAC	GUGCUCUCUCUCUUCUGUCA	Cleavage	NO	ND	ND
bna_miR156q	BnaA06g36780D	1	12.362	1	20	1316	1335	UGACAGAAGAGAGUGAGCAC	GUGCUCUCUCUCUUCUGUCA	Cleavage	NO	ND	ND
bna_miR156q	BnaCnng05200D	2	16.901	1	20	456	475	UGACAGAAGAGAGUGAGCAC	UUGCUUGCUCUCUUCUGUCA	Cleavage	NO	ND	ND
bna_miR156q	BnaA04g19840D	2	10.997	1	20	464	483	UGACAGAAGAGAGUGAGCAC	UUGCUUGCUCUCUUCUGUCA	Cleavage	NO	ND	ND
bna_miR156q	BnaC04g44230D	2	14.261	1	20	525	544	UGACAGAAGAGAGUGAGCAC	UUGCUUGCUCUCUUCUGUCA	Cleavage	NO	ND	ND
bna_miR156q	BnaA09g27960D	1.5	12.406	1	20	1254	1273	UGACAGAAGAGAGUGAGCAC	GUGCUUUCUCUCUUCUGUCA	Cleavage	NO	ND	ND
bna_miR156q	BnaC03g27870D	2	18.262	1	20	863	882	UGACAGAAGAGAGUGAGCAC	UUGCUCUCUCUCUUCUGUCA	Cleavage	NO	ND	ND
bna_miR156q	BnaA01g28740D	3	6.421	1	20	639	658	UGACAGAAGAGAGUGAGCAC	CAGCUCUCUCUCUUCUGUCA	Cleavage	NO	ND	ND
bna_miR156q	BnaAnng02100D	3	12.29	1	20	828	847	UGACAGAAGAGAGUGAGCAC	CUGCUCACACUCUUCUGUCU	Cleavage	NO	ND	ND
bna_miR156q	BnaC02g13660D	3	22.25	1	20	172	191	UGACAGAAGAGAGUGAGCAC	AUGCUCACUCUCCUCUGUUG	Cleavage	NO	ND	ND
bna_miR156q	BnaA02g36920D	2.5	18.665	1	20	1	20	UGACAGAAGAGAGUGAGCAC	GUUUUCACUCUGUUCUGUCA	Translation	NO	ND	ND
bna_miR156q	BnaC02g35000D	2.5	16.987	1	20	1	20	UGACAGAAGAGAGUGAGCAC	GUUUUCACUCUGUUCUGUCA	Translation	NO	ND	ND
bna_miR156q	BnaA06g22970D	3	18.256	1	20	174	193	UGACAGAAGAGAGUGAGCAC	GUUCUUGUUCUCUUUUGUCA	Cleavage	NO	ND	ND
bna_miR156q	BnaCnng28110D	3	8.143	1	20	1769	1788	UGACAGAAGAGAGUGAGCAC	GUGCUUUUUCUCUUUUGUCG	Cleavage	NO	ND	ND
bna_miR156q	BnaCnng61400D	0	14.598	1	20	683	702	UGACAGAAGAGAGUGAGCAC	GUGCUCACUCUCUUCUGUCA	Cleavage	YES	ND	t3858328:1:696:739
bna_miR156q	BnaA07g27730D	1	17.185	1	20	629	648	UGACAGAAGAGAGUGAGCAC	GUGCUCACUCCCUUCUGUCA	Translation	NO	ND	ND
bna_miR156q	BnaA07g17550D	1	13.551	1	20	566	585	UGACAGAAGAGAGUGAGCAC	GUGCUCUCUCUCUUCUGUCA	Cleavage	NO	ND	ND
bna_miR156q	BnaC06g16200D	1	12.915	1	20	596	615	UGACAGAAGAGAGUGAGCAC	GUGCUCUCUCUCUUCUGUCA	Cleavage	NO	ND	ND
bna_miR156q	BnaC09g27080D	1	17.317	1	20	878	897	UGACAGAAGAGAGUGAGCAC	GUGCUCUCUCUCUUCUGUCA	Cleavage	NO	ND	ND
bna_miR156q	BnaC02g14000D	1	18.564	1	20	814	833	UGACAGAAGAGAGUGAGCAC	GUGCUCUCUCUCUUCUGUCA	Cleavage	NO	ND	ND
bna_miR156q	BnaA05g02680D	1	21.138	1	20	743	762	UGACAGAAGAGAGUGAGCAC	GUGCUCUCUCUCUUCUGUCA	Cleavage	NO	ND	ND
bna_miR156q	BnaA02g14580D	1	18.564	1	20	809	828	UGACAGAAGAGAGUGAGCAC	GUGCUCUCUCUCUUCUGUCA	Cleavage	NO	ND	ND
bna_miR156q	BnaA04g24340D	1	23.909	1	20	1029	1048	UGACAGAAGAGAGUGAGCAC	GUGCUCUCUCUCUUCUGUCA	Cleavage	NO	ND	ND
bna_miR156q	BnaC02g19100D	1	18.564	1	20	955	974	UGACAGAAGAGAGUGAGCAC	GUGCUCUCUCUCUUCUGUCA	Cleavage	NO	ND	ND
bna_miR156q	BnaC07g11380D	1	18.783	1	20	1172	1191	UGACAGAAGAGAGUGAGCAC	GUGCUCUCUCUCUUCUGUCA	Cleavage	YES	ND	t0004573:1:1185:1228
bna_miR156q	BnaC04g48150D	1	23.078	1	20	1021	1040	UGACAGAAGAGAGUGAGCAC	GUGCUCUCUCUCUUCUGUCA	Cleavage	NO	ND	ND
bna_miR156q	BnaA07g08830D	1	15.661	1	20	1370	1389	UGACAGAAGAGAGUGAGCAC	GUGCUCUCUCUCUUCUGUCA	Cleavage	NO	ND	ND
bna_miR156q	BnaC07g11390D	1	15.244	1	20	1482	1501	UGACAGAAGAGAGUGAGCAC	GUGCUCUCUCUCUUCUGUCA	Cleavage	NO	ND	ND
bna_miR156q	BnaC07g17030D	1	14.595	1	20	1442	1461	UGACAGAAGAGAGUGAGCAC	GUGCUCUCUCUCUUCUGUCA	Cleavage	NO	ND	ND
bna_miR156q	BnaC04g23930D	1	18.673	1	20	629	648	UGACAGAAGAGAGUGAGCAC	GUGCUCUCUCUCUUCUGUCA	Cleavage	NO	ND	ND
bna_miR156q	BnaA07g08840D	1	9.512	1	20	1958	1977	UGACAGAAGAGAGUGAGCAC	GUGCUCUCUCUCUUCUGUCA	Cleavage	YES	ND	t2524352:1:1971:2014|t4547710:2:1972:2015
bna_miR156q	BnaC03g18800D	2	14.217	1	20	594	613	UGACAGAAGAGAGUGAGCAC	UUGCUUGCUCUCUUCUGUCA	Cleavage	NO	ND	ND
bna_miR156q	BnaA05g09840D	2	14.427	1	20	643	662	UGACAGAAGAGAGUGAGCAC	UUGCUUGCUCUCUUCUGUCA	Cleavage	NO	ND	ND
bna_miR156q	BnaC05g21280D	1.5	16.652	1	20	1200	1219	UGACAGAAGAGAGUGAGCAC	GUGUUCUCUCUCUUCUGUCA	Cleavage	NO	ND	ND
bna_miR156q	BnaC05g21270D	1.5	12.595	1	20	1251	1270	UGACAGAAGAGAGUGAGCAC	GUGCUUUCUCUCUUCUGUCA	Cleavage	NO	ND	ND
bna_miR156q	BnaC03g16490D	2	12.852	1	20	845	864	UGACAGAAGAGAGUGAGCAC	GCGCUCUCUCUCUUCUGUCA	Cleavage	NO	ND	ND
bna_miR156q	BnaA03g13580D	2	15.371	1	20	845	864	UGACAGAAGAGAGUGAGCAC	GCGCUCUCUCUCUUCUGUCA	Cleavage	NO	ND	ND
bna_miR156q	BnaC05g38350D	3	8.446	1	20	561	580	UGACAGAAGAGAGUGAGCAC	CCGCUCUCUCUCUUCUGUCA	Cleavage	NO	ND	ND
bna_miR156r	BnaAnng25050D	1	16.544	1	20	935	954	UGACAGAAGAGAGUGAGCAC	GUGCUCUCUCUCUUCUGUCA	Cleavage	NO	ND	ND
bna_miR156r	BnaC04g02520D	1	19.875	1	20	825	844	UGACAGAAGAGAGUGAGCAC	GUGCUCUCUCUCUUCUGUCA	Cleavage	NO	ND	ND
bna_miR156r	BnaA09g16340D	1	12.308	1	20	1112	1131	UGACAGAAGAGAGUGAGCAC	GUGCUCUCUCUCUUCUGUCA	Cleavage	NO	ND	ND
bna_miR156r	BnaC09g17430D	1	11.444	1	20	1006	1025	UGACAGAAGAGAGUGAGCAC	GUGCUCUCUCUCUUCUGUCA	Cleavage	YES	ND	t1211642:1:1019:1062
bna_miR156r	BnaA04g27550D	1	19.405	1	20	575	594	UGACAGAAGAGAGUGAGCAC	GUGCUCUCUCUCUUCUGUCA	Cleavage	NO	ND	ND
bna_miR156r	BnaC03g57620D	1	16.543	1	20	1180	1199	UGACAGAAGAGAGUGAGCAC	GUGCUCUCUCUCUUCUGUCA	Cleavage	NO	ND	ND
bna_miR156r	BnaA06g36780D	1	12.362	1	20	1316	1335	UGACAGAAGAGAGUGAGCAC	GUGCUCUCUCUCUUCUGUCA	Cleavage	NO	ND	ND
bna_miR156r	BnaCnng05200D	2	16.901	1	20	456	475	UGACAGAAGAGAGUGAGCAC	UUGCUUGCUCUCUUCUGUCA	Cleavage	NO	ND	ND
bna_miR156r	BnaA04g19840D	2	10.997	1	20	464	483	UGACAGAAGAGAGUGAGCAC	UUGCUUGCUCUCUUCUGUCA	Cleavage	NO	ND	ND
bna_miR156r	BnaC04g44230D	2	14.261	1	20	525	544	UGACAGAAGAGAGUGAGCAC	UUGCUUGCUCUCUUCUGUCA	Cleavage	NO	ND	ND
bna_miR156r	BnaA09g27960D	1.5	12.406	1	20	1254	1273	UGACAGAAGAGAGUGAGCAC	GUGCUUUCUCUCUUCUGUCA	Cleavage	NO	ND	ND
bna_miR156r	BnaC03g27870D	2	18.262	1	20	863	882	UGACAGAAGAGAGUGAGCAC	UUGCUCUCUCUCUUCUGUCA	Cleavage	NO	ND	ND
bna_miR156r	BnaA01g28740D	3	6.421	1	20	639	658	UGACAGAAGAGAGUGAGCAC	CAGCUCUCUCUCUUCUGUCA	Cleavage	NO	ND	ND
bna_miR156r	BnaAnng02100D	3	12.29	1	20	828	847	UGACAGAAGAGAGUGAGCAC	CUGCUCACACUCUUCUGUCU	Cleavage	NO	ND	ND
bna_miR156r	BnaC02g13660D	3	22.25	1	20	172	191	UGACAGAAGAGAGUGAGCAC	AUGCUCACUCUCCUCUGUUG	Cleavage	NO	ND	ND
bna_miR156r	BnaA02g36920D	2.5	18.665	1	20	1	20	UGACAGAAGAGAGUGAGCAC	GUUUUCACUCUGUUCUGUCA	Translation	NO	ND	ND
bna_miR156r	BnaC02g35000D	2.5	16.987	1	20	1	20	UGACAGAAGAGAGUGAGCAC	GUUUUCACUCUGUUCUGUCA	Translation	NO	ND	ND
bna_miR156r	BnaA06g22970D	3	18.256	1	20	174	193	UGACAGAAGAGAGUGAGCAC	GUUCUUGUUCUCUUUUGUCA	Cleavage	NO	ND	ND
bna_miR156r	BnaCnng28110D	3	8.143	1	20	1769	1788	UGACAGAAGAGAGUGAGCAC	GUGCUUUUUCUCUUUUGUCG	Cleavage	NO	ND	ND
bna_miR156r	BnaCnng61400D	0	14.598	1	20	683	702	UGACAGAAGAGAGUGAGCAC	GUGCUCACUCUCUUCUGUCA	Cleavage	YES	ND	t3858328:1:696:739
bna_miR156r	BnaA07g27730D	1	17.185	1	20	629	648	UGACAGAAGAGAGUGAGCAC	GUGCUCACUCCCUUCUGUCA	Translation	NO	ND	ND
bna_miR156r	BnaA07g17550D	1	13.551	1	20	566	585	UGACAGAAGAGAGUGAGCAC	GUGCUCUCUCUCUUCUGUCA	Cleavage	NO	ND	ND
bna_miR156r	BnaC06g16200D	1	12.915	1	20	596	615	UGACAGAAGAGAGUGAGCAC	GUGCUCUCUCUCUUCUGUCA	Cleavage	NO	ND	ND
bna_miR156r	BnaC09g27080D	1	17.317	1	20	878	897	UGACAGAAGAGAGUGAGCAC	GUGCUCUCUCUCUUCUGUCA	Cleavage	NO	ND	ND
bna_miR156r	BnaC02g14000D	1	18.564	1	20	814	833	UGACAGAAGAGAGUGAGCAC	GUGCUCUCUCUCUUCUGUCA	Cleavage	NO	ND	ND
bna_miR156r	BnaA05g02680D	1	21.138	1	20	743	762	UGACAGAAGAGAGUGAGCAC	GUGCUCUCUCUCUUCUGUCA	Cleavage	NO	ND	ND
bna_miR156r	BnaA02g14580D	1	18.564	1	20	809	828	UGACAGAAGAGAGUGAGCAC	GUGCUCUCUCUCUUCUGUCA	Cleavage	NO	ND	ND
bna_miR156r	BnaA04g24340D	1	23.909	1	20	1029	1048	UGACAGAAGAGAGUGAGCAC	GUGCUCUCUCUCUUCUGUCA	Cleavage	NO	ND	ND
bna_miR156r	BnaC02g19100D	1	18.564	1	20	955	974	UGACAGAAGAGAGUGAGCAC	GUGCUCUCUCUCUUCUGUCA	Cleavage	NO	ND	ND
bna_miR156r	BnaC07g11380D	1	18.783	1	20	1172	1191	UGACAGAAGAGAGUGAGCAC	GUGCUCUCUCUCUUCUGUCA	Cleavage	YES	ND	t0004573:1:1185:1228
bna_miR156r	BnaC04g48150D	1	23.078	1	20	1021	1040	UGACAGAAGAGAGUGAGCAC	GUGCUCUCUCUCUUCUGUCA	Cleavage	NO	ND	ND
bna_miR156r	BnaA07g08830D	1	15.661	1	20	1370	1389	UGACAGAAGAGAGUGAGCAC	GUGCUCUCUCUCUUCUGUCA	Cleavage	NO	ND	ND
bna_miR156r	BnaC07g11390D	1	15.244	1	20	1482	1501	UGACAGAAGAGAGUGAGCAC	GUGCUCUCUCUCUUCUGUCA	Cleavage	NO	ND	ND
bna_miR156r	BnaC07g17030D	1	14.595	1	20	1442	1461	UGACAGAAGAGAGUGAGCAC	GUGCUCUCUCUCUUCUGUCA	Cleavage	NO	ND	ND
bna_miR156r	BnaC04g23930D	1	18.673	1	20	629	648	UGACAGAAGAGAGUGAGCAC	GUGCUCUCUCUCUUCUGUCA	Cleavage	NO	ND	ND
bna_miR156r	BnaA07g08840D	1	9.512	1	20	1958	1977	UGACAGAAGAGAGUGAGCAC	GUGCUCUCUCUCUUCUGUCA	Cleavage	YES	ND	t2524352:1:1971:2014|t4547710:2:1972:2015
bna_miR156r	BnaC03g18800D	2	14.217	1	20	594	613	UGACAGAAGAGAGUGAGCAC	UUGCUUGCUCUCUUCUGUCA	Cleavage	NO	ND	ND
bna_miR156r	BnaA05g09840D	2	14.427	1	20	643	662	UGACAGAAGAGAGUGAGCAC	UUGCUUGCUCUCUUCUGUCA	Cleavage	NO	ND	ND
bna_miR156r	BnaC05g21280D	1.5	16.652	1	20	1200	1219	UGACAGAAGAGAGUGAGCAC	GUGUUCUCUCUCUUCUGUCA	Cleavage	NO	ND	ND
bna_miR156r	BnaC05g21270D	1.5	12.595	1	20	1251	1270	UGACAGAAGAGAGUGAGCAC	GUGCUUUCUCUCUUCUGUCA	Cleavage	NO	ND	ND
bna_miR156r	BnaC03g16490D	2	12.852	1	20	845	864	UGACAGAAGAGAGUGAGCAC	GCGCUCUCUCUCUUCUGUCA	Cleavage	NO	ND	ND
bna_miR156r	BnaA03g13580D	2	15.371	1	20	845	864	UGACAGAAGAGAGUGAGCAC	GCGCUCUCUCUCUUCUGUCA	Cleavage	NO	ND	ND
bna_miR156r	BnaC05g38350D	3	8.446	1	20	561	580	UGACAGAAGAGAGUGAGCAC	CCGCUCUCUCUCUUCUGUCA	Cleavage	NO	ND	ND
bna_miR156s	BnaAnng25050D	1	16.596	1	21	935	955	UUGACAGAAGAAAGAGAGCAC	GUGCUCUCUCUCUUCUGUCAA	Cleavage	NO	ND	ND
bna_miR156s	BnaC04g02520D	1	20.042	1	21	825	845	UUGACAGAAGAAAGAGAGCAC	GUGCUCUCUCUCUUCUGUCAA	Cleavage	NO	ND	ND
bna_miR156s	BnaA09g16340D	1	12.696	1	21	1112	1132	UUGACAGAAGAAAGAGAGCAC	GUGCUCUCUCUCUUCUGUCAA	Cleavage	NO	ND	ND
bna_miR156s	BnaC09g17430D	1	11.057	1	21	1006	1026	UUGACAGAAGAAAGAGAGCAC	GUGCUCUCUCUCUUCUGUCAA	Cleavage	YES	ND	t1211642:1:1019:1062
bna_miR156s	BnaA04g27550D	1	19.462	1	21	575	595	UUGACAGAAGAAAGAGAGCAC	GUGCUCUCUCUCUUCUGUCAA	Cleavage	NO	ND	ND
bna_miR156s	BnaC03g57620D	1	16.595	1	21	1180	1200	UUGACAGAAGAAAGAGAGCAC	GUGCUCUCUCUCUUCUGUCAA	Cleavage	NO	ND	ND
bna_miR156s	BnaA06g36780D	1	12.894	1	21	1316	1336	UUGACAGAAGAAAGAGAGCAC	GUGCUCUCUCUCUUCUGUCAA	Cleavage	NO	ND	ND
bna_miR156s	BnaA09g27960D	1.5	13.733	1	21	1254	1274	UUGACAGAAGAAAGAGAGCAC	GUGCUUUCUCUCUUCUGUCAA	Cleavage	NO	ND	ND
bna_miR156s	BnaC01g42990D	1	9.338	1	20	88	107	UUGACAGAAGAAAGAGAGCA	UUCUCUCUUUCUUCUGUCAA	Cleavage	YES	ND	t1002664:1:51:94|t1748355:1:54:97|t2194315:1:98:141
bna_miR156s	BnaA01g21750D	1	9.338	1	20	88	107	UUGACAGAAGAAAGAGAGCA	UUCUCUCUUUCUUCUGUCAA	Cleavage	YES	ND	t1002664:1:51:94|t1748355:1:54:97|t2194315:1:98:141
bna_miR156s	BnaAnng22630D	2	11.376	1	20	1361	1380	UUGACAGAAGAAAGAGAGCA	UGCUCUUUUUCUUCUGACAA	Cleavage	NO	ND	ND
bna_miR156s	BnaC03g27870D	2	17.524	1	20	864	883	UUGACAGAAGAAAGAGAGCA	UGCUCUCUCUCUUCUGUCAU	Cleavage	NO	ND	ND
bna_miR156s	BnaA02g08700D	3	14.371	1	21	744	764	UUGACAGAAGAAAGAGAGCAC	GAGUUCUCUUUCUUCAGUCAA	Cleavage	NO	ND	ND
bna_miR156s	BnaC02g12290D	3	19.107	1	21	1071	1091	UUGACAGAAGAAAGAGAGCAC	GAGUUCUCUUUCUUCAGUCAA	Cleavage	NO	ND	ND
bna_miR156s	BnaA09g25060D	2.5	14.633	1	20	53	72	UUGACAGAAGAAAGAGAGCA	UGUUUUGUUUCUUCUGUCGA	Cleavage	YES	ND	t0839833:1:19:62
bna_miR156s	BnaC06g10830D	3	3.628	1	20	117	137	UUGAC-AGAAGAAAGAGAGCA	UGCUCUCUUUUUUCUUGUCAA	Cleavage	NO	ND	ND
bna_miR156s	BnaC01g36290D	3	6.486	1	20	651	670	UUGACAGAAGAAAGAGAGCA	AGCUCUCUAUCUUCUGUCAU	Cleavage	NO	ND	ND
bna_miR156s	BnaA01g28740D	3	6.453	1	20	640	659	UUGACAGAAGAAAGAGAGCA	AGCUCUCUCUCUUCUGUCAU	Cleavage	NO	ND	ND
bna_miR156s	BnaA07g08840D	1	9.439	1	21	1958	1978	UUGACAGAAGAAAGAGAGCAC	GUGCUCUCUCUCUUCUGUCAA	Cleavage	YES	ND	t2524352:1:1971:2014|t4547710:2:1972:2015
bna_miR156s	BnaC04g23930D	1	18.72	1	21	629	649	UUGACAGAAGAAAGAGAGCAC	GUGCUCUCUCUCUUCUGUCAA	Cleavage	NO	ND	ND
bna_miR156s	BnaC07g17030D	1	14.448	1	21	1442	1462	UUGACAGAAGAAAGAGAGCAC	GUGCUCUCUCUCUUCUGUCAA	Cleavage	NO	ND	ND
bna_miR156s	BnaC07g11390D	1	15.246	1	21	1482	1502	UUGACAGAAGAAAGAGAGCAC	GUGCUCUCUCUCUUCUGUCAA	Cleavage	NO	ND	ND
bna_miR156s	BnaA07g08830D	1	14.88	1	21	1370	1390	UUGACAGAAGAAAGAGAGCAC	GUGCUCUCUCUCUUCUGUCAA	Cleavage	NO	ND	ND
bna_miR156s	BnaC04g48150D	1	22.904	1	21	1021	1041	UUGACAGAAGAAAGAGAGCAC	GUGCUCUCUCUCUUCUGUCAA	Cleavage	NO	ND	ND
bna_miR156s	BnaC07g11380D	1	18.91	1	21	1172	1192	UUGACAGAAGAAAGAGAGCAC	GUGCUCUCUCUCUUCUGUCAA	Cleavage	YES	ND	t0004573:1:1185:1228
bna_miR156s	BnaA04g24340D	1	22.65	1	21	1029	1049	UUGACAGAAGAAAGAGAGCAC	GUGCUCUCUCUCUUCUGUCAA	Cleavage	NO	ND	ND
bna_miR156s	BnaA05g02680D	1	22.371	1	21	743	763	UUGACAGAAGAAAGAGAGCAC	GUGCUCUCUCUCUUCUGUCAA	Cleavage	NO	ND	ND
bna_miR156s	BnaC06g16200D	1	12.507	1	21	596	616	UUGACAGAAGAAAGAGAGCAC	GUGCUCUCUCUCUUCUGUCAA	Cleavage	NO	ND	ND
bna_miR156s	BnaA07g17550D	1	13.358	1	21	566	586	UUGACAGAAGAAAGAGAGCAC	GUGCUCUCUCUCUUCUGUCAA	Cleavage	NO	ND	ND
bna_miR156s	BnaC05g21270D	1.5	15.011	1	21	1251	1271	UUGACAGAAGAAAGAGAGCAC	GUGCUUUCUCUCUUCUGUCAA	Cleavage	NO	ND	ND
bna_miR156s	BnaC02g19100D	1.5	18.437	1	21	955	975	UUGACAGAAGAAAGAGAGCAC	GUGCUCUCUCUCUUCUGUCAG	Cleavage	NO	ND	ND
bna_miR156s	BnaA02g14580D	1.5	18.205	1	21	809	829	UUGACAGAAGAAAGAGAGCAC	GUGCUCUCUCUCUUCUGUCAG	Cleavage	NO	ND	ND
bna_miR156s	BnaC05g21280D	1.5	15.611	1	21	1200	1220	UUGACAGAAGAAAGAGAGCAC	GUGUUCUCUCUCUUCUGUCAA	Cleavage	NO	ND	ND
bna_miR156s	BnaC02g14000D	1.5	18.205	1	21	814	834	UUGACAGAAGAAAGAGAGCAC	GUGCUCUCUCUCUUCUGUCAG	Cleavage	NO	ND	ND
bna_miR156s	BnaC09g27080D	2	15.82	1	21	878	898	UUGACAGAAGAAAGAGAGCAC	GUGCUCUCUCUCUUCUGUCAU	Cleavage	NO	ND	ND
bna_miR156s	BnaC01g34160D	2.5	20.006	1	20	1053	1072	UUGACAGAAGAAAGAGAGCA	UGUUCUUUUUCUUUUGUUGA	Cleavage	YES	ND	t0465967:1:1022:1065|t1163310:1:1067:1110
bna_miR156s	BnaCnng61400D	2.5	14.953	1	21	683	703	UUGACAGAAGAAAGAGAGCAC	GUGCUCACUCUCUUCUGUCAG	Cleavage	YES	ND	t3858328:1:696:739
bna_miR156s	BnaA05g05290D	2.5	24.273	1	20	94	113	UUGACAGAAGAAAGAGAGCA	AGCUCUCUUUCUGCUGUUAA	Cleavage	YES	ND	t3204156:1:57:100|t0442105:1:106:149
bna_miR156s	BnaC07g38540D	3	9.905	1	20	1490	1509	UUGACAGAAGAAAGAGAGCA	UGUUUUUUUUUUUCUGUUAG	Cleavage	NO	ND	ND
bna_miR156s	BnaA03g13580D	3	15.287	1	21	845	865	UUGACAGAAGAAAGAGAGCAC	GCGCUCUCUCUCUUCUGUCAU	Cleavage	NO	ND	ND
bna_miR156s	BnaC03g16490D	3	12.384	1	21	845	865	UUGACAGAAGAAAGAGAGCAC	GCGCUCUCUCUCUUCUGUCAU	Cleavage	NO	ND	ND
bna_miR156t	BnaAnng25050D	1	16.596	1	21	935	955	UUGACAGAAGAAAGAGAGCAC	GUGCUCUCUCUCUUCUGUCAA	Cleavage	NO	ND	ND
bna_miR156t	BnaC04g02520D	1	20.042	1	21	825	845	UUGACAGAAGAAAGAGAGCAC	GUGCUCUCUCUCUUCUGUCAA	Cleavage	NO	ND	ND
bna_miR156t	BnaA09g16340D	1	12.696	1	21	1112	1132	UUGACAGAAGAAAGAGAGCAC	GUGCUCUCUCUCUUCUGUCAA	Cleavage	NO	ND	ND
bna_miR156t	BnaC09g17430D	1	11.057	1	21	1006	1026	UUGACAGAAGAAAGAGAGCAC	GUGCUCUCUCUCUUCUGUCAA	Cleavage	YES	ND	t1211642:1:1019:1062
bna_miR156t	BnaA04g27550D	1	19.462	1	21	575	595	UUGACAGAAGAAAGAGAGCAC	GUGCUCUCUCUCUUCUGUCAA	Cleavage	NO	ND	ND
bna_miR156t	BnaC03g57620D	1	16.595	1	21	1180	1200	UUGACAGAAGAAAGAGAGCAC	GUGCUCUCUCUCUUCUGUCAA	Cleavage	NO	ND	ND
bna_miR156t	BnaA06g36780D	1	12.894	1	21	1316	1336	UUGACAGAAGAAAGAGAGCAC	GUGCUCUCUCUCUUCUGUCAA	Cleavage	NO	ND	ND
bna_miR156t	BnaA09g27960D	1.5	13.733	1	21	1254	1274	UUGACAGAAGAAAGAGAGCAC	GUGCUUUCUCUCUUCUGUCAA	Cleavage	NO	ND	ND
bna_miR156t	BnaC01g42990D	1	9.338	1	20	88	107	UUGACAGAAGAAAGAGAGCA	UUCUCUCUUUCUUCUGUCAA	Cleavage	YES	ND	t1002664:1:51:94|t1748355:1:54:97|t2194315:1:98:141
bna_miR156t	BnaA01g21750D	1	9.338	1	20	88	107	UUGACAGAAGAAAGAGAGCA	UUCUCUCUUUCUUCUGUCAA	Cleavage	YES	ND	t1002664:1:51:94|t1748355:1:54:97|t2194315:1:98:141
bna_miR156t	BnaAnng22630D	2	11.376	1	20	1361	1380	UUGACAGAAGAAAGAGAGCA	UGCUCUUUUUCUUCUGACAA	Cleavage	NO	ND	ND
bna_miR156t	BnaC03g27870D	2	17.524	1	20	864	883	UUGACAGAAGAAAGAGAGCA	UGCUCUCUCUCUUCUGUCAU	Cleavage	NO	ND	ND
bna_miR156t	BnaA02g08700D	3	14.371	1	21	744	764	UUGACAGAAGAAAGAGAGCAC	GAGUUCUCUUUCUUCAGUCAA	Cleavage	NO	ND	ND
bna_miR156t	BnaC02g12290D	3	19.107	1	21	1071	1091	UUGACAGAAGAAAGAGAGCAC	GAGUUCUCUUUCUUCAGUCAA	Cleavage	NO	ND	ND
bna_miR156t	BnaA09g25060D	2.5	14.633	1	20	53	72	UUGACAGAAGAAAGAGAGCA	UGUUUUGUUUCUUCUGUCGA	Cleavage	YES	ND	t0839833:1:19:62
bna_miR156t	BnaC06g10830D	3	3.628	1	20	117	137	UUGAC-AGAAGAAAGAGAGCA	UGCUCUCUUUUUUCUUGUCAA	Cleavage	NO	ND	ND
bna_miR156t	BnaC01g36290D	3	6.486	1	20	651	670	UUGACAGAAGAAAGAGAGCA	AGCUCUCUAUCUUCUGUCAU	Cleavage	NO	ND	ND
bna_miR156t	BnaA01g28740D	3	6.453	1	20	640	659	UUGACAGAAGAAAGAGAGCA	AGCUCUCUCUCUUCUGUCAU	Cleavage	NO	ND	ND
bna_miR156t	BnaA07g08840D	1	9.439	1	21	1958	1978	UUGACAGAAGAAAGAGAGCAC	GUGCUCUCUCUCUUCUGUCAA	Cleavage	YES	ND	t2524352:1:1971:2014|t4547710:2:1972:2015
bna_miR156t	BnaC04g23930D	1	18.72	1	21	629	649	UUGACAGAAGAAAGAGAGCAC	GUGCUCUCUCUCUUCUGUCAA	Cleavage	NO	ND	ND
bna_miR156t	BnaC07g17030D	1	14.448	1	21	1442	1462	UUGACAGAAGAAAGAGAGCAC	GUGCUCUCUCUCUUCUGUCAA	Cleavage	NO	ND	ND
bna_miR156t	BnaC07g11390D	1	15.246	1	21	1482	1502	UUGACAGAAGAAAGAGAGCAC	GUGCUCUCUCUCUUCUGUCAA	Cleavage	NO	ND	ND
bna_miR156t	BnaA07g08830D	1	14.88	1	21	1370	1390	UUGACAGAAGAAAGAGAGCAC	GUGCUCUCUCUCUUCUGUCAA	Cleavage	NO	ND	ND
bna_miR156t	BnaC04g48150D	1	22.904	1	21	1021	1041	UUGACAGAAGAAAGAGAGCAC	GUGCUCUCUCUCUUCUGUCAA	Cleavage	NO	ND	ND
bna_miR156t	BnaC07g11380D	1	18.91	1	21	1172	1192	UUGACAGAAGAAAGAGAGCAC	GUGCUCUCUCUCUUCUGUCAA	Cleavage	YES	ND	t0004573:1:1185:1228
bna_miR156t	BnaA04g24340D	1	22.65	1	21	1029	1049	UUGACAGAAGAAAGAGAGCAC	GUGCUCUCUCUCUUCUGUCAA	Cleavage	NO	ND	ND
bna_miR156t	BnaA05g02680D	1	22.371	1	21	743	763	UUGACAGAAGAAAGAGAGCAC	GUGCUCUCUCUCUUCUGUCAA	Cleavage	NO	ND	ND
bna_miR156t	BnaC06g16200D	1	12.507	1	21	596	616	UUGACAGAAGAAAGAGAGCAC	GUGCUCUCUCUCUUCUGUCAA	Cleavage	NO	ND	ND
bna_miR156t	BnaA07g17550D	1	13.358	1	21	566	586	UUGACAGAAGAAAGAGAGCAC	GUGCUCUCUCUCUUCUGUCAA	Cleavage	NO	ND	ND
bna_miR156t	BnaC05g21270D	1.5	15.011	1	21	1251	1271	UUGACAGAAGAAAGAGAGCAC	GUGCUUUCUCUCUUCUGUCAA	Cleavage	NO	ND	ND
bna_miR156t	BnaC02g19100D	1.5	18.437	1	21	955	975	UUGACAGAAGAAAGAGAGCAC	GUGCUCUCUCUCUUCUGUCAG	Cleavage	NO	ND	ND
bna_miR156t	BnaA02g14580D	1.5	18.205	1	21	809	829	UUGACAGAAGAAAGAGAGCAC	GUGCUCUCUCUCUUCUGUCAG	Cleavage	NO	ND	ND
bna_miR156t	BnaC05g21280D	1.5	15.611	1	21	1200	1220	UUGACAGAAGAAAGAGAGCAC	GUGUUCUCUCUCUUCUGUCAA	Cleavage	NO	ND	ND
bna_miR156t	BnaC02g14000D	1.5	18.205	1	21	814	834	UUGACAGAAGAAAGAGAGCAC	GUGCUCUCUCUCUUCUGUCAG	Cleavage	NO	ND	ND
bna_miR156t	BnaC09g27080D	2	15.82	1	21	878	898	UUGACAGAAGAAAGAGAGCAC	GUGCUCUCUCUCUUCUGUCAU	Cleavage	NO	ND	ND
bna_miR156t	BnaC01g34160D	2.5	20.006	1	20	1053	1072	UUGACAGAAGAAAGAGAGCA	UGUUCUUUUUCUUUUGUUGA	Cleavage	YES	ND	t0465967:1:1022:1065|t1163310:1:1067:1110
bna_miR156t	BnaCnng61400D	2.5	14.953	1	21	683	703	UUGACAGAAGAAAGAGAGCAC	GUGCUCACUCUCUUCUGUCAG	Cleavage	YES	ND	t3858328:1:696:739
bna_miR156t	BnaA05g05290D	2.5	24.273	1	20	94	113	UUGACAGAAGAAAGAGAGCA	AGCUCUCUUUCUGCUGUUAA	Cleavage	YES	ND	t3204156:1:57:100|t0442105:1:106:149
bna_miR156t	BnaC07g38540D	3	9.905	1	20	1490	1509	UUGACAGAAGAAAGAGAGCA	UGUUUUUUUUUUUCUGUUAG	Cleavage	NO	ND	ND
bna_miR156t	BnaA03g13580D	3	15.287	1	21	845	865	UUGACAGAAGAAAGAGAGCAC	GCGCUCUCUCUCUUCUGUCAU	Cleavage	NO	ND	ND
bna_miR156t	BnaC03g16490D	3	12.384	1	21	845	865	UUGACAGAAGAAAGAGAGCAC	GCGCUCUCUCUCUUCUGUCAU	Cleavage	NO	ND	ND
bna_miR156u	BnaAnng25050D	1	16.596	1	21	935	955	UUGACAGAAGAAAGAGAGCAC	GUGCUCUCUCUCUUCUGUCAA	Cleavage	NO	ND	ND
bna_miR156u	BnaC04g02520D	1	20.042	1	21	825	845	UUGACAGAAGAAAGAGAGCAC	GUGCUCUCUCUCUUCUGUCAA	Cleavage	NO	ND	ND
bna_miR156u	BnaA09g16340D	1	12.696	1	21	1112	1132	UUGACAGAAGAAAGAGAGCAC	GUGCUCUCUCUCUUCUGUCAA	Cleavage	NO	ND	ND
bna_miR156u	BnaC09g17430D	1	11.057	1	21	1006	1026	UUGACAGAAGAAAGAGAGCAC	GUGCUCUCUCUCUUCUGUCAA	Cleavage	YES	ND	t1211642:1:1019:1062
bna_miR156u	BnaA04g27550D	1	19.462	1	21	575	595	UUGACAGAAGAAAGAGAGCAC	GUGCUCUCUCUCUUCUGUCAA	Cleavage	NO	ND	ND
bna_miR156u	BnaC03g57620D	1	16.595	1	21	1180	1200	UUGACAGAAGAAAGAGAGCAC	GUGCUCUCUCUCUUCUGUCAA	Cleavage	NO	ND	ND
bna_miR156u	BnaA06g36780D	1	12.894	1	21	1316	1336	UUGACAGAAGAAAGAGAGCAC	GUGCUCUCUCUCUUCUGUCAA	Cleavage	NO	ND	ND
bna_miR156u	BnaA09g27960D	1.5	13.733	1	21	1254	1274	UUGACAGAAGAAAGAGAGCAC	GUGCUUUCUCUCUUCUGUCAA	Cleavage	NO	ND	ND
bna_miR156u	BnaC01g42990D	1	9.338	1	20	88	107	UUGACAGAAGAAAGAGAGCA	UUCUCUCUUUCUUCUGUCAA	Cleavage	YES	ND	t1002664:1:51:94|t1748355:1:54:97|t2194315:1:98:141
bna_miR156u	BnaA01g21750D	1	9.338	1	20	88	107	UUGACAGAAGAAAGAGAGCA	UUCUCUCUUUCUUCUGUCAA	Cleavage	YES	ND	t1002664:1:51:94|t1748355:1:54:97|t2194315:1:98:141
bna_miR156u	BnaAnng22630D	2	11.376	1	20	1361	1380	UUGACAGAAGAAAGAGAGCA	UGCUCUUUUUCUUCUGACAA	Cleavage	NO	ND	ND
bna_miR156u	BnaC03g27870D	2	17.524	1	20	864	883	UUGACAGAAGAAAGAGAGCA	UGCUCUCUCUCUUCUGUCAU	Cleavage	NO	ND	ND
bna_miR156u	BnaA02g08700D	3	14.371	1	21	744	764	UUGACAGAAGAAAGAGAGCAC	GAGUUCUCUUUCUUCAGUCAA	Cleavage	NO	ND	ND
bna_miR156u	BnaC02g12290D	3	19.107	1	21	1071	1091	UUGACAGAAGAAAGAGAGCAC	GAGUUCUCUUUCUUCAGUCAA	Cleavage	NO	ND	ND
bna_miR156u	BnaA09g25060D	2.5	14.633	1	20	53	72	UUGACAGAAGAAAGAGAGCA	UGUUUUGUUUCUUCUGUCGA	Cleavage	YES	ND	t0839833:1:19:62
bna_miR156u	BnaC06g10830D	3	3.628	1	20	117	137	UUGAC-AGAAGAAAGAGAGCA	UGCUCUCUUUUUUCUUGUCAA	Cleavage	NO	ND	ND
bna_miR156u	BnaC01g36290D	3	6.486	1	20	651	670	UUGACAGAAGAAAGAGAGCA	AGCUCUCUAUCUUCUGUCAU	Cleavage	NO	ND	ND
bna_miR156u	BnaA01g28740D	3	6.453	1	20	640	659	UUGACAGAAGAAAGAGAGCA	AGCUCUCUCUCUUCUGUCAU	Cleavage	NO	ND	ND
bna_miR156u	BnaA07g08840D	1	9.439	1	21	1958	1978	UUGACAGAAGAAAGAGAGCAC	GUGCUCUCUCUCUUCUGUCAA	Cleavage	YES	ND	t2524352:1:1971:2014|t4547710:2:1972:2015
bna_miR156u	BnaC04g23930D	1	18.72	1	21	629	649	UUGACAGAAGAAAGAGAGCAC	GUGCUCUCUCUCUUCUGUCAA	Cleavage	NO	ND	ND
bna_miR156u	BnaC07g17030D	1	14.448	1	21	1442	1462	UUGACAGAAGAAAGAGAGCAC	GUGCUCUCUCUCUUCUGUCAA	Cleavage	NO	ND	ND
bna_miR156u	BnaC07g11390D	1	15.246	1	21	1482	1502	UUGACAGAAGAAAGAGAGCAC	GUGCUCUCUCUCUUCUGUCAA	Cleavage	NO	ND	ND
bna_miR156u	BnaA07g08830D	1	14.88	1	21	1370	1390	UUGACAGAAGAAAGAGAGCAC	GUGCUCUCUCUCUUCUGUCAA	Cleavage	NO	ND	ND
bna_miR156u	BnaC04g48150D	1	22.904	1	21	1021	1041	UUGACAGAAGAAAGAGAGCAC	GUGCUCUCUCUCUUCUGUCAA	Cleavage	NO	ND	ND
bna_miR156u	BnaC07g11380D	1	18.91	1	21	1172	1192	UUGACAGAAGAAAGAGAGCAC	GUGCUCUCUCUCUUCUGUCAA	Cleavage	YES	ND	t0004573:1:1185:1228
bna_miR156u	BnaA04g24340D	1	22.65	1	21	1029	1049	UUGACAGAAGAAAGAGAGCAC	GUGCUCUCUCUCUUCUGUCAA	Cleavage	NO	ND	ND
bna_miR156u	BnaA05g02680D	1	22.371	1	21	743	763	UUGACAGAAGAAAGAGAGCAC	GUGCUCUCUCUCUUCUGUCAA	Cleavage	NO	ND	ND
bna_miR156u	BnaC06g16200D	1	12.507	1	21	596	616	UUGACAGAAGAAAGAGAGCAC	GUGCUCUCUCUCUUCUGUCAA	Cleavage	NO	ND	ND
bna_miR156u	BnaA07g17550D	1	13.358	1	21	566	586	UUGACAGAAGAAAGAGAGCAC	GUGCUCUCUCUCUUCUGUCAA	Cleavage	NO	ND	ND
bna_miR156u	BnaC05g21270D	1.5	15.011	1	21	1251	1271	UUGACAGAAGAAAGAGAGCAC	GUGCUUUCUCUCUUCUGUCAA	Cleavage	NO	ND	ND
bna_miR156u	BnaC02g19100D	1.5	18.437	1	21	955	975	UUGACAGAAGAAAGAGAGCAC	GUGCUCUCUCUCUUCUGUCAG	Cleavage	NO	ND	ND
bna_miR156u	BnaA02g14580D	1.5	18.205	1	21	809	829	UUGACAGAAGAAAGAGAGCAC	GUGCUCUCUCUCUUCUGUCAG	Cleavage	NO	ND	ND
bna_miR156u	BnaC05g21280D	1.5	15.611	1	21	1200	1220	UUGACAGAAGAAAGAGAGCAC	GUGUUCUCUCUCUUCUGUCAA	Cleavage	NO	ND	ND
bna_miR156u	BnaC02g14000D	1.5	18.205	1	21	814	834	UUGACAGAAGAAAGAGAGCAC	GUGCUCUCUCUCUUCUGUCAG	Cleavage	NO	ND	ND
bna_miR156u	BnaC09g27080D	2	15.82	1	21	878	898	UUGACAGAAGAAAGAGAGCAC	GUGCUCUCUCUCUUCUGUCAU	Cleavage	NO	ND	ND
bna_miR156u	BnaC01g34160D	2.5	20.006	1	20	1053	1072	UUGACAGAAGAAAGAGAGCA	UGUUCUUUUUCUUUUGUUGA	Cleavage	YES	ND	t0465967:1:1022:1065|t1163310:1:1067:1110
bna_miR156u	BnaCnng61400D	2.5	14.953	1	21	683	703	UUGACAGAAGAAAGAGAGCAC	GUGCUCACUCUCUUCUGUCAG	Cleavage	YES	ND	t3858328:1:696:739
bna_miR156u	BnaA05g05290D	2.5	24.273	1	20	94	113	UUGACAGAAGAAAGAGAGCA	AGCUCUCUUUCUGCUGUUAA	Cleavage	YES	ND	t3204156:1:57:100|t0442105:1:106:149
bna_miR156u	BnaC07g38540D	3	9.905	1	20	1490	1509	UUGACAGAAGAAAGAGAGCA	UGUUUUUUUUUUUCUGUUAG	Cleavage	NO	ND	ND
bna_miR156u	BnaA03g13580D	3	15.287	1	21	845	865	UUGACAGAAGAAAGAGAGCAC	GCGCUCUCUCUCUUCUGUCAU	Cleavage	NO	ND	ND
bna_miR156u	BnaC03g16490D	3	12.384	1	21	845	865	UUGACAGAAGAAAGAGAGCAC	GCGCUCUCUCUCUUCUGUCAU	Cleavage	NO	ND	ND
bna_miR156v	BnaAnng25050D	1	16.596	1	21	935	955	UUGACAGAAGAAAGAGAGCAC	GUGCUCUCUCUCUUCUGUCAA	Cleavage	NO	ND	ND
bna_miR156v	BnaC04g02520D	1	20.042	1	21	825	845	UUGACAGAAGAAAGAGAGCAC	GUGCUCUCUCUCUUCUGUCAA	Cleavage	NO	ND	ND
bna_miR156v	BnaA09g16340D	1	12.696	1	21	1112	1132	UUGACAGAAGAAAGAGAGCAC	GUGCUCUCUCUCUUCUGUCAA	Cleavage	NO	ND	ND
bna_miR156v	BnaC09g17430D	1	11.057	1	21	1006	1026	UUGACAGAAGAAAGAGAGCAC	GUGCUCUCUCUCUUCUGUCAA	Cleavage	YES	ND	t1211642:1:1019:1062
bna_miR156v	BnaA04g27550D	1	19.462	1	21	575	595	UUGACAGAAGAAAGAGAGCAC	GUGCUCUCUCUCUUCUGUCAA	Cleavage	NO	ND	ND
bna_miR156v	BnaC03g57620D	1	16.595	1	21	1180	1200	UUGACAGAAGAAAGAGAGCAC	GUGCUCUCUCUCUUCUGUCAA	Cleavage	NO	ND	ND
bna_miR156v	BnaA06g36780D	1	12.894	1	21	1316	1336	UUGACAGAAGAAAGAGAGCAC	GUGCUCUCUCUCUUCUGUCAA	Cleavage	NO	ND	ND
bna_miR156v	BnaA09g27960D	1.5	13.733	1	21	1254	1274	UUGACAGAAGAAAGAGAGCAC	GUGCUUUCUCUCUUCUGUCAA	Cleavage	NO	ND	ND
bna_miR156v	BnaC01g42990D	1	9.338	1	20	88	107	UUGACAGAAGAAAGAGAGCA	UUCUCUCUUUCUUCUGUCAA	Cleavage	YES	ND	t1002664:1:51:94|t1748355:1:54:97|t2194315:1:98:141
bna_miR156v	BnaA01g21750D	1	9.338	1	20	88	107	UUGACAGAAGAAAGAGAGCA	UUCUCUCUUUCUUCUGUCAA	Cleavage	YES	ND	t1002664:1:51:94|t1748355:1:54:97|t2194315:1:98:141
bna_miR156v	BnaAnng22630D	2	11.376	1	20	1361	1380	UUGACAGAAGAAAGAGAGCA	UGCUCUUUUUCUUCUGACAA	Cleavage	NO	ND	ND
bna_miR156v	BnaC03g27870D	2	17.524	1	20	864	883	UUGACAGAAGAAAGAGAGCA	UGCUCUCUCUCUUCUGUCAU	Cleavage	NO	ND	ND
bna_miR156v	BnaA02g08700D	3	14.371	1	21	744	764	UUGACAGAAGAAAGAGAGCAC	GAGUUCUCUUUCUUCAGUCAA	Cleavage	NO	ND	ND
bna_miR156v	BnaC02g12290D	3	19.107	1	21	1071	1091	UUGACAGAAGAAAGAGAGCAC	GAGUUCUCUUUCUUCAGUCAA	Cleavage	NO	ND	ND
bna_miR156v	BnaA09g25060D	2.5	14.633	1	20	53	72	UUGACAGAAGAAAGAGAGCA	UGUUUUGUUUCUUCUGUCGA	Cleavage	YES	ND	t0839833:1:19:62
bna_miR156v	BnaC06g10830D	3	3.628	1	20	117	137	UUGAC-AGAAGAAAGAGAGCA	UGCUCUCUUUUUUCUUGUCAA	Cleavage	NO	ND	ND
bna_miR156v	BnaC01g36290D	3	6.486	1	20	651	670	UUGACAGAAGAAAGAGAGCA	AGCUCUCUAUCUUCUGUCAU	Cleavage	NO	ND	ND
bna_miR156v	BnaA01g28740D	3	6.453	1	20	640	659	UUGACAGAAGAAAGAGAGCA	AGCUCUCUCUCUUCUGUCAU	Cleavage	NO	ND	ND
bna_miR156v	BnaA07g08840D	1	9.439	1	21	1958	1978	UUGACAGAAGAAAGAGAGCAC	GUGCUCUCUCUCUUCUGUCAA	Cleavage	YES	ND	t2524352:1:1971:2014|t4547710:2:1972:2015
bna_miR156v	BnaC04g23930D	1	18.72	1	21	629	649	UUGACAGAAGAAAGAGAGCAC	GUGCUCUCUCUCUUCUGUCAA	Cleavage	NO	ND	ND
bna_miR156v	BnaC07g17030D	1	14.448	1	21	1442	1462	UUGACAGAAGAAAGAGAGCAC	GUGCUCUCUCUCUUCUGUCAA	Cleavage	NO	ND	ND
bna_miR156v	BnaC07g11390D	1	15.246	1	21	1482	1502	UUGACAGAAGAAAGAGAGCAC	GUGCUCUCUCUCUUCUGUCAA	Cleavage	NO	ND	ND
bna_miR156v	BnaA07g08830D	1	14.88	1	21	1370	1390	UUGACAGAAGAAAGAGAGCAC	GUGCUCUCUCUCUUCUGUCAA	Cleavage	NO	ND	ND
bna_miR156v	BnaC04g48150D	1	22.904	1	21	1021	1041	UUGACAGAAGAAAGAGAGCAC	GUGCUCUCUCUCUUCUGUCAA	Cleavage	NO	ND	ND
bna_miR156v	BnaC07g11380D	1	18.91	1	21	1172	1192	UUGACAGAAGAAAGAGAGCAC	GUGCUCUCUCUCUUCUGUCAA	Cleavage	YES	ND	t0004573:1:1185:1228
bna_miR156v	BnaA04g24340D	1	22.65	1	21	1029	1049	UUGACAGAAGAAAGAGAGCAC	GUGCUCUCUCUCUUCUGUCAA	Cleavage	NO	ND	ND
bna_miR156v	BnaA05g02680D	1	22.371	1	21	743	763	UUGACAGAAGAAAGAGAGCAC	GUGCUCUCUCUCUUCUGUCAA	Cleavage	NO	ND	ND
bna_miR156v	BnaC06g16200D	1	12.507	1	21	596	616	UUGACAGAAGAAAGAGAGCAC	GUGCUCUCUCUCUUCUGUCAA	Cleavage	NO	ND	ND
bna_miR156v	BnaA07g17550D	1	13.358	1	21	566	586	UUGACAGAAGAAAGAGAGCAC	GUGCUCUCUCUCUUCUGUCAA	Cleavage	NO	ND	ND
bna_miR156v	BnaC05g21270D	1.5	15.011	1	21	1251	1271	UUGACAGAAGAAAGAGAGCAC	GUGCUUUCUCUCUUCUGUCAA	Cleavage	NO	ND	ND
bna_miR156v	BnaC02g19100D	1.5	18.437	1	21	955	975	UUGACAGAAGAAAGAGAGCAC	GUGCUCUCUCUCUUCUGUCAG	Cleavage	NO	ND	ND
bna_miR156v	BnaA02g14580D	1.5	18.205	1	21	809	829	UUGACAGAAGAAAGAGAGCAC	GUGCUCUCUCUCUUCUGUCAG	Cleavage	NO	ND	ND
bna_miR156v	BnaC05g21280D	1.5	15.611	1	21	1200	1220	UUGACAGAAGAAAGAGAGCAC	GUGUUCUCUCUCUUCUGUCAA	Cleavage	NO	ND	ND
bna_miR156v	BnaC02g14000D	1.5	18.205	1	21	814	834	UUGACAGAAGAAAGAGAGCAC	GUGCUCUCUCUCUUCUGUCAG	Cleavage	NO	ND	ND
bna_miR156v	BnaC09g27080D	2	15.82	1	21	878	898	UUGACAGAAGAAAGAGAGCAC	GUGCUCUCUCUCUUCUGUCAU	Cleavage	NO	ND	ND
bna_miR156v	BnaC01g34160D	2.5	20.006	1	20	1053	1072	UUGACAGAAGAAAGAGAGCA	UGUUCUUUUUCUUUUGUUGA	Cleavage	YES	ND	t0465967:1:1022:1065|t1163310:1:1067:1110
bna_miR156v	BnaCnng61400D	2.5	14.953	1	21	683	703	UUGACAGAAGAAAGAGAGCAC	GUGCUCACUCUCUUCUGUCAG	Cleavage	YES	ND	t3858328:1:696:739
bna_miR156v	BnaA05g05290D	2.5	24.273	1	20	94	113	UUGACAGAAGAAAGAGAGCA	AGCUCUCUUUCUGCUGUUAA	Cleavage	YES	ND	t3204156:1:57:100|t0442105:1:106:149
bna_miR156v	BnaC07g38540D	3	9.905	1	20	1490	1509	UUGACAGAAGAAAGAGAGCA	UGUUUUUUUUUUUCUGUUAG	Cleavage	NO	ND	ND
bna_miR156v	BnaA03g13580D	3	15.287	1	21	845	865	UUGACAGAAGAAAGAGAGCAC	GCGCUCUCUCUCUUCUGUCAU	Cleavage	NO	ND	ND
bna_miR156v	BnaC03g16490D	3	12.384	1	21	845	865	UUGACAGAAGAAAGAGAGCAC	GCGCUCUCUCUCUUCUGUCAU	Cleavage	NO	ND	ND
bna_miR156w-3p	BnaA10g12860D	2.5	15.331	1	20	1337	1356	GCUCACCUCUCUUUCUGUCA	UGAUGGAAAGAGGGGUGAGG	Cleavage	NO	ND	ND
bna_miR156w-3p	BnaCnng10610D	3	13.418	1	22	1492	1513	GCUCACCUCUCUUUCUGUCAGU	AUUGACAUGAAGAGAGUUGAGC	Cleavage	NO	ND	ND
bna_miR156w-3p	BnaA05g26520D	2.5	23.406	1	20	17	36	GCUCACCUCUCUUUCUGUCA	UGACAGGAGGAGUGGUGAGU	Cleavage	NO	ND	ND
bna_miR156w-3p	BnaC01g38590D	2.5	22.291	1	20	95	114	GCUCACCUCUCUUUCUGUCA	UGACAGGAGGAGUGGUGAGU	Cleavage	YES	ND	t1745985:1:64:107
bna_miR156w-3p	BnaC05g40560D	2.5	22.342	1	20	133	152	GCUCACCUCUCUUUCUGUCA	UGACAGGAGGAGUGGUGAGU	Cleavage	YES	ND	t3172719:1:103:146|t1117459:1:144:187
bna_miR156w-3p	BnaC01g43500D	3	4.948	1	20	648	667	GCUCACCUCUCUUUCUGUCA	AGAGAGAGAGAGAGGUGAGU	Cleavage	NO	ND	ND
bna_miR156w-3p	BnaC02g46980D	3	18.027	1	22	372	393	GCUCACCUCUCUUUCUGUCAGU	AGUGGUAGGAGAAGAGGUGAGC	Translation	NO	ND	ND
bna_miR156w-3p	BnaA02g24010D	3	15.552	1	22	401	422	GCUCACCUCUCUUUCUGUCAGU	AGUGGUAGGAGAAGAGGUGAGC	Translation	NO	ND	ND
bna_miR156w-3p	BnaC06g24960D	3	22.994	1	22	2707	2728	GCUCACCUCUCUUUCUGUCAGU	GUUGAAAGAGAGGAAGGUGAGC	Translation	YES	ND	t1963072:1:2670:2713|t3866374:1:2718:2761
bna_miR156w-3p	BnaA09g50990D	3	12.83	1	20	2970	2989	GCUCACCUCUCUUUCUGUCA	UGGUGGAGUGAGAGGUGAGC	Cleavage	NO	ND	ND
bna_miR156w-3p	BnaA10g26230D	3	12.222	1	22	1495	1516	GCUCACCUCUCUUUCUGUCAGU	AUUGACAUGAAGAGAGUUGAGC	Cleavage	NO	ND	ND
bna_miR156w-3p	BnaA02g04570D	3	12.065	1	21	1017	1037	GCUCACCUCUCUUUCUGUCAG	UUGAUGGAAAGGGAGGUGGGG	Cleavage	YES	ND	t1377060:1:1023:1066|t1086556:1:1024:1067
bna_miR156w-3p	BnaA09g29510D	3	19.778	1	22	990	1011	GCUCACCUCUCUUUCUGUCAGU	AGUGACGGAAGGAGAGGUGGUC	Cleavage	YES	ND	t3903138:1:954:997|t0426644:1:955:998|t1298306:1:959:1002|t4974444:2:960:1003|t4908827:2:961:1004|t4878850:2:962:1005|t4250342:1:963:1006|t1301557:1:998:1041|t1984328:1:1000:1043|t0015235:1:1001:1044|t1360068:1:1003:1046
bna_miR156w-3p	BnaC09g35270D	3	15.483	1	20	1331	1350	GCUCACCUCUCUUUCUGUCA	UGAUGGAGAGAGGGGUGAGG	Cleavage	NO	ND	ND
bna_miR156w-3p	BnaA07g23980D	3	20.25	1	22	2697	2718	GCUCACCUCUCUUUCUGUCAGU	GUUGAAAGAGAGGAAGGUGAGC	Translation	YES	ND	t3866374:1:2708:2751
bna_miR156w-5p	BnaAnng25050D	0.5	16.544	1	20	935	954	UGACAGAAGAGAGGGAGCAC	GUGCUCUCUCUCUUCUGUCA	Cleavage	NO	ND	ND
bna_miR156w-5p	BnaC04g02520D	0.5	19.875	1	20	825	844	UGACAGAAGAGAGGGAGCAC	GUGCUCUCUCUCUUCUGUCA	Cleavage	NO	ND	ND
bna_miR156w-5p	BnaA09g16340D	0.5	12.308	1	20	1112	1131	UGACAGAAGAGAGGGAGCAC	GUGCUCUCUCUCUUCUGUCA	Cleavage	NO	ND	ND
bna_miR156w-5p	BnaC09g17430D	0.5	11.444	1	20	1006	1025	UGACAGAAGAGAGGGAGCAC	GUGCUCUCUCUCUUCUGUCA	Cleavage	YES	ND	t1211642:1:1019:1062
bna_miR156w-5p	BnaA04g27550D	0.5	19.405	1	20	575	594	UGACAGAAGAGAGGGAGCAC	GUGCUCUCUCUCUUCUGUCA	Cleavage	NO	ND	ND
bna_miR156w-5p	BnaC03g57620D	0.5	16.543	1	20	1180	1199	UGACAGAAGAGAGGGAGCAC	GUGCUCUCUCUCUUCUGUCA	Cleavage	NO	ND	ND
bna_miR156w-5p	BnaA06g36780D	0.5	12.362	1	20	1316	1335	UGACAGAAGAGAGGGAGCAC	GUGCUCUCUCUCUUCUGUCA	Cleavage	NO	ND	ND
bna_miR156w-5p	BnaA09g27960D	1	12.406	1	20	1254	1273	UGACAGAAGAGAGGGAGCAC	GUGCUUUCUCUCUUCUGUCA	Cleavage	NO	ND	ND
bna_miR156w-5p	BnaC03g27870D	1.5	18.262	1	20	863	882	UGACAGAAGAGAGGGAGCAC	UUGCUCUCUCUCUUCUGUCA	Cleavage	NO	ND	ND
bna_miR156w-5p	BnaA01g28740D	2.5	6.421	1	20	639	658	UGACAGAAGAGAGGGAGCAC	CAGCUCUCUCUCUUCUGUCA	Cleavage	NO	ND	ND
bna_miR156w-5p	BnaCnng28110D	2.5	8.143	1	20	1769	1788	UGACAGAAGAGAGGGAGCAC	GUGCUUUUUCUCUUUUGUCG	Cleavage	NO	ND	ND
bna_miR156w-5p	BnaCnng05200D	2.5	16.901	1	20	456	475	UGACAGAAGAGAGGGAGCAC	UUGCUUGCUCUCUUCUGUCA	Cleavage	NO	ND	ND
bna_miR156w-5p	BnaA04g19840D	2.5	10.997	1	20	464	483	UGACAGAAGAGAGGGAGCAC	UUGCUUGCUCUCUUCUGUCA	Cleavage	NO	ND	ND
bna_miR156w-5p	BnaC04g44230D	2.5	14.261	1	20	525	544	UGACAGAAGAGAGGGAGCAC	UUGCUUGCUCUCUUCUGUCA	Cleavage	NO	ND	ND
bna_miR156w-5p	BnaC01g42990D	3	9.336	1	20	87	106	UGACAGAAGAGAGGGAGCAC	UUUCUCUCUUUCUUCUGUCA	Cleavage	YES	ND	t1002664:1:51:94|t1748355:1:54:97|t2194315:1:98:141
bna_miR156w-5p	BnaA01g21750D	3	9.336	1	20	87	106	UGACAGAAGAGAGGGAGCAC	UUUCUCUCUUUCUUCUGUCA	Cleavage	YES	ND	t1002664:1:51:94|t1748355:1:54:97|t2194315:1:98:141
bna_miR156w-5p	BnaA07g17550D	0.5	13.551	1	20	566	585	UGACAGAAGAGAGGGAGCAC	GUGCUCUCUCUCUUCUGUCA	Cleavage	NO	ND	ND
bna_miR156w-5p	BnaC06g16200D	0.5	12.915	1	20	596	615	UGACAGAAGAGAGGGAGCAC	GUGCUCUCUCUCUUCUGUCA	Cleavage	NO	ND	ND
bna_miR156w-5p	BnaC09g27080D	0.5	17.317	1	20	878	897	UGACAGAAGAGAGGGAGCAC	GUGCUCUCUCUCUUCUGUCA	Cleavage	NO	ND	ND
bna_miR156w-5p	BnaC02g14000D	0.5	18.564	1	20	814	833	UGACAGAAGAGAGGGAGCAC	GUGCUCUCUCUCUUCUGUCA	Cleavage	NO	ND	ND
bna_miR156w-5p	BnaA05g02680D	0.5	21.138	1	20	743	762	UGACAGAAGAGAGGGAGCAC	GUGCUCUCUCUCUUCUGUCA	Cleavage	NO	ND	ND
bna_miR156w-5p	BnaA02g14580D	0.5	18.564	1	20	809	828	UGACAGAAGAGAGGGAGCAC	GUGCUCUCUCUCUUCUGUCA	Cleavage	NO	ND	ND
bna_miR156w-5p	BnaA04g24340D	0.5	23.909	1	20	1029	1048	UGACAGAAGAGAGGGAGCAC	GUGCUCUCUCUCUUCUGUCA	Cleavage	NO	ND	ND
bna_miR156w-5p	BnaC02g19100D	0.5	18.564	1	20	955	974	UGACAGAAGAGAGGGAGCAC	GUGCUCUCUCUCUUCUGUCA	Cleavage	NO	ND	ND
bna_miR156w-5p	BnaC07g11380D	0.5	18.783	1	20	1172	1191	UGACAGAAGAGAGGGAGCAC	GUGCUCUCUCUCUUCUGUCA	Cleavage	YES	ND	t0004573:1:1185:1228
bna_miR156w-5p	BnaC04g48150D	0.5	23.078	1	20	1021	1040	UGACAGAAGAGAGGGAGCAC	GUGCUCUCUCUCUUCUGUCA	Cleavage	NO	ND	ND
bna_miR156w-5p	BnaA07g08830D	0.5	15.661	1	20	1370	1389	UGACAGAAGAGAGGGAGCAC	GUGCUCUCUCUCUUCUGUCA	Cleavage	NO	ND	ND
bna_miR156w-5p	BnaC07g11390D	0.5	15.244	1	20	1482	1501	UGACAGAAGAGAGGGAGCAC	GUGCUCUCUCUCUUCUGUCA	Cleavage	NO	ND	ND
bna_miR156w-5p	BnaC07g17030D	0.5	14.595	1	20	1442	1461	UGACAGAAGAGAGGGAGCAC	GUGCUCUCUCUCUUCUGUCA	Cleavage	NO	ND	ND
bna_miR156w-5p	BnaC04g23930D	0.5	18.673	1	20	629	648	UGACAGAAGAGAGGGAGCAC	GUGCUCUCUCUCUUCUGUCA	Cleavage	NO	ND	ND
bna_miR156w-5p	BnaA07g08840D	0.5	9.512	1	20	1958	1977	UGACAGAAGAGAGGGAGCAC	GUGCUCUCUCUCUUCUGUCA	Cleavage	YES	ND	t2524352:1:1971:2014|t4547710:2:1972:2015
bna_miR156w-5p	BnaC05g21280D	1	16.652	1	20	1200	1219	UGACAGAAGAGAGGGAGCAC	GUGUUCUCUCUCUUCUGUCA	Cleavage	NO	ND	ND
bna_miR156w-5p	BnaC05g21270D	1	12.595	1	20	1251	1270	UGACAGAAGAGAGGGAGCAC	GUGCUUUCUCUCUUCUGUCA	Cleavage	NO	ND	ND
bna_miR156w-5p	BnaCnng61400D	1	14.598	1	20	683	702	UGACAGAAGAGAGGGAGCAC	GUGCUCACUCUCUUCUGUCA	Cleavage	YES	ND	t3858328:1:696:739
bna_miR156w-5p	BnaC03g16490D	1.5	12.852	1	20	845	864	UGACAGAAGAGAGGGAGCAC	GCGCUCUCUCUCUUCUGUCA	Cleavage	NO	ND	ND
bna_miR156w-5p	BnaA03g13580D	1.5	15.371	1	20	845	864	UGACAGAAGAGAGGGAGCAC	GCGCUCUCUCUCUUCUGUCA	Cleavage	NO	ND	ND
bna_miR156w-5p	BnaC05g38350D	2.5	8.446	1	20	561	580	UGACAGAAGAGAGGGAGCAC	CCGCUCUCUCUCUUCUGUCA	Cleavage	NO	ND	ND
bna_miR156w-5p	BnaA05g24340D	2.5	9.848	1	20	1820	1839	UGACAGAAGAGAGGGAGCAC	ACGCUCUCUCUCUUCUGUCA	Cleavage	NO	ND	ND
bna_miR156w-5p	BnaC03g18800D	2.5	14.217	1	20	594	613	UGACAGAAGAGAGGGAGCAC	UUGCUUGCUCUCUUCUGUCA	Cleavage	NO	ND	ND
bna_miR156w-5p	BnaA05g09840D	2.5	14.427	1	20	643	662	UGACAGAAGAGAGGGAGCAC	UUGCUUGCUCUCUUCUGUCA	Cleavage	NO	ND	ND
bna_miR156x	BnaAnng25050D	1	16.596	1	21	935	955	UUGACAGAAGAGAGCGAGCAC	GUGCUCUCUCUCUUCUGUCAA	Cleavage	NO	ND	ND
bna_miR156x	BnaC04g02520D	1	20.042	1	21	825	845	UUGACAGAAGAGAGCGAGCAC	GUGCUCUCUCUCUUCUGUCAA	Cleavage	NO	ND	ND
bna_miR156x	BnaA09g16340D	1	12.696	1	21	1112	1132	UUGACAGAAGAGAGCGAGCAC	GUGCUCUCUCUCUUCUGUCAA	Cleavage	NO	ND	ND
bna_miR156x	BnaC09g17430D	1	11.057	1	21	1006	1026	UUGACAGAAGAGAGCGAGCAC	GUGCUCUCUCUCUUCUGUCAA	Cleavage	YES	ND	t1211642:1:1019:1062
bna_miR156x	BnaA04g27550D	1	19.462	1	21	575	595	UUGACAGAAGAGAGCGAGCAC	GUGCUCUCUCUCUUCUGUCAA	Cleavage	NO	ND	ND
bna_miR156x	BnaC03g57620D	1	16.595	1	21	1180	1200	UUGACAGAAGAGAGCGAGCAC	GUGCUCUCUCUCUUCUGUCAA	Cleavage	NO	ND	ND
bna_miR156x	BnaA06g36780D	1	12.894	1	21	1316	1336	UUGACAGAAGAGAGCGAGCAC	GUGCUCUCUCUCUUCUGUCAA	Cleavage	NO	ND	ND
bna_miR156x	BnaCnng05200D	1	17.875	1	20	457	476	UUGACAGAAGAGAGCGAGCA	UGCUUGCUCUCUUCUGUCAG	Cleavage	NO	ND	ND
bna_miR156x	BnaA04g19840D	1	10.476	1	20	465	484	UUGACAGAAGAGAGCGAGCA	UGCUUGCUCUCUUCUGUCAG	Cleavage	NO	ND	ND
bna_miR156x	BnaC04g44230D	1	14.075	1	20	526	545	UUGACAGAAGAGAGCGAGCA	UGCUUGCUCUCUUCUGUCAG	Cleavage	NO	ND	ND
bna_miR156x	BnaA09g27960D	1.5	13.733	1	21	1254	1274	UUGACAGAAGAGAGCGAGCAC	GUGCUUUCUCUCUUCUGUCAA	Cleavage	NO	ND	ND
bna_miR156x	BnaC03g27870D	2	17.524	1	20	864	883	UUGACAGAAGAGAGCGAGCA	UGCUCUCUCUCUUCUGUCAU	Cleavage	NO	ND	ND
bna_miR156x	BnaC06g01620D	2.5	14.67	1	20	1687	1706	UUGACAGAAGAGAGCGAGCA	UUCUUGUUCUUUUCUGUCAA	Cleavage	YES	ND	t4457741:2:1658:1701
bna_miR156x	BnaA01g28740D	3	6.453	1	20	640	659	UUGACAGAAGAGAGCGAGCA	AGCUCUCUCUCUUCUGUCAU	Cleavage	NO	ND	ND
bna_miR156x	BnaA01g21750D	2.5	9.338	1	20	88	107	UUGACAGAAGAGAGCGAGCA	UUCUCUCUUUCUUCUGUCAA	Cleavage	YES	ND	t1002664:1:51:94|t1748355:1:54:97|t2194315:1:98:141
bna_miR156x	BnaC01g42990D	2.5	9.338	1	20	88	107	UUGACAGAAGAGAGCGAGCA	UUCUCUCUUUCUUCUGUCAA	Cleavage	YES	ND	t1002664:1:51:94|t1748355:1:54:97|t2194315:1:98:141
bna_miR156x	BnaA09g13720D	3	15.879	1	20	24	43	UUGACAGAAGAGAGCGAGCA	UGCUUGUUUCCUUCUGUUAA	Translation	NO	ND	ND
bna_miR156x	BnaC03g18800D	0.5	14.595	1	20	595	614	UUGACAGAAGAGAGCGAGCA	UGCUUGCUCUCUUCUGUCAA	Cleavage	NO	ND	ND
bna_miR156x	BnaA07g17550D	1	13.358	1	21	566	586	UUGACAGAAGAGAGCGAGCAC	GUGCUCUCUCUCUUCUGUCAA	Cleavage	NO	ND	ND
bna_miR156x	BnaC06g16200D	1	12.507	1	21	596	616	UUGACAGAAGAGAGCGAGCAC	GUGCUCUCUCUCUUCUGUCAA	Cleavage	NO	ND	ND
bna_miR156x	BnaA05g02680D	1	22.371	1	21	743	763	UUGACAGAAGAGAGCGAGCAC	GUGCUCUCUCUCUUCUGUCAA	Cleavage	NO	ND	ND
bna_miR156x	BnaA04g24340D	1	22.65	1	21	1029	1049	UUGACAGAAGAGAGCGAGCAC	GUGCUCUCUCUCUUCUGUCAA	Cleavage	NO	ND	ND
bna_miR156x	BnaC07g11380D	1	18.91	1	21	1172	1192	UUGACAGAAGAGAGCGAGCAC	GUGCUCUCUCUCUUCUGUCAA	Cleavage	YES	ND	t0004573:1:1185:1228
bna_miR156x	BnaC04g48150D	1	22.904	1	21	1021	1041	UUGACAGAAGAGAGCGAGCAC	GUGCUCUCUCUCUUCUGUCAA	Cleavage	NO	ND	ND
bna_miR156x	BnaA07g08830D	1	14.88	1	21	1370	1390	UUGACAGAAGAGAGCGAGCAC	GUGCUCUCUCUCUUCUGUCAA	Cleavage	NO	ND	ND
bna_miR156x	BnaC07g11390D	1	15.246	1	21	1482	1502	UUGACAGAAGAGAGCGAGCAC	GUGCUCUCUCUCUUCUGUCAA	Cleavage	NO	ND	ND
bna_miR156x	BnaC07g17030D	1	14.448	1	21	1442	1462	UUGACAGAAGAGAGCGAGCAC	GUGCUCUCUCUCUUCUGUCAA	Cleavage	NO	ND	ND
bna_miR156x	BnaC04g23930D	1	18.72	1	21	629	649	UUGACAGAAGAGAGCGAGCAC	GUGCUCUCUCUCUUCUGUCAA	Cleavage	NO	ND	ND
bna_miR156x	BnaA07g08840D	1	9.439	1	21	1958	1978	UUGACAGAAGAGAGCGAGCAC	GUGCUCUCUCUCUUCUGUCAA	Cleavage	YES	ND	t2524352:1:1971:2014|t4547710:2:1972:2015
bna_miR156x	BnaA05g09840D	1	14.989	1	20	644	663	UUGACAGAAGAGAGCGAGCA	UGCUUGCUCUCUUCUGUCAG	Cleavage	NO	ND	ND
bna_miR156x	BnaC02g14000D	1.5	18.205	1	21	814	834	UUGACAGAAGAGAGCGAGCAC	GUGCUCUCUCUCUUCUGUCAG	Cleavage	NO	ND	ND
bna_miR156x	BnaCnng61400D	1.5	14.953	1	21	683	703	UUGACAGAAGAGAGCGAGCAC	GUGCUCACUCUCUUCUGUCAG	Cleavage	YES	ND	t3858328:1:696:739
bna_miR156x	BnaC05g21280D	1.5	15.611	1	21	1200	1220	UUGACAGAAGAGAGCGAGCAC	GUGUUCUCUCUCUUCUGUCAA	Cleavage	NO	ND	ND
bna_miR156x	BnaA02g14580D	1.5	18.205	1	21	809	829	UUGACAGAAGAGAGCGAGCAC	GUGCUCUCUCUCUUCUGUCAG	Cleavage	NO	ND	ND
bna_miR156x	BnaC02g19100D	1.5	18.437	1	21	955	975	UUGACAGAAGAGAGCGAGCAC	GUGCUCUCUCUCUUCUGUCAG	Cleavage	NO	ND	ND
bna_miR156x	BnaC05g21270D	1.5	15.011	1	21	1251	1271	UUGACAGAAGAGAGCGAGCAC	GUGCUUUCUCUCUUCUGUCAA	Cleavage	NO	ND	ND
bna_miR156x	BnaC09g27080D	2	15.82	1	21	878	898	UUGACAGAAGAGAGCGAGCAC	GUGCUCUCUCUCUUCUGUCAU	Cleavage	NO	ND	ND
bna_miR156x	BnaA07g27730D	2.5	17.166	1	21	629	649	UUGACAGAAGAGAGCGAGCAC	GUGCUCACUCCCUUCUGUCAG	Translation	NO	ND	ND
bna_miR156x	BnaC03g16490D	3	12.384	1	21	845	865	UUGACAGAAGAGAGCGAGCAC	GCGCUCUCUCUCUUCUGUCAU	Cleavage	NO	ND	ND
bna_miR156x	BnaA03g13580D	3	15.287	1	21	845	865	UUGACAGAAGAGAGCGAGCAC	GCGCUCUCUCUCUUCUGUCAU	Cleavage	NO	ND	ND
bna_miR156y	BnaAnng25050D	1	16.596	1	21	935	955	UUGACAGAAGAUAGAGAGCAC	GUGCUCUCUCUCUUCUGUCAA	Cleavage	NO	ND	ND
bna_miR156y	BnaC04g02520D	1	20.042	1	21	825	845	UUGACAGAAGAUAGAGAGCAC	GUGCUCUCUCUCUUCUGUCAA	Cleavage	NO	ND	ND
bna_miR156y	BnaA09g16340D	1	12.696	1	21	1112	1132	UUGACAGAAGAUAGAGAGCAC	GUGCUCUCUCUCUUCUGUCAA	Cleavage	NO	ND	ND
bna_miR156y	BnaC09g17430D	1	11.057	1	21	1006	1026	UUGACAGAAGAUAGAGAGCAC	GUGCUCUCUCUCUUCUGUCAA	Cleavage	YES	ND	t1211642:1:1019:1062
bna_miR156y	BnaA04g27550D	1	19.462	1	21	575	595	UUGACAGAAGAUAGAGAGCAC	GUGCUCUCUCUCUUCUGUCAA	Cleavage	NO	ND	ND
bna_miR156y	BnaC03g57620D	1	16.595	1	21	1180	1200	UUGACAGAAGAUAGAGAGCAC	GUGCUCUCUCUCUUCUGUCAA	Cleavage	NO	ND	ND
bna_miR156y	BnaA06g36780D	1	12.894	1	21	1316	1336	UUGACAGAAGAUAGAGAGCAC	GUGCUCUCUCUCUUCUGUCAA	Cleavage	NO	ND	ND
bna_miR156y	BnaA09g27960D	1.5	13.733	1	21	1254	1274	UUGACAGAAGAUAGAGAGCAC	GUGCUUUCUCUCUUCUGUCAA	Cleavage	NO	ND	ND
bna_miR156y	BnaC01g36290D	2	6.486	1	20	651	670	UUGACAGAAGAUAGAGAGCA	AGCUCUCUAUCUUCUGUCAU	Cleavage	NO	ND	ND
bna_miR156y	BnaC03g27870D	2	17.524	1	20	864	883	UUGACAGAAGAUAGAGAGCA	UGCUCUCUCUCUUCUGUCAU	Cleavage	NO	ND	ND
bna_miR156y	BnaC05g49700D	2	15.024	1	20	519	538	UUGACAGAAGAUAGAGAGCA	UGCUCUCUAUCUCUUGUCAG	Cleavage	NO	ND	ND
bna_miR156y	BnaC03g63100D	2.5	18.92	1	20	368	387	UUGACAGAAGAUAGAGAGCA	UGCUCUCUGGUUUUUGUCAA	Translation	NO	ND	ND
bna_miR156y	BnaC01g42990D	2	9.338	1	20	88	107	UUGACAGAAGAUAGAGAGCA	UUCUCUCUUUCUUCUGUCAA	Cleavage	YES	ND	t1002664:1:51:94|t1748355:1:54:97|t2194315:1:98:141
bna_miR156y	BnaA01g21750D	2	9.338	1	20	88	107	UUGACAGAAGAUAGAGAGCA	UUCUCUCUUUCUUCUGUCAA	Cleavage	YES	ND	t1002664:1:51:94|t1748355:1:54:97|t2194315:1:98:141
bna_miR156y	BnaA01g28740D	3	6.453	1	20	640	659	UUGACAGAAGAUAGAGAGCA	AGCUCUCUCUCUUCUGUCAU	Cleavage	NO	ND	ND
bna_miR156y	BnaAnng22630D	3	11.376	1	20	1361	1380	UUGACAGAAGAUAGAGAGCA	UGCUCUUUUUCUUCUGACAA	Cleavage	NO	ND	ND
bna_miR156y	BnaA07g17550D	1	13.358	1	21	566	586	UUGACAGAAGAUAGAGAGCAC	GUGCUCUCUCUCUUCUGUCAA	Cleavage	NO	ND	ND
bna_miR156y	BnaC06g16200D	1	12.507	1	21	596	616	UUGACAGAAGAUAGAGAGCAC	GUGCUCUCUCUCUUCUGUCAA	Cleavage	NO	ND	ND
bna_miR156y	BnaA05g02680D	1	22.371	1	21	743	763	UUGACAGAAGAUAGAGAGCAC	GUGCUCUCUCUCUUCUGUCAA	Cleavage	NO	ND	ND
bna_miR156y	BnaA04g24340D	1	22.65	1	21	1029	1049	UUGACAGAAGAUAGAGAGCAC	GUGCUCUCUCUCUUCUGUCAA	Cleavage	NO	ND	ND
bna_miR156y	BnaC07g11380D	1	18.91	1	21	1172	1192	UUGACAGAAGAUAGAGAGCAC	GUGCUCUCUCUCUUCUGUCAA	Cleavage	YES	ND	t0004573:1:1185:1228
bna_miR156y	BnaC04g48150D	1	22.904	1	21	1021	1041	UUGACAGAAGAUAGAGAGCAC	GUGCUCUCUCUCUUCUGUCAA	Cleavage	NO	ND	ND
bna_miR156y	BnaA07g08830D	1	14.88	1	21	1370	1390	UUGACAGAAGAUAGAGAGCAC	GUGCUCUCUCUCUUCUGUCAA	Cleavage	NO	ND	ND
bna_miR156y	BnaC07g11390D	1	15.246	1	21	1482	1502	UUGACAGAAGAUAGAGAGCAC	GUGCUCUCUCUCUUCUGUCAA	Cleavage	NO	ND	ND
bna_miR156y	BnaC07g17030D	1	14.448	1	21	1442	1462	UUGACAGAAGAUAGAGAGCAC	GUGCUCUCUCUCUUCUGUCAA	Cleavage	NO	ND	ND
bna_miR156y	BnaC04g23930D	1	18.72	1	21	629	649	UUGACAGAAGAUAGAGAGCAC	GUGCUCUCUCUCUUCUGUCAA	Cleavage	NO	ND	ND
bna_miR156y	BnaA07g08840D	1	9.439	1	21	1958	1978	UUGACAGAAGAUAGAGAGCAC	GUGCUCUCUCUCUUCUGUCAA	Cleavage	YES	ND	t2524352:1:1971:2014|t4547710:2:1972:2015
bna_miR156y	BnaC02g14000D	1.5	18.205	1	21	814	834	UUGACAGAAGAUAGAGAGCAC	GUGCUCUCUCUCUUCUGUCAG	Cleavage	NO	ND	ND
bna_miR156y	BnaC05g21280D	1.5	15.611	1	21	1200	1220	UUGACAGAAGAUAGAGAGCAC	GUGUUCUCUCUCUUCUGUCAA	Cleavage	NO	ND	ND
bna_miR156y	BnaA02g14580D	1.5	18.205	1	21	809	829	UUGACAGAAGAUAGAGAGCAC	GUGCUCUCUCUCUUCUGUCAG	Cleavage	NO	ND	ND
bna_miR156y	BnaC02g19100D	1.5	18.437	1	21	955	975	UUGACAGAAGAUAGAGAGCAC	GUGCUCUCUCUCUUCUGUCAG	Cleavage	NO	ND	ND
bna_miR156y	BnaC05g21270D	1.5	15.011	1	21	1251	1271	UUGACAGAAGAUAGAGAGCAC	GUGCUUUCUCUCUUCUGUCAA	Cleavage	NO	ND	ND
bna_miR156y	BnaC09g27080D	2	15.82	1	21	878	898	UUGACAGAAGAUAGAGAGCAC	GUGCUCUCUCUCUUCUGUCAU	Cleavage	NO	ND	ND
bna_miR156y	BnaC09g34550D	2	9.688	1	20	336	355	UUGACAGAAGAUAGAGAGCA	AGCUCUCUAUCUUCUGUCAU	Cleavage	NO	ND	ND
bna_miR156y	BnaCnng61400D	2.5	14.953	1	21	683	703	UUGACAGAAGAUAGAGAGCAC	GUGCUCACUCUCUUCUGUCAG	Cleavage	YES	ND	t3858328:1:696:739
bna_miR156y	BnaC03g16490D	3	12.384	1	21	845	865	UUGACAGAAGAUAGAGAGCAC	GCGCUCUCUCUCUUCUGUCAU	Cleavage	NO	ND	ND
bna_miR156y	BnaC03g49970D	3	15.344	1	20	1119	1138	UUGACAGAAGAUAGAGAGCA	UGUUUUUUGUUUUUUGUCAA	Cleavage	NO	ND	ND
bna_miR156y	BnaA03g13580D	3	15.287	1	21	845	865	UUGACAGAAGAUAGAGAGCAC	GCGCUCUCUCUCUUCUGUCAU	Cleavage	NO	ND	ND
bna_miR156y	BnaA08g09130D	2.5	24.57	1	20	368	387	UUGACAGAAGAUAGAGAGCA	UGCUCUCUGGUUUUUGUCAA	Translation	NO	ND	ND
bna_miR156y	BnaC05g38350D	3	8.451	1	20	562	581	UUGACAGAAGAUAGAGAGCA	CGCUCUCUCUCUUCUGUCAU	Cleavage	NO	ND	ND
bna_miR156z	BnaAnng25050D	1	16.544	1	20	935	954	UGACAGAAGAGAGUGAGCAC	GUGCUCUCUCUCUUCUGUCA	Cleavage	NO	ND	ND
bna_miR156z	BnaC04g02520D	1	19.875	1	20	825	844	UGACAGAAGAGAGUGAGCAC	GUGCUCUCUCUCUUCUGUCA	Cleavage	NO	ND	ND
bna_miR156z	BnaA09g16340D	1	12.308	1	20	1112	1131	UGACAGAAGAGAGUGAGCAC	GUGCUCUCUCUCUUCUGUCA	Cleavage	NO	ND	ND
bna_miR156z	BnaC09g17430D	1	11.444	1	20	1006	1025	UGACAGAAGAGAGUGAGCAC	GUGCUCUCUCUCUUCUGUCA	Cleavage	YES	ND	t1211642:1:1019:1062
bna_miR156z	BnaA04g27550D	1	19.405	1	20	575	594	UGACAGAAGAGAGUGAGCAC	GUGCUCUCUCUCUUCUGUCA	Cleavage	NO	ND	ND
bna_miR156z	BnaC03g57620D	1	16.543	1	20	1180	1199	UGACAGAAGAGAGUGAGCAC	GUGCUCUCUCUCUUCUGUCA	Cleavage	NO	ND	ND
bna_miR156z	BnaA06g36780D	1	12.362	1	20	1316	1335	UGACAGAAGAGAGUGAGCAC	GUGCUCUCUCUCUUCUGUCA	Cleavage	NO	ND	ND
bna_miR156z	BnaCnng05200D	2	16.901	1	20	456	475	UGACAGAAGAGAGUGAGCAC	UUGCUUGCUCUCUUCUGUCA	Cleavage	NO	ND	ND
bna_miR156z	BnaA04g19840D	2	10.997	1	20	464	483	UGACAGAAGAGAGUGAGCAC	UUGCUUGCUCUCUUCUGUCA	Cleavage	NO	ND	ND
bna_miR156z	BnaC04g44230D	2	14.261	1	20	525	544	UGACAGAAGAGAGUGAGCAC	UUGCUUGCUCUCUUCUGUCA	Cleavage	NO	ND	ND
bna_miR156z	BnaA09g27960D	1.5	12.406	1	20	1254	1273	UGACAGAAGAGAGUGAGCAC	GUGCUUUCUCUCUUCUGUCA	Cleavage	NO	ND	ND
bna_miR156z	BnaC03g27870D	2	18.262	1	20	863	882	UGACAGAAGAGAGUGAGCAC	UUGCUCUCUCUCUUCUGUCA	Cleavage	NO	ND	ND
bna_miR156z	BnaA01g28740D	3	6.421	1	20	639	658	UGACAGAAGAGAGUGAGCAC	CAGCUCUCUCUCUUCUGUCA	Cleavage	NO	ND	ND
bna_miR156z	BnaAnng02100D	3	12.29	1	20	828	847	UGACAGAAGAGAGUGAGCAC	CUGCUCACACUCUUCUGUCU	Cleavage	NO	ND	ND
bna_miR156z	BnaC02g13660D	3	22.25	1	20	172	191	UGACAGAAGAGAGUGAGCAC	AUGCUCACUCUCCUCUGUUG	Cleavage	NO	ND	ND
bna_miR156z	BnaA02g36920D	2.5	18.665	1	20	1	20	UGACAGAAGAGAGUGAGCAC	GUUUUCACUCUGUUCUGUCA	Translation	NO	ND	ND
bna_miR156z	BnaC02g35000D	2.5	16.987	1	20	1	20	UGACAGAAGAGAGUGAGCAC	GUUUUCACUCUGUUCUGUCA	Translation	NO	ND	ND
bna_miR156z	BnaA06g22970D	3	18.256	1	20	174	193	UGACAGAAGAGAGUGAGCAC	GUUCUUGUUCUCUUUUGUCA	Cleavage	NO	ND	ND
bna_miR156z	BnaCnng28110D	3	8.143	1	20	1769	1788	UGACAGAAGAGAGUGAGCAC	GUGCUUUUUCUCUUUUGUCG	Cleavage	NO	ND	ND
bna_miR156z	BnaCnng61400D	0	14.598	1	20	683	702	UGACAGAAGAGAGUGAGCAC	GUGCUCACUCUCUUCUGUCA	Cleavage	YES	ND	t3858328:1:696:739
bna_miR156z	BnaA07g27730D	1	17.185	1	20	629	648	UGACAGAAGAGAGUGAGCAC	GUGCUCACUCCCUUCUGUCA	Translation	NO	ND	ND
bna_miR156z	BnaA07g17550D	1	13.551	1	20	566	585	UGACAGAAGAGAGUGAGCAC	GUGCUCUCUCUCUUCUGUCA	Cleavage	NO	ND	ND
bna_miR156z	BnaC06g16200D	1	12.915	1	20	596	615	UGACAGAAGAGAGUGAGCAC	GUGCUCUCUCUCUUCUGUCA	Cleavage	NO	ND	ND
bna_miR156z	BnaC09g27080D	1	17.317	1	20	878	897	UGACAGAAGAGAGUGAGCAC	GUGCUCUCUCUCUUCUGUCA	Cleavage	NO	ND	ND
bna_miR156z	BnaC02g14000D	1	18.564	1	20	814	833	UGACAGAAGAGAGUGAGCAC	GUGCUCUCUCUCUUCUGUCA	Cleavage	NO	ND	ND
bna_miR156z	BnaA05g02680D	1	21.138	1	20	743	762	UGACAGAAGAGAGUGAGCAC	GUGCUCUCUCUCUUCUGUCA	Cleavage	NO	ND	ND
bna_miR156z	BnaA02g14580D	1	18.564	1	20	809	828	UGACAGAAGAGAGUGAGCAC	GUGCUCUCUCUCUUCUGUCA	Cleavage	NO	ND	ND
bna_miR156z	BnaA04g24340D	1	23.909	1	20	1029	1048	UGACAGAAGAGAGUGAGCAC	GUGCUCUCUCUCUUCUGUCA	Cleavage	NO	ND	ND
bna_miR156z	BnaC02g19100D	1	18.564	1	20	955	974	UGACAGAAGAGAGUGAGCAC	GUGCUCUCUCUCUUCUGUCA	Cleavage	NO	ND	ND
bna_miR156z	BnaC07g11380D	1	18.783	1	20	1172	1191	UGACAGAAGAGAGUGAGCAC	GUGCUCUCUCUCUUCUGUCA	Cleavage	YES	ND	t0004573:1:1185:1228
bna_miR156z	BnaC04g48150D	1	23.078	1	20	1021	1040	UGACAGAAGAGAGUGAGCAC	GUGCUCUCUCUCUUCUGUCA	Cleavage	NO	ND	ND
bna_miR156z	BnaA07g08830D	1	15.661	1	20	1370	1389	UGACAGAAGAGAGUGAGCAC	GUGCUCUCUCUCUUCUGUCA	Cleavage	NO	ND	ND
bna_miR156z	BnaC07g11390D	1	15.244	1	20	1482	1501	UGACAGAAGAGAGUGAGCAC	GUGCUCUCUCUCUUCUGUCA	Cleavage	NO	ND	ND
bna_miR156z	BnaC07g17030D	1	14.595	1	20	1442	1461	UGACAGAAGAGAGUGAGCAC	GUGCUCUCUCUCUUCUGUCA	Cleavage	NO	ND	ND
bna_miR156z	BnaC04g23930D	1	18.673	1	20	629	648	UGACAGAAGAGAGUGAGCAC	GUGCUCUCUCUCUUCUGUCA	Cleavage	NO	ND	ND
bna_miR156z	BnaA07g08840D	1	9.512	1	20	1958	1977	UGACAGAAGAGAGUGAGCAC	GUGCUCUCUCUCUUCUGUCA	Cleavage	YES	ND	t2524352:1:1971:2014|t4547710:2:1972:2015
bna_miR156z	BnaC03g18800D	2	14.217	1	20	594	613	UGACAGAAGAGAGUGAGCAC	UUGCUUGCUCUCUUCUGUCA	Cleavage	NO	ND	ND
bna_miR156z	BnaA05g09840D	2	14.427	1	20	643	662	UGACAGAAGAGAGUGAGCAC	UUGCUUGCUCUCUUCUGUCA	Cleavage	NO	ND	ND
bna_miR156z	BnaC05g21280D	1.5	16.652	1	20	1200	1219	UGACAGAAGAGAGUGAGCAC	GUGUUCUCUCUCUUCUGUCA	Cleavage	NO	ND	ND
bna_miR156z	BnaC05g21270D	1.5	12.595	1	20	1251	1270	UGACAGAAGAGAGUGAGCAC	GUGCUUUCUCUCUUCUGUCA	Cleavage	NO	ND	ND
bna_miR156z	BnaC03g16490D	2	12.852	1	20	845	864	UGACAGAAGAGAGUGAGCAC	GCGCUCUCUCUCUUCUGUCA	Cleavage	NO	ND	ND
bna_miR156z	BnaA03g13580D	2	15.371	1	20	845	864	UGACAGAAGAGAGUGAGCAC	GCGCUCUCUCUCUUCUGUCA	Cleavage	NO	ND	ND
bna_miR156z	BnaC05g38350D	3	8.446	1	20	561	580	UGACAGAAGAGAGUGAGCAC	CCGCUCUCUCUCUUCUGUCA	Cleavage	NO	ND	ND
bna_miR157a	BnaAnng25050D	1	16.596	1	21	935	955	UUGACAGAAGAUAGAGAGCAC	GUGCUCUCUCUCUUCUGUCAA	Cleavage	NO	ND	ND
bna_miR157a	BnaC04g02520D	1	20.042	1	21	825	845	UUGACAGAAGAUAGAGAGCAC	GUGCUCUCUCUCUUCUGUCAA	Cleavage	NO	ND	ND
bna_miR157a	BnaA09g16340D	1	12.696	1	21	1112	1132	UUGACAGAAGAUAGAGAGCAC	GUGCUCUCUCUCUUCUGUCAA	Cleavage	NO	ND	ND
bna_miR157a	BnaC09g17430D	1	11.057	1	21	1006	1026	UUGACAGAAGAUAGAGAGCAC	GUGCUCUCUCUCUUCUGUCAA	Cleavage	YES	ND	t1211642:1:1019:1062
bna_miR157a	BnaA04g27550D	1	19.462	1	21	575	595	UUGACAGAAGAUAGAGAGCAC	GUGCUCUCUCUCUUCUGUCAA	Cleavage	NO	ND	ND
bna_miR157a	BnaC03g57620D	1	16.595	1	21	1180	1200	UUGACAGAAGAUAGAGAGCAC	GUGCUCUCUCUCUUCUGUCAA	Cleavage	NO	ND	ND
bna_miR157a	BnaA06g36780D	1	12.894	1	21	1316	1336	UUGACAGAAGAUAGAGAGCAC	GUGCUCUCUCUCUUCUGUCAA	Cleavage	NO	ND	ND
bna_miR157a	BnaA09g27960D	1.5	13.733	1	21	1254	1274	UUGACAGAAGAUAGAGAGCAC	GUGCUUUCUCUCUUCUGUCAA	Cleavage	NO	ND	ND
bna_miR157a	BnaC01g36290D	2	6.486	1	20	651	670	UUGACAGAAGAUAGAGAGCA	AGCUCUCUAUCUUCUGUCAU	Cleavage	NO	ND	ND
bna_miR157a	BnaC03g27870D	2	17.524	1	20	864	883	UUGACAGAAGAUAGAGAGCA	UGCUCUCUCUCUUCUGUCAU	Cleavage	NO	ND	ND
bna_miR157a	BnaC05g49700D	2	15.024	1	20	519	538	UUGACAGAAGAUAGAGAGCA	UGCUCUCUAUCUCUUGUCAG	Cleavage	NO	ND	ND
bna_miR157a	BnaC03g63100D	2.5	18.92	1	20	368	387	UUGACAGAAGAUAGAGAGCA	UGCUCUCUGGUUUUUGUCAA	Translation	NO	ND	ND
bna_miR157a	BnaC01g42990D	2	9.338	1	20	88	107	UUGACAGAAGAUAGAGAGCA	UUCUCUCUUUCUUCUGUCAA	Cleavage	YES	ND	t1002664:1:51:94|t1748355:1:54:97|t2194315:1:98:141
bna_miR157a	BnaA01g21750D	2	9.338	1	20	88	107	UUGACAGAAGAUAGAGAGCA	UUCUCUCUUUCUUCUGUCAA	Cleavage	YES	ND	t1002664:1:51:94|t1748355:1:54:97|t2194315:1:98:141
bna_miR157a	BnaA01g28740D	3	6.453	1	20	640	659	UUGACAGAAGAUAGAGAGCA	AGCUCUCUCUCUUCUGUCAU	Cleavage	NO	ND	ND
bna_miR157a	BnaAnng22630D	3	11.376	1	20	1361	1380	UUGACAGAAGAUAGAGAGCA	UGCUCUUUUUCUUCUGACAA	Cleavage	NO	ND	ND
bna_miR157a	BnaA07g17550D	1	13.358	1	21	566	586	UUGACAGAAGAUAGAGAGCAC	GUGCUCUCUCUCUUCUGUCAA	Cleavage	NO	ND	ND
bna_miR157a	BnaC06g16200D	1	12.507	1	21	596	616	UUGACAGAAGAUAGAGAGCAC	GUGCUCUCUCUCUUCUGUCAA	Cleavage	NO	ND	ND
bna_miR157a	BnaA05g02680D	1	22.371	1	21	743	763	UUGACAGAAGAUAGAGAGCAC	GUGCUCUCUCUCUUCUGUCAA	Cleavage	NO	ND	ND
bna_miR157a	BnaA04g24340D	1	22.65	1	21	1029	1049	UUGACAGAAGAUAGAGAGCAC	GUGCUCUCUCUCUUCUGUCAA	Cleavage	NO	ND	ND
bna_miR157a	BnaC07g11380D	1	18.91	1	21	1172	1192	UUGACAGAAGAUAGAGAGCAC	GUGCUCUCUCUCUUCUGUCAA	Cleavage	YES	ND	t0004573:1:1185:1228
bna_miR157a	BnaC04g48150D	1	22.904	1	21	1021	1041	UUGACAGAAGAUAGAGAGCAC	GUGCUCUCUCUCUUCUGUCAA	Cleavage	NO	ND	ND
bna_miR157a	BnaA07g08830D	1	14.88	1	21	1370	1390	UUGACAGAAGAUAGAGAGCAC	GUGCUCUCUCUCUUCUGUCAA	Cleavage	NO	ND	ND
bna_miR157a	BnaC07g11390D	1	15.246	1	21	1482	1502	UUGACAGAAGAUAGAGAGCAC	GUGCUCUCUCUCUUCUGUCAA	Cleavage	NO	ND	ND
bna_miR157a	BnaC07g17030D	1	14.448	1	21	1442	1462	UUGACAGAAGAUAGAGAGCAC	GUGCUCUCUCUCUUCUGUCAA	Cleavage	NO	ND	ND
bna_miR157a	BnaC04g23930D	1	18.72	1	21	629	649	UUGACAGAAGAUAGAGAGCAC	GUGCUCUCUCUCUUCUGUCAA	Cleavage	NO	ND	ND
bna_miR157a	BnaA07g08840D	1	9.439	1	21	1958	1978	UUGACAGAAGAUAGAGAGCAC	GUGCUCUCUCUCUUCUGUCAA	Cleavage	YES	ND	t2524352:1:1971:2014|t4547710:2:1972:2015
bna_miR157a	BnaC02g14000D	1.5	18.205	1	21	814	834	UUGACAGAAGAUAGAGAGCAC	GUGCUCUCUCUCUUCUGUCAG	Cleavage	NO	ND	ND
bna_miR157a	BnaC05g21280D	1.5	15.611	1	21	1200	1220	UUGACAGAAGAUAGAGAGCAC	GUGUUCUCUCUCUUCUGUCAA	Cleavage	NO	ND	ND
bna_miR157a	BnaA02g14580D	1.5	18.205	1	21	809	829	UUGACAGAAGAUAGAGAGCAC	GUGCUCUCUCUCUUCUGUCAG	Cleavage	NO	ND	ND
bna_miR157a	BnaC02g19100D	1.5	18.437	1	21	955	975	UUGACAGAAGAUAGAGAGCAC	GUGCUCUCUCUCUUCUGUCAG	Cleavage	NO	ND	ND
bna_miR157a	BnaC05g21270D	1.5	15.011	1	21	1251	1271	UUGACAGAAGAUAGAGAGCAC	GUGCUUUCUCUCUUCUGUCAA	Cleavage	NO	ND	ND
bna_miR157a	BnaC09g27080D	2	15.82	1	21	878	898	UUGACAGAAGAUAGAGAGCAC	GUGCUCUCUCUCUUCUGUCAU	Cleavage	NO	ND	ND
bna_miR157a	BnaC09g34550D	2	9.688	1	20	336	355	UUGACAGAAGAUAGAGAGCA	AGCUCUCUAUCUUCUGUCAU	Cleavage	NO	ND	ND
bna_miR157a	BnaCnng61400D	2.5	14.953	1	21	683	703	UUGACAGAAGAUAGAGAGCAC	GUGCUCACUCUCUUCUGUCAG	Cleavage	YES	ND	t3858328:1:696:739
bna_miR157a	BnaC03g16490D	3	12.384	1	21	845	865	UUGACAGAAGAUAGAGAGCAC	GCGCUCUCUCUCUUCUGUCAU	Cleavage	NO	ND	ND
bna_miR157a	BnaC03g49970D	3	15.344	1	20	1119	1138	UUGACAGAAGAUAGAGAGCA	UGUUUUUUGUUUUUUGUCAA	Cleavage	NO	ND	ND
bna_miR157a	BnaA03g13580D	3	15.287	1	21	845	865	UUGACAGAAGAUAGAGAGCAC	GCGCUCUCUCUCUUCUGUCAU	Cleavage	NO	ND	ND
bna_miR157a	BnaA08g09130D	2.5	24.57	1	20	368	387	UUGACAGAAGAUAGAGAGCA	UGCUCUCUGGUUUUUGUCAA	Translation	NO	ND	ND
bna_miR157a	BnaC05g38350D	3	8.451	1	20	562	581	UUGACAGAAGAUAGAGAGCA	CGCUCUCUCUCUUCUGUCAU	Cleavage	NO	ND	ND
bna_miR157b-3p	BnaAnng16740D	2.5	22.194	1	20	409	428	GCUCUCUAGCCUUCUGUCAU	GUGGCAGAAGGCUAGGGAGG	Cleavage	NO	ND	ND
bna_miR157b-3p	BnaA02g03030D	2.5	17.637	1	20	434	453	GCUCUCUAGCCUUCUGUCAU	AUGAUGGAGGGCUAGAGGGU	Cleavage	NO	ND	ND
bna_miR157b-3p	BnaA01g22770D	2.5	15.284	1	20	368	387	GCUCUCUAGCCUUCUGUCAU	GUUACAAAAGGCUAGAGAGC	Cleavage	YES	ND	t2331178:1:336:379|t0936247:1:373:416|t3109597:1:382:425
bna_miR157b-3p	BnaC01g43380D	2.5	15.285	1	20	399	418	GCUCUCUAGCCUUCUGUCAU	GUUACAAAAGGCUAGAGAGC	Cleavage	YES	ND	t2331178:1:367:410|t0936247:1:404:447|t3109597:1:413:456
bna_miR157b-3p	BnaA05g03110D	2.5	18.347	1	21	2737	2758	GCUCUCUAGC-CUUCUGUCAUC	GUUGACAGAAGAGCUGGAGAGC	Translation	NO	ND	ND
bna_miR157b-3p	BnaA09g36710D	3	19.886	1	21	84	103	GCUCUCUAGCCUUCUGUCAUC	GAUGA-AGAAGGCCAGAGAGC	Cleavage	NO	ND	ND
bna_miR157b-3p	BnaC08g28320D	3	20.085	1	21	84	103	GCUCUCUAGCCUUCUGUCAUC	GAUGA-AGAAGGCCAGAGAGC	Cleavage	NO	ND	ND
bna_miR157b-5p	BnaAnng25050D	1	16.596	1	21	935	955	UUGACAGAAGAUAGAGAGCAC	GUGCUCUCUCUCUUCUGUCAA	Cleavage	NO	ND	ND
bna_miR157b-5p	BnaC04g02520D	1	20.042	1	21	825	845	UUGACAGAAGAUAGAGAGCAC	GUGCUCUCUCUCUUCUGUCAA	Cleavage	NO	ND	ND
bna_miR157b-5p	BnaA09g16340D	1	12.696	1	21	1112	1132	UUGACAGAAGAUAGAGAGCAC	GUGCUCUCUCUCUUCUGUCAA	Cleavage	NO	ND	ND
bna_miR157b-5p	BnaC09g17430D	1	11.057	1	21	1006	1026	UUGACAGAAGAUAGAGAGCAC	GUGCUCUCUCUCUUCUGUCAA	Cleavage	YES	ND	t1211642:1:1019:1062
bna_miR157b-5p	BnaA04g27550D	1	19.462	1	21	575	595	UUGACAGAAGAUAGAGAGCAC	GUGCUCUCUCUCUUCUGUCAA	Cleavage	NO	ND	ND
bna_miR157b-5p	BnaC03g57620D	1	16.595	1	21	1180	1200	UUGACAGAAGAUAGAGAGCAC	GUGCUCUCUCUCUUCUGUCAA	Cleavage	NO	ND	ND
bna_miR157b-5p	BnaA06g36780D	1	12.894	1	21	1316	1336	UUGACAGAAGAUAGAGAGCAC	GUGCUCUCUCUCUUCUGUCAA	Cleavage	NO	ND	ND
bna_miR157b-5p	BnaA09g27960D	1.5	13.733	1	21	1254	1274	UUGACAGAAGAUAGAGAGCAC	GUGCUUUCUCUCUUCUGUCAA	Cleavage	NO	ND	ND
bna_miR157b-5p	BnaC01g36290D	2	6.486	1	20	651	670	UUGACAGAAGAUAGAGAGCA	AGCUCUCUAUCUUCUGUCAU	Cleavage	NO	ND	ND
bna_miR157b-5p	BnaC03g27870D	2	17.524	1	20	864	883	UUGACAGAAGAUAGAGAGCA	UGCUCUCUCUCUUCUGUCAU	Cleavage	NO	ND	ND
bna_miR157b-5p	BnaC05g49700D	2	15.024	1	20	519	538	UUGACAGAAGAUAGAGAGCA	UGCUCUCUAUCUCUUGUCAG	Cleavage	NO	ND	ND
bna_miR157b-5p	BnaC03g63100D	2.5	18.92	1	20	368	387	UUGACAGAAGAUAGAGAGCA	UGCUCUCUGGUUUUUGUCAA	Translation	NO	ND	ND
bna_miR157b-5p	BnaC01g42990D	2	9.338	1	20	88	107	UUGACAGAAGAUAGAGAGCA	UUCUCUCUUUCUUCUGUCAA	Cleavage	YES	ND	t1002664:1:51:94|t1748355:1:54:97|t2194315:1:98:141
bna_miR157b-5p	BnaA01g21750D	2	9.338	1	20	88	107	UUGACAGAAGAUAGAGAGCA	UUCUCUCUUUCUUCUGUCAA	Cleavage	YES	ND	t1002664:1:51:94|t1748355:1:54:97|t2194315:1:98:141
bna_miR157b-5p	BnaA01g28740D	3	6.453	1	20	640	659	UUGACAGAAGAUAGAGAGCA	AGCUCUCUCUCUUCUGUCAU	Cleavage	NO	ND	ND
bna_miR157b-5p	BnaAnng22630D	3	11.376	1	20	1361	1380	UUGACAGAAGAUAGAGAGCA	UGCUCUUUUUCUUCUGACAA	Cleavage	NO	ND	ND
bna_miR157b-5p	BnaA07g17550D	1	13.358	1	21	566	586	UUGACAGAAGAUAGAGAGCAC	GUGCUCUCUCUCUUCUGUCAA	Cleavage	NO	ND	ND
bna_miR157b-5p	BnaC06g16200D	1	12.507	1	21	596	616	UUGACAGAAGAUAGAGAGCAC	GUGCUCUCUCUCUUCUGUCAA	Cleavage	NO	ND	ND
bna_miR157b-5p	BnaA05g02680D	1	22.371	1	21	743	763	UUGACAGAAGAUAGAGAGCAC	GUGCUCUCUCUCUUCUGUCAA	Cleavage	NO	ND	ND
bna_miR157b-5p	BnaA04g24340D	1	22.65	1	21	1029	1049	UUGACAGAAGAUAGAGAGCAC	GUGCUCUCUCUCUUCUGUCAA	Cleavage	NO	ND	ND
bna_miR157b-5p	BnaC07g11380D	1	18.91	1	21	1172	1192	UUGACAGAAGAUAGAGAGCAC	GUGCUCUCUCUCUUCUGUCAA	Cleavage	YES	ND	t0004573:1:1185:1228
bna_miR157b-5p	BnaC04g48150D	1	22.904	1	21	1021	1041	UUGACAGAAGAUAGAGAGCAC	GUGCUCUCUCUCUUCUGUCAA	Cleavage	NO	ND	ND
bna_miR157b-5p	BnaA07g08830D	1	14.88	1	21	1370	1390	UUGACAGAAGAUAGAGAGCAC	GUGCUCUCUCUCUUCUGUCAA	Cleavage	NO	ND	ND
bna_miR157b-5p	BnaC07g11390D	1	15.246	1	21	1482	1502	UUGACAGAAGAUAGAGAGCAC	GUGCUCUCUCUCUUCUGUCAA	Cleavage	NO	ND	ND
bna_miR157b-5p	BnaC07g17030D	1	14.448	1	21	1442	1462	UUGACAGAAGAUAGAGAGCAC	GUGCUCUCUCUCUUCUGUCAA	Cleavage	NO	ND	ND
bna_miR157b-5p	BnaC04g23930D	1	18.72	1	21	629	649	UUGACAGAAGAUAGAGAGCAC	GUGCUCUCUCUCUUCUGUCAA	Cleavage	NO	ND	ND
bna_miR157b-5p	BnaA07g08840D	1	9.439	1	21	1958	1978	UUGACAGAAGAUAGAGAGCAC	GUGCUCUCUCUCUUCUGUCAA	Cleavage	YES	ND	t2524352:1:1971:2014|t4547710:2:1972:2015
bna_miR157b-5p	BnaC02g14000D	1.5	18.205	1	21	814	834	UUGACAGAAGAUAGAGAGCAC	GUGCUCUCUCUCUUCUGUCAG	Cleavage	NO	ND	ND
bna_miR157b-5p	BnaC05g21280D	1.5	15.611	1	21	1200	1220	UUGACAGAAGAUAGAGAGCAC	GUGUUCUCUCUCUUCUGUCAA	Cleavage	NO	ND	ND
bna_miR157b-5p	BnaA02g14580D	1.5	18.205	1	21	809	829	UUGACAGAAGAUAGAGAGCAC	GUGCUCUCUCUCUUCUGUCAG	Cleavage	NO	ND	ND
bna_miR157b-5p	BnaC02g19100D	1.5	18.437	1	21	955	975	UUGACAGAAGAUAGAGAGCAC	GUGCUCUCUCUCUUCUGUCAG	Cleavage	NO	ND	ND
bna_miR157b-5p	BnaC05g21270D	1.5	15.011	1	21	1251	1271	UUGACAGAAGAUAGAGAGCAC	GUGCUUUCUCUCUUCUGUCAA	Cleavage	NO	ND	ND
bna_miR157b-5p	BnaC09g27080D	2	15.82	1	21	878	898	UUGACAGAAGAUAGAGAGCAC	GUGCUCUCUCUCUUCUGUCAU	Cleavage	NO	ND	ND
bna_miR157b-5p	BnaC09g34550D	2	9.688	1	20	336	355	UUGACAGAAGAUAGAGAGCA	AGCUCUCUAUCUUCUGUCAU	Cleavage	NO	ND	ND
bna_miR157b-5p	BnaCnng61400D	2.5	14.953	1	21	683	703	UUGACAGAAGAUAGAGAGCAC	GUGCUCACUCUCUUCUGUCAG	Cleavage	YES	ND	t3858328:1:696:739
bna_miR157b-5p	BnaC03g16490D	3	12.384	1	21	845	865	UUGACAGAAGAUAGAGAGCAC	GCGCUCUCUCUCUUCUGUCAU	Cleavage	NO	ND	ND
bna_miR157b-5p	BnaC03g49970D	3	15.344	1	20	1119	1138	UUGACAGAAGAUAGAGAGCA	UGUUUUUUGUUUUUUGUCAA	Cleavage	NO	ND	ND
bna_miR157b-5p	BnaA03g13580D	3	15.287	1	21	845	865	UUGACAGAAGAUAGAGAGCAC	GCGCUCUCUCUCUUCUGUCAU	Cleavage	NO	ND	ND
bna_miR157b-5p	BnaA08g09130D	2.5	24.57	1	20	368	387	UUGACAGAAGAUAGAGAGCA	UGCUCUCUGGUUUUUGUCAA	Translation	NO	ND	ND
bna_miR157b-5p	BnaC05g38350D	3	8.451	1	20	562	581	UUGACAGAAGAUAGAGAGCA	CGCUCUCUCUCUUCUGUCAU	Cleavage	NO	ND	ND
bna_miR157c	BnaAnng25050D	1	16.596	1	21	935	955	UUGACAGAAGAUAGAGAGCAC	GUGCUCUCUCUCUUCUGUCAA	Cleavage	NO	ND	ND
bna_miR157c	BnaC04g02520D	1	20.042	1	21	825	845	UUGACAGAAGAUAGAGAGCAC	GUGCUCUCUCUCUUCUGUCAA	Cleavage	NO	ND	ND
bna_miR157c	BnaA09g16340D	1	12.696	1	21	1112	1132	UUGACAGAAGAUAGAGAGCAC	GUGCUCUCUCUCUUCUGUCAA	Cleavage	NO	ND	ND
bna_miR157c	BnaC09g17430D	1	11.057	1	21	1006	1026	UUGACAGAAGAUAGAGAGCAC	GUGCUCUCUCUCUUCUGUCAA	Cleavage	YES	ND	t1211642:1:1019:1062
bna_miR157c	BnaA04g27550D	1	19.462	1	21	575	595	UUGACAGAAGAUAGAGAGCAC	GUGCUCUCUCUCUUCUGUCAA	Cleavage	NO	ND	ND
bna_miR157c	BnaC03g57620D	1	16.595	1	21	1180	1200	UUGACAGAAGAUAGAGAGCAC	GUGCUCUCUCUCUUCUGUCAA	Cleavage	NO	ND	ND
bna_miR157c	BnaA06g36780D	1	12.894	1	21	1316	1336	UUGACAGAAGAUAGAGAGCAC	GUGCUCUCUCUCUUCUGUCAA	Cleavage	NO	ND	ND
bna_miR157c	BnaA09g27960D	1.5	13.733	1	21	1254	1274	UUGACAGAAGAUAGAGAGCAC	GUGCUUUCUCUCUUCUGUCAA	Cleavage	NO	ND	ND
bna_miR157c	BnaC01g36290D	2	6.486	1	20	651	670	UUGACAGAAGAUAGAGAGCA	AGCUCUCUAUCUUCUGUCAU	Cleavage	NO	ND	ND
bna_miR157c	BnaC03g27870D	2	17.524	1	20	864	883	UUGACAGAAGAUAGAGAGCA	UGCUCUCUCUCUUCUGUCAU	Cleavage	NO	ND	ND
bna_miR157c	BnaC05g49700D	2	15.024	1	20	519	538	UUGACAGAAGAUAGAGAGCA	UGCUCUCUAUCUCUUGUCAG	Cleavage	NO	ND	ND
bna_miR157c	BnaC03g63100D	2.5	18.92	1	20	368	387	UUGACAGAAGAUAGAGAGCA	UGCUCUCUGGUUUUUGUCAA	Translation	NO	ND	ND
bna_miR157c	BnaC01g42990D	2	9.338	1	20	88	107	UUGACAGAAGAUAGAGAGCA	UUCUCUCUUUCUUCUGUCAA	Cleavage	YES	ND	t1002664:1:51:94|t1748355:1:54:97|t2194315:1:98:141
bna_miR157c	BnaA01g21750D	2	9.338	1	20	88	107	UUGACAGAAGAUAGAGAGCA	UUCUCUCUUUCUUCUGUCAA	Cleavage	YES	ND	t1002664:1:51:94|t1748355:1:54:97|t2194315:1:98:141
bna_miR157c	BnaA01g28740D	3	6.453	1	20	640	659	UUGACAGAAGAUAGAGAGCA	AGCUCUCUCUCUUCUGUCAU	Cleavage	NO	ND	ND
bna_miR157c	BnaAnng22630D	3	11.376	1	20	1361	1380	UUGACAGAAGAUAGAGAGCA	UGCUCUUUUUCUUCUGACAA	Cleavage	NO	ND	ND
bna_miR157c	BnaA07g17550D	1	13.358	1	21	566	586	UUGACAGAAGAUAGAGAGCAC	GUGCUCUCUCUCUUCUGUCAA	Cleavage	NO	ND	ND
bna_miR157c	BnaC06g16200D	1	12.507	1	21	596	616	UUGACAGAAGAUAGAGAGCAC	GUGCUCUCUCUCUUCUGUCAA	Cleavage	NO	ND	ND
bna_miR157c	BnaA05g02680D	1	22.371	1	21	743	763	UUGACAGAAGAUAGAGAGCAC	GUGCUCUCUCUCUUCUGUCAA	Cleavage	NO	ND	ND
bna_miR157c	BnaA04g24340D	1	22.65	1	21	1029	1049	UUGACAGAAGAUAGAGAGCAC	GUGCUCUCUCUCUUCUGUCAA	Cleavage	NO	ND	ND
bna_miR157c	BnaC07g11380D	1	18.91	1	21	1172	1192	UUGACAGAAGAUAGAGAGCAC	GUGCUCUCUCUCUUCUGUCAA	Cleavage	YES	ND	t0004573:1:1185:1228
bna_miR157c	BnaC04g48150D	1	22.904	1	21	1021	1041	UUGACAGAAGAUAGAGAGCAC	GUGCUCUCUCUCUUCUGUCAA	Cleavage	NO	ND	ND
bna_miR157c	BnaA07g08830D	1	14.88	1	21	1370	1390	UUGACAGAAGAUAGAGAGCAC	GUGCUCUCUCUCUUCUGUCAA	Cleavage	NO	ND	ND
bna_miR157c	BnaC07g11390D	1	15.246	1	21	1482	1502	UUGACAGAAGAUAGAGAGCAC	GUGCUCUCUCUCUUCUGUCAA	Cleavage	NO	ND	ND
bna_miR157c	BnaC07g17030D	1	14.448	1	21	1442	1462	UUGACAGAAGAUAGAGAGCAC	GUGCUCUCUCUCUUCUGUCAA	Cleavage	NO	ND	ND
bna_miR157c	BnaC04g23930D	1	18.72	1	21	629	649	UUGACAGAAGAUAGAGAGCAC	GUGCUCUCUCUCUUCUGUCAA	Cleavage	NO	ND	ND
bna_miR157c	BnaA07g08840D	1	9.439	1	21	1958	1978	UUGACAGAAGAUAGAGAGCAC	GUGCUCUCUCUCUUCUGUCAA	Cleavage	YES	ND	t2524352:1:1971:2014|t4547710:2:1972:2015
bna_miR157c	BnaC02g14000D	1.5	18.205	1	21	814	834	UUGACAGAAGAUAGAGAGCAC	GUGCUCUCUCUCUUCUGUCAG	Cleavage	NO	ND	ND
bna_miR157c	BnaC05g21280D	1.5	15.611	1	21	1200	1220	UUGACAGAAGAUAGAGAGCAC	GUGUUCUCUCUCUUCUGUCAA	Cleavage	NO	ND	ND
bna_miR157c	BnaA02g14580D	1.5	18.205	1	21	809	829	UUGACAGAAGAUAGAGAGCAC	GUGCUCUCUCUCUUCUGUCAG	Cleavage	NO	ND	ND
bna_miR157c	BnaC02g19100D	1.5	18.437	1	21	955	975	UUGACAGAAGAUAGAGAGCAC	GUGCUCUCUCUCUUCUGUCAG	Cleavage	NO	ND	ND
bna_miR157c	BnaC05g21270D	1.5	15.011	1	21	1251	1271	UUGACAGAAGAUAGAGAGCAC	GUGCUUUCUCUCUUCUGUCAA	Cleavage	NO	ND	ND
bna_miR157c	BnaC09g27080D	2	15.82	1	21	878	898	UUGACAGAAGAUAGAGAGCAC	GUGCUCUCUCUCUUCUGUCAU	Cleavage	NO	ND	ND
bna_miR157c	BnaC09g34550D	2	9.688	1	20	336	355	UUGACAGAAGAUAGAGAGCA	AGCUCUCUAUCUUCUGUCAU	Cleavage	NO	ND	ND
bna_miR157c	BnaCnng61400D	2.5	14.953	1	21	683	703	UUGACAGAAGAUAGAGAGCAC	GUGCUCACUCUCUUCUGUCAG	Cleavage	YES	ND	t3858328:1:696:739
bna_miR157c	BnaC03g16490D	3	12.384	1	21	845	865	UUGACAGAAGAUAGAGAGCAC	GCGCUCUCUCUCUUCUGUCAU	Cleavage	NO	ND	ND
bna_miR157c	BnaC03g49970D	3	15.344	1	20	1119	1138	UUGACAGAAGAUAGAGAGCA	UGUUUUUUGUUUUUUGUCAA	Cleavage	NO	ND	ND
bna_miR157c	BnaA03g13580D	3	15.287	1	21	845	865	UUGACAGAAGAUAGAGAGCAC	GCGCUCUCUCUCUUCUGUCAU	Cleavage	NO	ND	ND
bna_miR157c	BnaA08g09130D	2.5	24.57	1	20	368	387	UUGACAGAAGAUAGAGAGCA	UGCUCUCUGGUUUUUGUCAA	Translation	NO	ND	ND
bna_miR157c	BnaC05g38350D	3	8.451	1	20	562	581	UUGACAGAAGAUAGAGAGCA	CGCUCUCUCUCUUCUGUCAU	Cleavage	NO	ND	ND
bna_miR158a	BnaCnng21450D	3	20.096	1	20	457	476	UCCCAAAUGUAGACAAAGCA	UGCUUUGUUUGCAAUUGGGG	Cleavage	YES	8815:18:447:465	t0789516:1:421:464
bna_miR158a	BnaC09g11440D	3	20.302	1	20	387	406	UCCCAAAUGUAGACAAAGCA	UGCUCUGUCUACGUUUGGUA	Cleavage	NO	ND	ND
bna_miR158a	BnaA09g11120D	3	21.139	1	20	597	616	UCCCAAAUGUAGACAAAGCA	UGCUCUGUCUACGUUUGGUA	Cleavage	YES	ND	t0857101:1:611:654
bna_miR158a	BnaA07g03080D	3	13.539	1	19	276	295	UCCCAAAUGUAGACA-AAGC	GCUUAUGUUUAUAUUUGGGA	Cleavage	NO	ND	ND
bna_miR158a	BnaC05g04540D	3	22.204	1	20	1230	1248	UCCCAAAUGUAGACAAAGCA	UGCUUUGU-UAUGUUUGGGA	Cleavage	YES	ND	t0722335:1:1242:1285
bna_miR158a	BnaC07g22140D	2.5	18.959	1	20	1374	1393	UCCCAAAUGUAGACAAAGCA	UGCUUGGUCUACGUUUGGGU	Cleavage	NO	ND	ND
bna_miR158a	BnaA06g33810D	2.5	18.947	1	20	1574	1593	UCCCAAAUGUAGACAAAGCA	UGCUUGGUCUACGUUUGGGU	Cleavage	NO	ND	ND
bna_miR158a	BnaC07g22150D	2.5	23.973	1	20	1452	1471	UCCCAAAUGUAGACAAAGCA	UGCUUGGUCUACGUUUGGGU	Cleavage	NO	ND	ND
bna_miR158a	BnaC02g32090D	3	16.588	1	20	561	580	UCCCAAAUGUAGACAAAGCA	UAUUUUGUCUGCAUUUGGGU	Cleavage	NO	ND	ND
bna_miR158a	BnaC01g13000D	3	23.626	1	20	468	487	UCCCAAAUGUAGACAAAGCA	GGUUUUGUCUCCGUUUGGGA	Translation	NO	ND	ND
bna_miR158a	BnaC04g20450D	3	11.544	1	20	189	208	UCCCAAAUGUAGACAAAGCA	UUCUUUGUCUACGUUUGGUA	Cleavage	NO	ND	ND
bna_miR158b	BnaCnng21450D	3	20.096	1	20	457	476	UCCCAAAUGUAGACAAAGCA	UGCUUUGUUUGCAAUUGGGG	Cleavage	YES	8815:18:447:465	t0789516:1:421:464
bna_miR158b	BnaC09g11440D	3	20.302	1	20	387	406	UCCCAAAUGUAGACAAAGCA	UGCUCUGUCUACGUUUGGUA	Cleavage	NO	ND	ND
bna_miR158b	BnaA09g11120D	3	21.139	1	20	597	616	UCCCAAAUGUAGACAAAGCA	UGCUCUGUCUACGUUUGGUA	Cleavage	YES	ND	t0857101:1:611:654
bna_miR158b	BnaA07g03080D	3	13.539	1	19	276	295	UCCCAAAUGUAGACA-AAGC	GCUUAUGUUUAUAUUUGGGA	Cleavage	NO	ND	ND
bna_miR158b	BnaC05g04540D	3	22.204	1	20	1230	1248	UCCCAAAUGUAGACAAAGCA	UGCUUUGU-UAUGUUUGGGA	Cleavage	YES	ND	t0722335:1:1242:1285
bna_miR158b	BnaC07g22140D	2.5	18.959	1	20	1374	1393	UCCCAAAUGUAGACAAAGCA	UGCUUGGUCUACGUUUGGGU	Cleavage	NO	ND	ND
bna_miR158b	BnaA06g33810D	2.5	18.947	1	20	1574	1593	UCCCAAAUGUAGACAAAGCA	UGCUUGGUCUACGUUUGGGU	Cleavage	NO	ND	ND
bna_miR158b	BnaC07g22150D	2.5	23.973	1	20	1452	1471	UCCCAAAUGUAGACAAAGCA	UGCUUGGUCUACGUUUGGGU	Cleavage	NO	ND	ND
bna_miR158b	BnaC02g32090D	3	16.588	1	20	561	580	UCCCAAAUGUAGACAAAGCA	UAUUUUGUCUGCAUUUGGGU	Cleavage	NO	ND	ND
bna_miR158b	BnaC01g13000D	3	23.626	1	20	468	487	UCCCAAAUGUAGACAAAGCA	GGUUUUGUCUCCGUUUGGGA	Translation	NO	ND	ND
bna_miR158b	BnaC04g20450D	3	11.544	1	20	189	208	UCCCAAAUGUAGACAAAGCA	UUCUUUGUCUACGUUUGGUA	Cleavage	NO	ND	ND
bna_miR158c-3p	BnaCnng21450D	3	19.584	1	21	457	477	UUUCCAAAUGUAGACAAAGCA	UGCUUUGUUUGCAAUUGGGGA	Cleavage	YES	8815:18:447:465	t0789516:1:421:464
bna_miR158c-3p	BnaC09g11440D	3	20.951	1	21	387	407	UUUCCAAAUGUAGACAAAGCA	UGCUCUGUCUACGUUUGGUAA	Cleavage	NO	ND	ND
bna_miR158c-3p	BnaA09g11120D	3	21.676	1	21	597	617	UUUCCAAAUGUAGACAAAGCA	UGCUCUGUCUACGUUUGGUAA	Cleavage	YES	ND	t0857101:1:611:654
bna_miR158c-3p	BnaA02g26710D	3	17.706	1	21	2662	2682	UUUCCAAAUGUAGACAAAGCA	UGUUUGGUCUACAUUUGGAUA	Cleavage	NO	ND	ND
bna_miR158c-3p	BnaA04g13700D	2.5	22.918	1	20	332	351	UUUCCAAAUGUAGACAAAGC	GCUUCGUUUAUAUUUGGAGA	Cleavage	YES	ND	t1843731:1:346:389
bna_miR158c-3p	BnaA09g46030D	3	17.295	1	21	369	389	UUUCCAAAUGUAGACAAAGCA	UGCUUUUUCUGUUUUUGGAAA	Translation	NO	ND	ND
bna_miR158c-3p	BnaA06g32750D	3	18.521	1	20	676	695	UUUCCAAAUGUAGACAAAGC	GCUUUGUCUCUGUUUGGGGA	Translation	NO	ND	ND
bna_miR158c-3p	BnaC04g00830D	3	20.045	1	20	919	938	UUUCCAAAUGUAGACAAAGC	GUUUUGUUUCCAUUUGGGGA	Translation	YES	ND	t2471536:1:930:973
bna_miR158c-3p	BnaC06g03890D	3	13.568	1	20	956	975	UUUCCAAAUGUAGACAAAGC	GCUUUGUCUCCAUUUGAAGA	Translation	YES	ND	t4919639:2:970:1013
bna_miR158c-3p	BnaA06g02640D	3	12.835	1	20	997	1016	UUUCCAAAUGUAGACAAAGC	GCUUUGUCUCCAUUUGAAGA	Translation	YES	ND	t4919639:2:1011:1054
bna_miR158c-3p	BnaAnng15460D	3	16.065	1	20	1642	1661	UUUCCAAAUGUAGACAAAGC	GCUGUGUUUACAUUUUGAAA	Cleavage	YES	ND	t1459961:1:1647:1690
bna_miR158c-3p	BnaA02g26990D	3	18.213	1	20	1653	1672	UUUCCAAAUGUAGACAAAGC	ACUUUGUCAAGAUUUGGAAA	Translation	NO	ND	ND
bna_miR158c-3p	BnaC02g33900D	3	16.824	1	20	1851	1870	UUUCCAAAUGUAGACAAAGC	ACUUUGUCAAGAUUUGGAAA	Translation	NO	ND	ND
bna_miR158c-3p	BnaC04g20450D	3	11.518	1	21	189	209	UUUCCAAAUGUAGACAAAGCA	UUCUUUGUCUACGUUUGGUAA	Cleavage	NO	ND	ND
bna_miR158c-3p	BnaA09g41930D	2.5	22.238	1	20	142	161	UUUCCAAAUGUAGACAAAGC	GCUUCGUUUAUAUUUGGAGA	Cleavage	YES	ND	t1949016:1:150:193|t4409589:2:152:195|t0139369:1:153:196|t4197507:1:154:197|t0292585:1:155:198|t4606702:2:156:199
bna_miR158c-3p	BnaC08g34430D	2.5	22.006	1	20	142	161	UUUCCAAAUGUAGACAAAGC	GCUUCGUUUAUAUUUGGAGA	Cleavage	YES	ND	t1949016:1:150:193|t4409589:2:152:195|t0139369:1:153:196|t4197507:1:154:197|t0292585:1:155:198|t4606702:2:156:199
bna_miR158c-3p	BnaC04g35970D	2.5	23.528	1	20	331	350	UUUCCAAAUGUAGACAAAGC	GCUUCGUUUAUAUUUGGAGA	Cleavage	NO	ND	ND
bna_miR158c-3p	BnaA10g07840D	3	17.266	1	21	396	416	UUUCCAAAUGUAGACAAAGCA	UGCUUUUUCUGUUUUUGGAAA	Translation	NO	ND	ND
bna_miR158c-3p	BnaA05g01260D	3	20.045	1	20	913	932	UUUCCAAAUGUAGACAAAGC	GUUUUGUUUCCAUUUGGGGA	Translation	YES	ND	t2471536:1:924:967
bna_miR158c-3p	BnaC07g23740D	3	18.899	1	20	1003	1022	UUUCCAAAUGUAGACAAAGC	GCUUUGUCUCUGUUUGGGGA	Translation	NO	ND	ND
bna_miR158c-3p	BnaA10g18020D	2.5	24.588	1	20	3088	3107	UUUCCAAAUGUAGACAAAGC	GCUAUGUCGACAUUUGGAGA	Cleavage	YES	ND	t4399722:2:3059:3102|t0552376:1:3094:3137|t2166634:1:3099:3142
bna_miR158c-3p	BnaC05g05730D	2.5	17.699	1	20	717	736	UUUCCAAAUGUAGACAAAGC	GCUGUGUCUACUUUUGGAAG	Translation	YES	ND	t3442572:1:729:772
bna_miR158c-5p	BnaA01g06020D	3	21.893	1	22	1637	1658	CUUUGUCUAUCGUUUGGAAAAG	CUUUUCCAAAUGAUAGGAGAAG	Cleavage	YES	ND	t2365295:1:1599:1642
bna_miR158c-5p	BnaC02g02520D	3	22.895	1	21	1661	1681	CUUUGUCUAUCGUUUGGAAAA	UUUUCAAGACGGUGGACAGAG	Cleavage	NO	ND	ND
bna_miR158c-5p	BnaC07g32230D	3	20.582	1	20	636	655	CUUUGUCUAUCGUUUGGAAA	GUUCCAGAUGAUGGACGAAG	Cleavage	NO	ND	ND
bna_miR158c-5p	BnaA03g52120D	2.5	21.328	1	20	93	112	CUUUGUCUAUCGUUUGGAAA	UUUCCAAGCGGAAGGCAAAG	Translation	YES	ND	t0988079:1:55:98|t1025245:1:99:142
bna_miR158c-5p	BnaAnng10980D	3	16.298	1	21	2170	2190	CUUUGUCUAUCGUUUGGAAAA	UUUUUCAAACAACGGACAAAG	Translation	YES	ND	t4457947:2:2134:2177|t0828229:1:2176:2219|t1826714:1:2180:2223|t1592034:1:2183:2226
bna_miR158c-5p	BnaA06g36330D	3	21.632	1	22	513	534	CUUUGUCUAUCGUUUGGAAAAG	CCUUUUCAGAUGAUUGAUAAAG	Cleavage	YES	ND	t4590184:2:475:518|t1287342:1:519:562|t0033402:1:519:562|t0651813:1:520:563|t5024393:3:522:565|t5340170:5:523:566|t4513402:2:524:567|t5090532:3:525:568|t2748776:1:526:569|t4553598:2:527:570|t5101479:3:528:571|t4321290:2:529:572
bna_miR158c-5p	BnaA05g15410D	3	18.879	1	22	2192	2213	CUUUGUCUAUCGUUUGGAAAAG	CAUUCCCAAACGAUGGAGAAAG	Cleavage	NO	ND	ND
bna_miR158c-5p	BnaC04g46590D	3	12.711	1	22	292	313	CUUUGUCUAUCGUUUGGAAAAG	UUGUUUCAAAUGAUAGAUAGAG	Cleavage	NO	ND	ND
bna_miR158c-5p	BnaC02g34350D	3	14.732	1	21	230	250	CUUUGUCUAUCGUUUGGAAAA	UUUUCUCAACGAUAGACAAGC	Cleavage	NO	ND	ND
bna_miR158c-5p	BnaA03g41320D	3	17.416	1	20	636	655	CUUUGUCUAUCGUUUGGAAA	GUUCCAGAUGAUGGACGAAG	Cleavage	NO	ND	ND
bna_miR158c-5p	BnaC02g17800D	2.5	17.595	1	20	747	766	CUUUGUCUAUCGUUUGGAAA	CUUUCAAACGAAAGACAAAG	Translation	NO	ND	ND
bna_miR158c-5p	BnaC07g43850D	2.5	22.93	1	20	273	292	CUUUGUCUAUCGUUUGGAAA	UUUCCAAGCGGAAGGCAAAG	Translation	YES	ND	t0988079:1:235:278|t1025245:1:279:322|t0858448:1:284:327
bna_miR158c-5p	BnaC01g34610D	3	18.915	1	21	2015	2035	CUUUGUCUAUCGUUUGGAAAA	UUUUUCAAACAACGGACAAAG	Translation	YES	ND	t0810433:1:1978:2021|t0769812:1:1979:2022|t3957195:1:1986:2029|t1914540:1:1987:2030
bna_miR158c-5p	BnaC03g40300D	3	17.711	1	21	1984	2004	CUUUGUCUAUCGUUUGGAAAA	UUUUUCAAACAACGGACAAAG	Translation	YES	ND	t4033073:1:1946:1989|t4318062:2:1953:1996|t4286846:1:1955:1998|t3222812:1:1956:1999|t1264498:1:1995:2038|t1484287:1:1997:2040
bna_miR158d_3p	BnaCnng21450D	3	19.584	1	21	457	477	UUUCCAAAUGUAGACAAAGCA	UGCUUUGUUUGCAAUUGGGGA	Cleavage	YES	8815:18:447:465	t0789516:1:421:464
bna_miR158d_3p	BnaC09g11440D	3	20.951	1	21	387	407	UUUCCAAAUGUAGACAAAGCA	UGCUCUGUCUACGUUUGGUAA	Cleavage	NO	ND	ND
bna_miR158d_3p	BnaA09g11120D	3	21.676	1	21	597	617	UUUCCAAAUGUAGACAAAGCA	UGCUCUGUCUACGUUUGGUAA	Cleavage	YES	ND	t0857101:1:611:654
bna_miR158d_3p	BnaA02g26710D	3	17.706	1	21	2662	2682	UUUCCAAAUGUAGACAAAGCA	UGUUUGGUCUACAUUUGGAUA	Cleavage	NO	ND	ND
bna_miR158d_3p	BnaA04g13700D	2.5	22.918	1	20	332	351	UUUCCAAAUGUAGACAAAGC	GCUUCGUUUAUAUUUGGAGA	Cleavage	YES	ND	t1843731:1:346:389
bna_miR158d_3p	BnaA09g46030D	3	17.295	1	21	369	389	UUUCCAAAUGUAGACAAAGCA	UGCUUUUUCUGUUUUUGGAAA	Translation	NO	ND	ND
bna_miR158d_3p	BnaA06g32750D	3	18.521	1	20	676	695	UUUCCAAAUGUAGACAAAGC	GCUUUGUCUCUGUUUGGGGA	Translation	NO	ND	ND
bna_miR158d_3p	BnaC04g00830D	3	20.045	1	20	919	938	UUUCCAAAUGUAGACAAAGC	GUUUUGUUUCCAUUUGGGGA	Translation	YES	ND	t2471536:1:930:973
bna_miR158d_3p	BnaC06g03890D	3	13.568	1	20	956	975	UUUCCAAAUGUAGACAAAGC	GCUUUGUCUCCAUUUGAAGA	Translation	YES	ND	t4919639:2:970:1013
bna_miR158d_3p	BnaA06g02640D	3	12.835	1	20	997	1016	UUUCCAAAUGUAGACAAAGC	GCUUUGUCUCCAUUUGAAGA	Translation	YES	ND	t4919639:2:1011:1054
bna_miR158d_3p	BnaAnng15460D	3	16.065	1	20	1642	1661	UUUCCAAAUGUAGACAAAGC	GCUGUGUUUACAUUUUGAAA	Cleavage	YES	ND	t1459961:1:1647:1690
bna_miR158d_3p	BnaA02g26990D	3	18.213	1	20	1653	1672	UUUCCAAAUGUAGACAAAGC	ACUUUGUCAAGAUUUGGAAA	Translation	NO	ND	ND
bna_miR158d_3p	BnaC02g33900D	3	16.824	1	20	1851	1870	UUUCCAAAUGUAGACAAAGC	ACUUUGUCAAGAUUUGGAAA	Translation	NO	ND	ND
bna_miR158d_3p	BnaC04g20450D	3	11.518	1	21	189	209	UUUCCAAAUGUAGACAAAGCA	UUCUUUGUCUACGUUUGGUAA	Cleavage	NO	ND	ND
bna_miR158d_3p	BnaA09g41930D	2.5	22.238	1	20	142	161	UUUCCAAAUGUAGACAAAGC	GCUUCGUUUAUAUUUGGAGA	Cleavage	YES	ND	t1949016:1:150:193|t4409589:2:152:195|t0139369:1:153:196|t4197507:1:154:197|t0292585:1:155:198|t4606702:2:156:199
bna_miR158d_3p	BnaC08g34430D	2.5	22.006	1	20	142	161	UUUCCAAAUGUAGACAAAGC	GCUUCGUUUAUAUUUGGAGA	Cleavage	YES	ND	t1949016:1:150:193|t4409589:2:152:195|t0139369:1:153:196|t4197507:1:154:197|t0292585:1:155:198|t4606702:2:156:199
bna_miR158d_3p	BnaC04g35970D	2.5	23.528	1	20	331	350	UUUCCAAAUGUAGACAAAGC	GCUUCGUUUAUAUUUGGAGA	Cleavage	NO	ND	ND
bna_miR158d_3p	BnaA10g07840D	3	17.266	1	21	396	416	UUUCCAAAUGUAGACAAAGCA	UGCUUUUUCUGUUUUUGGAAA	Translation	NO	ND	ND
bna_miR158d_3p	BnaA05g01260D	3	20.045	1	20	913	932	UUUCCAAAUGUAGACAAAGC	GUUUUGUUUCCAUUUGGGGA	Translation	YES	ND	t2471536:1:924:967
bna_miR158d_3p	BnaC07g23740D	3	18.899	1	20	1003	1022	UUUCCAAAUGUAGACAAAGC	GCUUUGUCUCUGUUUGGGGA	Translation	NO	ND	ND
bna_miR158d_3p	BnaA10g18020D	2.5	24.588	1	20	3088	3107	UUUCCAAAUGUAGACAAAGC	GCUAUGUCGACAUUUGGAGA	Cleavage	YES	ND	t4399722:2:3059:3102|t0552376:1:3094:3137|t2166634:1:3099:3142
bna_miR158d_3p	BnaC05g05730D	2.5	17.699	1	20	717	736	UUUCCAAAUGUAGACAAAGC	GCUGUGUCUACUUUUGGAAG	Translation	YES	ND	t3442572:1:729:772
bna_miR158d_5p	BnaA01g06020D	3	21.893	1	22	1637	1658	CUUUGUCUAUCGUUUGGAAAAG	CUUUUCCAAAUGAUAGGAGAAG	Cleavage	YES	ND	t2365295:1:1599:1642
bna_miR158d_5p	BnaC02g02520D	3	22.895	1	21	1661	1681	CUUUGUCUAUCGUUUGGAAAA	UUUUCAAGACGGUGGACAGAG	Cleavage	NO	ND	ND
bna_miR158d_5p	BnaC07g32230D	3	20.582	1	20	636	655	CUUUGUCUAUCGUUUGGAAA	GUUCCAGAUGAUGGACGAAG	Cleavage	NO	ND	ND
bna_miR158d_5p	BnaA03g52120D	2.5	21.328	1	20	93	112	CUUUGUCUAUCGUUUGGAAA	UUUCCAAGCGGAAGGCAAAG	Translation	YES	ND	t0988079:1:55:98|t1025245:1:99:142
bna_miR158d_5p	BnaAnng10980D	3	16.298	1	21	2170	2190	CUUUGUCUAUCGUUUGGAAAA	UUUUUCAAACAACGGACAAAG	Translation	YES	ND	t4457947:2:2134:2177|t0828229:1:2176:2219|t1826714:1:2180:2223|t1592034:1:2183:2226
bna_miR158d_5p	BnaA06g36330D	3	21.632	1	22	513	534	CUUUGUCUAUCGUUUGGAAAAG	CCUUUUCAGAUGAUUGAUAAAG	Cleavage	YES	ND	t4590184:2:475:518|t1287342:1:519:562|t0033402:1:519:562|t0651813:1:520:563|t5024393:3:522:565|t5340170:5:523:566|t4513402:2:524:567|t5090532:3:525:568|t2748776:1:526:569|t4553598:2:527:570|t5101479:3:528:571|t4321290:2:529:572
bna_miR158d_5p	BnaA05g15410D	3	18.879	1	22	2192	2213	CUUUGUCUAUCGUUUGGAAAAG	CAUUCCCAAACGAUGGAGAAAG	Cleavage	NO	ND	ND
bna_miR158d_5p	BnaC04g46590D	3	12.711	1	22	292	313	CUUUGUCUAUCGUUUGGAAAAG	UUGUUUCAAAUGAUAGAUAGAG	Cleavage	NO	ND	ND
bna_miR158d_5p	BnaC02g34350D	3	14.732	1	21	230	250	CUUUGUCUAUCGUUUGGAAAA	UUUUCUCAACGAUAGACAAGC	Cleavage	NO	ND	ND
bna_miR158d_5p	BnaA03g41320D	3	17.416	1	20	636	655	CUUUGUCUAUCGUUUGGAAA	GUUCCAGAUGAUGGACGAAG	Cleavage	NO	ND	ND
bna_miR158d_5p	BnaC02g17800D	2.5	17.595	1	20	747	766	CUUUGUCUAUCGUUUGGAAA	CUUUCAAACGAAAGACAAAG	Translation	NO	ND	ND
bna_miR158d_5p	BnaC07g43850D	2.5	22.93	1	20	273	292	CUUUGUCUAUCGUUUGGAAA	UUUCCAAGCGGAAGGCAAAG	Translation	YES	ND	t0988079:1:235:278|t1025245:1:279:322|t0858448:1:284:327
bna_miR158d_5p	BnaC01g34610D	3	18.915	1	21	2015	2035	CUUUGUCUAUCGUUUGGAAAA	UUUUUCAAACAACGGACAAAG	Translation	YES	ND	t0810433:1:1978:2021|t0769812:1:1979:2022|t3957195:1:1986:2029|t1914540:1:1987:2030
bna_miR158d_5p	BnaC03g40300D	3	17.711	1	21	1984	2004	CUUUGUCUAUCGUUUGGAAAA	UUUUUCAAACAACGGACAAAG	Translation	YES	ND	t4033073:1:1946:1989|t4318062:2:1953:1996|t4286846:1:1955:1998|t3222812:1:1956:1999|t1264498:1:1995:2038|t1484287:1:1997:2040
bna_miR159a	BnaCnng51960D	1	15.615	1	21	836	856	UUUGGAUUGAAGGGAGCUCUA	UAGAGCUUCCUUCAGUCCAAA	Cleavage	NO	ND	ND
bna_miR159a	BnaAnng27960D	1	15.41	1	21	830	850	UUUGGAUUGAAGGGAGCUCUA	UAGAGCUUCCUUCAGUCCAAA	Cleavage	NO	ND	ND
bna_miR159a	BnaA04g18810D	2	15.795	1	21	854	874	UUUGGAUUGAAGGGAGCUCUA	UAGAGCUUCCUUCAAACCAAA	Cleavage	NO	ND	ND
bna_miR159a	BnaA02g09340D	1.5	9.928	1	20	717	736	UUUGGAUUGAAGGGAGCUCU	AGAGCUCCCUUCAAACCAAA	Cleavage	NO	ND	ND
bna_miR159a	BnaA09g38510D	2	20.495	1	21	109	129	UUUGGAUUGAAGGGAGCUCUA	UGGAGCUCCAUUCGAUCCAAA	Cleavage	NO	ND	ND
bna_miR159a	BnaC06g42760D	2	20.044	1	21	100	120	UUUGGAUUGAAGGGAGCUCUA	UGGAGCUCCAUUCGAUCCAAA	Cleavage	NO	ND	ND
bna_miR159a	BnaC09g31560D	2	10.46	1	20	723	742	UUUGGAUUGAAGGGAGCUCU	AGAGUUCCCUUCAAACCAAA	Cleavage	NO	ND	ND
bna_miR159a	BnaAnng23930D	2	10.779	1	20	726	745	UUUGGAUUGAAGGGAGCUCU	AGAGUUCCCUUCAAACCAAA	Cleavage	NO	ND	ND
bna_miR159a	BnaC03g26620D	3	24.597	1	21	1046	1066	UUUGGAUUGAAGGGAGCUCUA	UGGAGCUCCCUUCAUUCCAAU	Cleavage	NO	ND	ND
bna_miR159a	BnaCnng31260D	3	24.244	1	21	1003	1023	UUUGGAUUGAAGGGAGCUCUA	UGGAGCUCCCUUCAUUCCAAU	Cleavage	YES	ND	t4541676:2:1017:1060|t3000745:1:1018:1061
bna_miR159a	BnaC05g44630D	2.5	14.886	1	20	69	88	UUUGGAUUGAAGGGAGCUCU	AGAGCUCUUUUUAAUCUGAA	Cleavage	YES	ND	t2937378:1:75:118
bna_miR159a	BnaAnng05340D	3	14.341	1	21	603	623	UUUGGAUUGAAGGGAGCUCUA	UGGAGAUCCUUUCGAUUCAAA	Cleavage	YES	ND	t4026825:1:568:611
bna_miR159a	BnaA01g06030D	2.5	7.196	1	21	200	220	UUUGGAUUGAAGGGAGCUCUA	UAGAGCUCAUCUCAAUCCAAA	Translation	NO	ND	ND
bna_miR159a	BnaC01g19500D	3	11.217	1	20	513	532	UUUGGAUUGAAGGGAGCUCU	UGAGCUCUCUUCAAUCCCAA	Cleavage	NO	ND	ND
bna_miR159a	BnaA05g30270D	3	11.078	1	20	27	46	UUUGGAUUGAAGGGAGCUCU	AGAGUUCUUUUUAAUCUGAA	Cleavage	YES	ND	t2937378:1:33:76
bna_miR159a	BnaA03g11630D	2.5	9.734	1	20	1143	1162	UUUGGAUUGAAGGGAGCUCU	AGACCUCCCUUCAAACCAAA	Cleavage	NO	ND	ND
bna_miR159a	BnaC03g71630D	2.5	10.233	1	20	1137	1156	UUUGGAUUGAAGGGAGCUCU	AGACCUCCCUUCAAACCAAA	Cleavage	NO	ND	ND
bna_miR159a	BnaC03g75050D	3	11.887	1	20	368	387	UUUGGAUUGAAGGGAGCUCU	GAAGCUCCCCUCAAUCCAAA	Translation	NO	ND	ND
bna_miR159a	BnaA06g20460D	3	14.016	1	20	400	419	UUUGGAUUGAAGGGAGCUCU	GAAGCUCCCCUCAAUCCAAA	Translation	NO	ND	ND
bna_miR159a	BnaC04g43020D	2	14.348	1	21	854	874	UUUGGAUUGAAGGGAGCUCUA	UAGAGCUUCCUUCAAACCAAA	Cleavage	NO	ND	ND
bna_miR159a	BnaC08g30650D	2	21.058	1	21	109	129	UUUGGAUUGAAGGGAGCUCUA	UGGAGCUCCAUUCGAUCCAAA	Cleavage	NO	ND	ND
bna_miR159a	BnaA07g18670D	2	18.482	1	21	100	120	UUUGGAUUGAAGGGAGCUCUA	UGGAGCUCCAUUCGAUCCAAA	Cleavage	NO	ND	ND
bna_miR159a	BnaA07g12970D	3	15.473	1	21	725	745	UUUGGAUUGAAGGGAGCUCUA	UGGAGCUCCCUUCAUUCCAAU	Cleavage	NO	ND	ND
bna_miR159a	BnaC04g17160D	3	21.005	1	21	812	832	UUUGGAUUGAAGGGAGCUCUA	UGGAGCUCCCUUCAUUCCAAU	Cleavage	NO	ND	ND
bna_miR159a	BnaC03g18870D	2.5	9.528	1	21	482	502	UUUGGAUUGAAGGGAGCUCUA	UAGAGCCCCCUUCAAACCAAA	Cleavage	YES	ND	t4591251:2:452:495
bna_miR159a	BnaA03g15690D	2.5	11.487	1	21	488	508	UUUGGAUUGAAGGGAGCUCUA	UAGAGCCCCCUUCAAACCAAA	Cleavage	YES	ND	t4591251:2:458:501
bna_miR159a	BnaC07g18240D	3	16.008	1	21	594	614	UUUGGAUUGAAGGGAGCUCUA	UGGAGAUCCUUUCGAUUCAAA	Cleavage	YES	ND	t4026825:1:559:602
bna_miR159a	BnaA06g28740D	3	9.918	1	21	675	695	UUUGGAUUGAAGGGAGCUCUA	UAAAGCUCCCUUCAAUGCAAG	Cleavage	NO	ND	ND
bna_miR159a	BnaA01g16350D	3	18.124	1	20	516	535	UUUGGAUUGAAGGGAGCUCU	UGAGCUCUCUUCAAUCCCAA	Cleavage	NO	ND	ND
bna_miR159a	BnaA03g04070D	3	13.262	1	20	1300	1319	UUUGGAUUGAAGGGAGCUCU	AGAGCUUCCUUUGGUUCAAG	Cleavage	NO	ND	ND
bna_miR159a	BnaA10g02010D	3	16.239	1	20	860	879	UUUGGAUUGAAGGGAGCUCU	AGAGUUUUUUUUAAUUCAAA	Cleavage	NO	ND	ND
bna_miR159a	BnaC01g28220D	3	14.92	1	20	639	658	UUUGGAUUGAAGGGAGCUCU	AGAGCAUCUUUUAAUCCAAG	Cleavage	NO	ND	ND
bna_miR159a	BnaC04g03750D	3	24.408	1	20	934	953	UUUGGAUUGAAGGGAGCUCU	GGAGUUCCCAUCGGUCCAAA	Translation	NO	ND	ND
bna_miR159a	BnaC01g07290D	2.5	12.91	1	20	213	232	UUUGGAUUGAAGGGAGCUCU	AGAGCUCAUCUCAAUCCAAA	Translation	NO	ND	ND
bna_miR159b	BnaCnng51960D	1	15.615	1	21	836	856	UUUGGAUUGAAGGGAGCUCUA	UAGAGCUUCCUUCAGUCCAAA	Cleavage	NO	ND	ND
bna_miR159b	BnaAnng27960D	1	15.41	1	21	830	850	UUUGGAUUGAAGGGAGCUCUA	UAGAGCUUCCUUCAGUCCAAA	Cleavage	NO	ND	ND
bna_miR159b	BnaA04g18810D	2	15.795	1	21	854	874	UUUGGAUUGAAGGGAGCUCUA	UAGAGCUUCCUUCAAACCAAA	Cleavage	NO	ND	ND
bna_miR159b	BnaA02g09340D	1.5	9.928	1	20	717	736	UUUGGAUUGAAGGGAGCUCU	AGAGCUCCCUUCAAACCAAA	Cleavage	NO	ND	ND
bna_miR159b	BnaA09g38510D	2	20.495	1	21	109	129	UUUGGAUUGAAGGGAGCUCUA	UGGAGCUCCAUUCGAUCCAAA	Cleavage	NO	ND	ND
bna_miR159b	BnaC06g42760D	2	20.044	1	21	100	120	UUUGGAUUGAAGGGAGCUCUA	UGGAGCUCCAUUCGAUCCAAA	Cleavage	NO	ND	ND
bna_miR159b	BnaC09g31560D	2	10.46	1	20	723	742	UUUGGAUUGAAGGGAGCUCU	AGAGUUCCCUUCAAACCAAA	Cleavage	NO	ND	ND
bna_miR159b	BnaAnng23930D	2	10.779	1	20	726	745	UUUGGAUUGAAGGGAGCUCU	AGAGUUCCCUUCAAACCAAA	Cleavage	NO	ND	ND
bna_miR159b	BnaC03g26620D	3	24.597	1	21	1046	1066	UUUGGAUUGAAGGGAGCUCUA	UGGAGCUCCCUUCAUUCCAAU	Cleavage	NO	ND	ND
bna_miR159b	BnaCnng31260D	3	24.244	1	21	1003	1023	UUUGGAUUGAAGGGAGCUCUA	UGGAGCUCCCUUCAUUCCAAU	Cleavage	YES	ND	t4541676:2:1017:1060|t3000745:1:1018:1061
bna_miR159b	BnaC05g44630D	2.5	14.886	1	20	69	88	UUUGGAUUGAAGGGAGCUCU	AGAGCUCUUUUUAAUCUGAA	Cleavage	YES	ND	t2937378:1:75:118
bna_miR159b	BnaAnng05340D	3	14.341	1	21	603	623	UUUGGAUUGAAGGGAGCUCUA	UGGAGAUCCUUUCGAUUCAAA	Cleavage	YES	ND	t4026825:1:568:611
bna_miR159b	BnaA01g06030D	2.5	7.196	1	21	200	220	UUUGGAUUGAAGGGAGCUCUA	UAGAGCUCAUCUCAAUCCAAA	Translation	NO	ND	ND
bna_miR159b	BnaC01g19500D	3	11.217	1	20	513	532	UUUGGAUUGAAGGGAGCUCU	UGAGCUCUCUUCAAUCCCAA	Cleavage	NO	ND	ND
bna_miR159b	BnaA05g30270D	3	11.078	1	20	27	46	UUUGGAUUGAAGGGAGCUCU	AGAGUUCUUUUUAAUCUGAA	Cleavage	YES	ND	t2937378:1:33:76
bna_miR159b	BnaA03g11630D	2.5	9.734	1	20	1143	1162	UUUGGAUUGAAGGGAGCUCU	AGACCUCCCUUCAAACCAAA	Cleavage	NO	ND	ND
bna_miR159b	BnaC03g71630D	2.5	10.233	1	20	1137	1156	UUUGGAUUGAAGGGAGCUCU	AGACCUCCCUUCAAACCAAA	Cleavage	NO	ND	ND
bna_miR159b	BnaC03g75050D	3	11.887	1	20	368	387	UUUGGAUUGAAGGGAGCUCU	GAAGCUCCCCUCAAUCCAAA	Translation	NO	ND	ND
bna_miR159b	BnaA06g20460D	3	14.016	1	20	400	419	UUUGGAUUGAAGGGAGCUCU	GAAGCUCCCCUCAAUCCAAA	Translation	NO	ND	ND
bna_miR159b	BnaC04g43020D	2	14.348	1	21	854	874	UUUGGAUUGAAGGGAGCUCUA	UAGAGCUUCCUUCAAACCAAA	Cleavage	NO	ND	ND
bna_miR159b	BnaC08g30650D	2	21.058	1	21	109	129	UUUGGAUUGAAGGGAGCUCUA	UGGAGCUCCAUUCGAUCCAAA	Cleavage	NO	ND	ND
bna_miR159b	BnaA07g18670D	2	18.482	1	21	100	120	UUUGGAUUGAAGGGAGCUCUA	UGGAGCUCCAUUCGAUCCAAA	Cleavage	NO	ND	ND
bna_miR159b	BnaA07g12970D	3	15.473	1	21	725	745	UUUGGAUUGAAGGGAGCUCUA	UGGAGCUCCCUUCAUUCCAAU	Cleavage	NO	ND	ND
bna_miR159b	BnaC04g17160D	3	21.005	1	21	812	832	UUUGGAUUGAAGGGAGCUCUA	UGGAGCUCCCUUCAUUCCAAU	Cleavage	NO	ND	ND
bna_miR159b	BnaC03g18870D	2.5	9.528	1	21	482	502	UUUGGAUUGAAGGGAGCUCUA	UAGAGCCCCCUUCAAACCAAA	Cleavage	YES	ND	t4591251:2:452:495
bna_miR159b	BnaA03g15690D	2.5	11.487	1	21	488	508	UUUGGAUUGAAGGGAGCUCUA	UAGAGCCCCCUUCAAACCAAA	Cleavage	YES	ND	t4591251:2:458:501
bna_miR159b	BnaC07g18240D	3	16.008	1	21	594	614	UUUGGAUUGAAGGGAGCUCUA	UGGAGAUCCUUUCGAUUCAAA	Cleavage	YES	ND	t4026825:1:559:602
bna_miR159b	BnaA06g28740D	3	9.918	1	21	675	695	UUUGGAUUGAAGGGAGCUCUA	UAAAGCUCCCUUCAAUGCAAG	Cleavage	NO	ND	ND
bna_miR159b	BnaA01g16350D	3	18.124	1	20	516	535	UUUGGAUUGAAGGGAGCUCU	UGAGCUCUCUUCAAUCCCAA	Cleavage	NO	ND	ND
bna_miR159b	BnaA03g04070D	3	13.262	1	20	1300	1319	UUUGGAUUGAAGGGAGCUCU	AGAGCUUCCUUUGGUUCAAG	Cleavage	NO	ND	ND
bna_miR159b	BnaA10g02010D	3	16.239	1	20	860	879	UUUGGAUUGAAGGGAGCUCU	AGAGUUUUUUUUAAUUCAAA	Cleavage	NO	ND	ND
bna_miR159b	BnaC01g28220D	3	14.92	1	20	639	658	UUUGGAUUGAAGGGAGCUCU	AGAGCAUCUUUUAAUCCAAG	Cleavage	NO	ND	ND
bna_miR159b	BnaC04g03750D	3	24.408	1	20	934	953	UUUGGAUUGAAGGGAGCUCU	GGAGUUCCCAUCGGUCCAAA	Translation	NO	ND	ND
bna_miR159b	BnaC01g07290D	2.5	12.91	1	20	213	232	UUUGGAUUGAAGGGAGCUCU	AGAGCUCAUCUCAAUCCAAA	Translation	NO	ND	ND
bna_miR159c	BnaCnng51960D	1	15.615	1	21	836	856	UUUGGAUUGAAGGGAGCUCUA	UAGAGCUUCCUUCAGUCCAAA	Cleavage	NO	ND	ND
bna_miR159c	BnaAnng27960D	1	15.41	1	21	830	850	UUUGGAUUGAAGGGAGCUCUA	UAGAGCUUCCUUCAGUCCAAA	Cleavage	NO	ND	ND
bna_miR159c	BnaA04g18810D	2	15.795	1	21	854	874	UUUGGAUUGAAGGGAGCUCUA	UAGAGCUUCCUUCAAACCAAA	Cleavage	NO	ND	ND
bna_miR159c	BnaA02g09340D	1.5	9.928	1	20	717	736	UUUGGAUUGAAGGGAGCUCU	AGAGCUCCCUUCAAACCAAA	Cleavage	NO	ND	ND
bna_miR159c	BnaA09g38510D	2	20.495	1	21	109	129	UUUGGAUUGAAGGGAGCUCUA	UGGAGCUCCAUUCGAUCCAAA	Cleavage	NO	ND	ND
bna_miR159c	BnaC06g42760D	2	20.044	1	21	100	120	UUUGGAUUGAAGGGAGCUCUA	UGGAGCUCCAUUCGAUCCAAA	Cleavage	NO	ND	ND
bna_miR159c	BnaC09g31560D	2	10.46	1	20	723	742	UUUGGAUUGAAGGGAGCUCU	AGAGUUCCCUUCAAACCAAA	Cleavage	NO	ND	ND
bna_miR159c	BnaAnng23930D	2	10.779	1	20	726	745	UUUGGAUUGAAGGGAGCUCU	AGAGUUCCCUUCAAACCAAA	Cleavage	NO	ND	ND
bna_miR159c	BnaC03g26620D	3	24.597	1	21	1046	1066	UUUGGAUUGAAGGGAGCUCUA	UGGAGCUCCCUUCAUUCCAAU	Cleavage	NO	ND	ND
bna_miR159c	BnaCnng31260D	3	24.244	1	21	1003	1023	UUUGGAUUGAAGGGAGCUCUA	UGGAGCUCCCUUCAUUCCAAU	Cleavage	YES	ND	t4541676:2:1017:1060|t3000745:1:1018:1061
bna_miR159c	BnaC05g44630D	2.5	14.886	1	20	69	88	UUUGGAUUGAAGGGAGCUCU	AGAGCUCUUUUUAAUCUGAA	Cleavage	YES	ND	t2937378:1:75:118
bna_miR159c	BnaAnng05340D	3	14.341	1	21	603	623	UUUGGAUUGAAGGGAGCUCUA	UGGAGAUCCUUUCGAUUCAAA	Cleavage	YES	ND	t4026825:1:568:611
bna_miR159c	BnaA01g06030D	2.5	7.196	1	21	200	220	UUUGGAUUGAAGGGAGCUCUA	UAGAGCUCAUCUCAAUCCAAA	Translation	NO	ND	ND
bna_miR159c	BnaC01g19500D	3	11.217	1	20	513	532	UUUGGAUUGAAGGGAGCUCU	UGAGCUCUCUUCAAUCCCAA	Cleavage	NO	ND	ND
bna_miR159c	BnaA05g30270D	3	11.078	1	20	27	46	UUUGGAUUGAAGGGAGCUCU	AGAGUUCUUUUUAAUCUGAA	Cleavage	YES	ND	t2937378:1:33:76
bna_miR159c	BnaA03g11630D	2.5	9.734	1	20	1143	1162	UUUGGAUUGAAGGGAGCUCU	AGACCUCCCUUCAAACCAAA	Cleavage	NO	ND	ND
bna_miR159c	BnaC03g71630D	2.5	10.233	1	20	1137	1156	UUUGGAUUGAAGGGAGCUCU	AGACCUCCCUUCAAACCAAA	Cleavage	NO	ND	ND
bna_miR159c	BnaC03g75050D	3	11.887	1	20	368	387	UUUGGAUUGAAGGGAGCUCU	GAAGCUCCCCUCAAUCCAAA	Translation	NO	ND	ND
bna_miR159c	BnaA06g20460D	3	14.016	1	20	400	419	UUUGGAUUGAAGGGAGCUCU	GAAGCUCCCCUCAAUCCAAA	Translation	NO	ND	ND
bna_miR159c	BnaC04g43020D	2	14.348	1	21	854	874	UUUGGAUUGAAGGGAGCUCUA	UAGAGCUUCCUUCAAACCAAA	Cleavage	NO	ND	ND
bna_miR159c	BnaC08g30650D	2	21.058	1	21	109	129	UUUGGAUUGAAGGGAGCUCUA	UGGAGCUCCAUUCGAUCCAAA	Cleavage	NO	ND	ND
bna_miR159c	BnaA07g18670D	2	18.482	1	21	100	120	UUUGGAUUGAAGGGAGCUCUA	UGGAGCUCCAUUCGAUCCAAA	Cleavage	NO	ND	ND
bna_miR159c	BnaA07g12970D	3	15.473	1	21	725	745	UUUGGAUUGAAGGGAGCUCUA	UGGAGCUCCCUUCAUUCCAAU	Cleavage	NO	ND	ND
bna_miR159c	BnaC04g17160D	3	21.005	1	21	812	832	UUUGGAUUGAAGGGAGCUCUA	UGGAGCUCCCUUCAUUCCAAU	Cleavage	NO	ND	ND
bna_miR159c	BnaC03g18870D	2.5	9.528	1	21	482	502	UUUGGAUUGAAGGGAGCUCUA	UAGAGCCCCCUUCAAACCAAA	Cleavage	YES	ND	t4591251:2:452:495
bna_miR159c	BnaA03g15690D	2.5	11.487	1	21	488	508	UUUGGAUUGAAGGGAGCUCUA	UAGAGCCCCCUUCAAACCAAA	Cleavage	YES	ND	t4591251:2:458:501
bna_miR159c	BnaC07g18240D	3	16.008	1	21	594	614	UUUGGAUUGAAGGGAGCUCUA	UGGAGAUCCUUUCGAUUCAAA	Cleavage	YES	ND	t4026825:1:559:602
bna_miR159c	BnaA06g28740D	3	9.918	1	21	675	695	UUUGGAUUGAAGGGAGCUCUA	UAAAGCUCCCUUCAAUGCAAG	Cleavage	NO	ND	ND
bna_miR159c	BnaA01g16350D	3	18.124	1	20	516	535	UUUGGAUUGAAGGGAGCUCU	UGAGCUCUCUUCAAUCCCAA	Cleavage	NO	ND	ND
bna_miR159c	BnaA03g04070D	3	13.262	1	20	1300	1319	UUUGGAUUGAAGGGAGCUCU	AGAGCUUCCUUUGGUUCAAG	Cleavage	NO	ND	ND
bna_miR159c	BnaA10g02010D	3	16.239	1	20	860	879	UUUGGAUUGAAGGGAGCUCU	AGAGUUUUUUUUAAUUCAAA	Cleavage	NO	ND	ND
bna_miR159c	BnaC01g28220D	3	14.92	1	20	639	658	UUUGGAUUGAAGGGAGCUCU	AGAGCAUCUUUUAAUCCAAG	Cleavage	NO	ND	ND
bna_miR159c	BnaC04g03750D	3	24.408	1	20	934	953	UUUGGAUUGAAGGGAGCUCU	GGAGUUCCCAUCGGUCCAAA	Translation	NO	ND	ND
bna_miR159c	BnaC01g07290D	2.5	12.91	1	20	213	232	UUUGGAUUGAAGGGAGCUCU	AGAGCUCAUCUCAAUCCAAA	Translation	NO	ND	ND
bna_miR160a-3p	BnaC02g48120D	3	21.951	1	20	146	165	GCGUACAAGGAGUCAAGCAU	GUGUUUGGUUUCUUGUAUGC	Cleavage	NO	ND	ND
bna_miR160a-3p	BnaA10g29120D	2.5	10.049	1	20	528	547	GCGUACAAGGAGUCAAGCAU	AUUGUUGACUCCUUGUACGU	Cleavage	NO	ND	ND
bna_miR160a-3p	BnaC01g04900D	2.5	18.409	1	21	864	884	GCGUACAAGGAGUCAAGCAUG	CGAGCUUGGCUCUUUGUACGC	Cleavage	NO	ND	ND
bna_miR160a-3p	BnaC01g10620D	3	19.573	1	21	577	597	GCGUACAAGGAGUCAAGCAUG	CAUGUUCGACUUAUUGUACGC	Translation	NO	ND	ND
bna_miR160a-5p	BnaA01g06910D	1.5	19.741	1	20	1378	1397	UGCCUGGCUCCCUGUAUGCC	GGUUUACAGGGAGCCAGGCA	Cleavage	YES	ND	t5520704:28:1391:1434|t3370820:1:1392:1435
bna_miR160a-5p	BnaA03g49980D	1.5	20.452	1	20	1849	1868	UGCCUGGCUCCCUGUAUGCC	GGUUUACAGGGAGCCAGGCA	Cleavage	YES	ND	t5511539:19:1862:1905|t5220125:3:1863:1906
bna_miR160a-5p	BnaC06g20640D	0.5	22.251	1	21	1233	1253	UGCCUGGCUCCCUGUAUGCCA	UGGCAUGCAGGGAGCCAGGCA	Cleavage	YES	ND	t0819993:1:1245:1288|t5450858:8:1247:1290
bna_miR160a-5p	BnaA07g20790D	0.5	23.221	1	21	1236	1256	UGCCUGGCUCCCUGUAUGCCA	UGGCAUGCAGGGAGCCAGGCA	Cleavage	YES	ND	t0819993:1:1248:1291|t5450858:8:1250:1293
bna_miR160a-5p	BnaA07g33740D	0.5	18.776	1	20	292	311	UGCCUGGCUCCCUGUAUGCC	GGCAUGCAGGGAGCCAGGCA	Cleavage	YES	ND	t3260384:1:303:346|t5528550:53:305:348|t5222690:3:306:349
bna_miR160a-5p	BnaC06g38360D	0.5	18.455	1	20	1210	1229	UGCCUGGCUCCCUGUAUGCC	GGCAUGCAGGGAGCCAGGCA	Cleavage	YES	ND	t3260384:1:1221:1264|t5528550:53:1223:1266|t5222690:3:1224:1267
bna_miR160a-5p	BnaA07g13830D	1	18.961	1	20	1442	1461	UGCCUGGCUCCCUGUAUGCC	GGAAUACAGGGAGCCAGGCA	Cleavage	YES	ND	t5452450:8:1455:1498
bna_miR160a-5p	BnaC04g15900D	1	17.961	1	20	1434	1453	UGCCUGGCUCCCUGUAUGCC	GGAAUACAGGGAGCCAGGCA	Cleavage	YES	ND	t5452450:8:1447:1490
bna_miR160a-5p	BnaC01g08330D	1.5	20.243	1	20	1349	1368	UGCCUGGCUCCCUGUAUGCC	GGUUUACAGGGAGCCAGGCA	Cleavage	YES	ND	t5520704:28:1362:1405|t3370820:1:1363:1406
bna_miR160a-5p	BnaC07g42330D	1.5	20.448	1	20	1891	1910	UGCCUGGCUCCCUGUAUGCC	GGUUUACAGGGAGCCAGGCA	Cleavage	YES	ND	t5511539:19:1904:1947|t5220125:3:1905:1948
bna_miR160b-3p	BnaC02g48120D	3	21.951	1	20	146	165	GCGUACGAGGAGCCAAGCAU	GUGUUUGGUUUCUUGUAUGC	Cleavage	NO	ND	ND
bna_miR160b-3p	BnaA07g20310D	2.5	17.003	1	21	845	865	GCGUACGAGGAGCCAAGCAUG	CAUGUUUGGCUCUUCGUACUC	Cleavage	NO	ND	ND
bna_miR160b-3p	BnaC01g04900D	2.5	18.409	1	21	864	884	GCGUACGAGGAGCCAAGCAUG	CGAGCUUGGCUCUUUGUACGC	Cleavage	NO	ND	ND
bna_miR160b-3p	BnaA08g03570D	2.5	15.412	1	21	54	74	GCGUACGAGGAGCCAAGCAUG	CUUGGUUGGUUCCUCGUACGC	Cleavage	NO	ND	ND
bna_miR160b-3p	BnaC08g03920D	2.5	13.736	1	21	54	74	GCGUACGAGGAGCCAAGCAUG	CUUGAUUGGUUCCUCGUACGC	Cleavage	NO	ND	ND
bna_miR160b-3p	BnaC04g37700D	3	21.958	1	20	1970	1989	GCGUACGAGGAGCCAAGCAU	AUGCUGGGUUUCUCGUGCGU	Cleavage	NO	ND	ND
bna_miR160b-5p	BnaA01g06910D	1.5	19.741	1	20	1378	1397	UGCCUGGCUCCCUGUAUGCC	GGUUUACAGGGAGCCAGGCA	Cleavage	YES	ND	t5520704:28:1391:1434|t3370820:1:1392:1435
bna_miR160b-5p	BnaA03g49980D	1.5	20.452	1	20	1849	1868	UGCCUGGCUCCCUGUAUGCC	GGUUUACAGGGAGCCAGGCA	Cleavage	YES	ND	t5511539:19:1862:1905|t5220125:3:1863:1906
bna_miR160b-5p	BnaC06g20640D	0.5	22.251	1	21	1233	1253	UGCCUGGCUCCCUGUAUGCCA	UGGCAUGCAGGGAGCCAGGCA	Cleavage	YES	ND	t0819993:1:1245:1288|t5450858:8:1247:1290
bna_miR160b-5p	BnaA07g20790D	0.5	23.221	1	21	1236	1256	UGCCUGGCUCCCUGUAUGCCA	UGGCAUGCAGGGAGCCAGGCA	Cleavage	YES	ND	t0819993:1:1248:1291|t5450858:8:1250:1293
bna_miR160b-5p	BnaA07g33740D	0.5	18.776	1	20	292	311	UGCCUGGCUCCCUGUAUGCC	GGCAUGCAGGGAGCCAGGCA	Cleavage	YES	ND	t3260384:1:303:346|t5528550:53:305:348|t5222690:3:306:349
bna_miR160b-5p	BnaC06g38360D	0.5	18.455	1	20	1210	1229	UGCCUGGCUCCCUGUAUGCC	GGCAUGCAGGGAGCCAGGCA	Cleavage	YES	ND	t3260384:1:1221:1264|t5528550:53:1223:1266|t5222690:3:1224:1267
bna_miR160b-5p	BnaA07g13830D	1	18.961	1	20	1442	1461	UGCCUGGCUCCCUGUAUGCC	GGAAUACAGGGAGCCAGGCA	Cleavage	YES	ND	t5452450:8:1455:1498
bna_miR160b-5p	BnaC04g15900D	1	17.961	1	20	1434	1453	UGCCUGGCUCCCUGUAUGCC	GGAAUACAGGGAGCCAGGCA	Cleavage	YES	ND	t5452450:8:1447:1490
bna_miR160b-5p	BnaC01g08330D	1.5	20.243	1	20	1349	1368	UGCCUGGCUCCCUGUAUGCC	GGUUUACAGGGAGCCAGGCA	Cleavage	YES	ND	t5520704:28:1362:1405|t3370820:1:1363:1406
bna_miR160b-5p	BnaC07g42330D	1.5	20.448	1	20	1891	1910	UGCCUGGCUCCCUGUAUGCC	GGUUUACAGGGAGCCAGGCA	Cleavage	YES	ND	t5511539:19:1904:1947|t5220125:3:1905:1948
bna_miR160c-3p	BnaC01g29970D	3	22.721	1	22	390	411	GUGUAUAGAGUAGUCAAGCAUG	CAUGCUUGACCACUCUCUACGC	Cleavage	YES	ND	t2085173:1:359:402|t2801551:1:402:445
bna_miR160c-3p	BnaC01g41150D	3	19.934	1	22	1744	1765	GUGUAUAGAGUAGUCAAGCAUG	UAUGCUUGGUUUCUGUAUACAC	Translation	YES	ND	t0180987:1:1750:1793
bna_miR160c-3p	BnaA01g22910D	3	18.438	1	22	390	411	GUGUAUAGAGUAGUCAAGCAUG	CAUGCUUGACCACUCUCUACGC	Cleavage	YES	ND	t3714119:1:397:440|t1007221:1:404:447|t0335969:1:405:448
bna_miR160c-3p	BnaA01g11230D	3	19.533	1	22	1747	1768	GUGUAUAGAGUAGUCAAGCAUG	UAUGCUUGGUUUCUGUAUACAC	Translation	YES	ND	t0180987:1:1753:1796
bna_miR160c-3p	BnaA07g20270D	3	17.715	1	22	129	150	GUGUAUAGAGUAGUCAAGCAUG	UGUGCAUAACUACUCUAUACAG	Cleavage	NO	ND	ND
bna_miR160c-3p	BnaA07g05840D	3	16.141	1	22	506	527	GUGUAUAGAGUAGUCAAGCAUG	CUUGCUCGGCUAUUCUGUACAU	Cleavage	NO	ND	ND
bna_miR160c-5p	BnaA01g06910D	1	19.741	1	20	1378	1397	UGCCUGGCUCCCUGUAUACC	GGUUUACAGGGAGCCAGGCA	Cleavage	YES	ND	t5520704:28:1391:1434|t3370820:1:1392:1435
bna_miR160c-5p	BnaA03g49980D	1	20.452	1	20	1849	1868	UGCCUGGCUCCCUGUAUACC	GGUUUACAGGGAGCCAGGCA	Cleavage	YES	ND	t5511539:19:1862:1905|t5220125:3:1863:1906
bna_miR160c-5p	BnaC06g20640D	1.5	22.251	1	21	1233	1253	UGCCUGGCUCCCUGUAUACCA	UGGCAUGCAGGGAGCCAGGCA	Cleavage	YES	ND	t0819993:1:1245:1288|t5450858:8:1247:1290
bna_miR160c-5p	BnaA07g20790D	1.5	23.221	1	21	1236	1256	UGCCUGGCUCCCUGUAUACCA	UGGCAUGCAGGGAGCCAGGCA	Cleavage	YES	ND	t0819993:1:1248:1291|t5450858:8:1250:1293
bna_miR160c-5p	BnaC01g08330D	1	20.243	1	20	1349	1368	UGCCUGGCUCCCUGUAUACC	GGUUUACAGGGAGCCAGGCA	Cleavage	YES	ND	t5520704:28:1362:1405|t3370820:1:1363:1406
bna_miR160c-5p	BnaA07g13830D	1	18.961	1	20	1442	1461	UGCCUGGCUCCCUGUAUACC	GGAAUACAGGGAGCCAGGCA	Cleavage	YES	ND	t5452450:8:1455:1498
bna_miR160c-5p	BnaC04g15900D	1	17.961	1	20	1434	1453	UGCCUGGCUCCCUGUAUACC	GGAAUACAGGGAGCCAGGCA	Cleavage	YES	ND	t5452450:8:1447:1490
bna_miR160c-5p	BnaC07g42330D	1	20.448	1	20	1891	1910	UGCCUGGCUCCCUGUAUACC	GGUUUACAGGGAGCCAGGCA	Cleavage	YES	ND	t5511539:19:1904:1947|t5220125:3:1905:1948
bna_miR160c-5p	BnaA07g33740D	1.5	18.776	1	20	292	311	UGCCUGGCUCCCUGUAUACC	GGCAUGCAGGGAGCCAGGCA	Cleavage	YES	ND	t3260384:1:303:346|t5528550:53:305:348|t5222690:3:306:349
bna_miR160c-5p	BnaC06g38360D	1.5	18.455	1	20	1210	1229	UGCCUGGCUCCCUGUAUACC	GGCAUGCAGGGAGCCAGGCA	Cleavage	YES	ND	t3260384:1:1221:1264|t5528550:53:1223:1266|t5222690:3:1224:1267
bna_miR160d-3p	BnaC02g48120D	3	21.951	1	20	146	165	GCAUAUGAGGAGCCAAGCAU	GUGUUUGGUUUCUUGUAUGC	Cleavage	NO	ND	ND
bna_miR160d-3p	BnaCnng63440D	2.5	18.069	1	20	1009	1028	GCAUAUGAGGAGCCAAGCAU	CGGCUUGGCUCUUCAUAUGC	Cleavage	NO	ND	ND
bna_miR160d-3p	BnaA08g11840D	3	19.063	1	20	1423	1442	GCAUAUGAGGAGCCAAGCAU	CGGCUUGGCUCGUCAUAUGC	Translation	YES	ND	t3491516:1:1393:1436
bna_miR160d-3p	BnaA07g32040D	2.5	15.383	1	20	3231	3250	GCAUAUGAGGAGCCAAGCAU	AAGUUUGGCUGCUCAUAUGC	Translation	NO	ND	ND
bna_miR160d-5p	BnaA01g06910D	1.5	19.741	1	20	1378	1397	UGCCUGGCUCCCUGUAUGCC	GGUUUACAGGGAGCCAGGCA	Cleavage	YES	ND	t5520704:28:1391:1434|t3370820:1:1392:1435
bna_miR160d-5p	BnaA03g49980D	1.5	20.452	1	20	1849	1868	UGCCUGGCUCCCUGUAUGCC	GGUUUACAGGGAGCCAGGCA	Cleavage	YES	ND	t5511539:19:1862:1905|t5220125:3:1863:1906
[truncated: 7,557 more rows]
