# Supplementary material for: Identification, evolution, and expression partitioning of miRNAs in allopolyploid Brassica napus
Source: J Exp Bot. 2015 Sep 10;66(22):7241–53. doi: 10.1093/jxb/erv420 (PMC4765792; doi:10.1093/jxb/erv420)
Supplement: Supplementary Data [file supp_erv420_Supplementary_Table_S5.xls]

## Sheet: Sheet1
miRNA	Target Gene	Annotation of targets (Ortholog in Arabidopsis)	Tapiodr (R1)	Tapiodr (R2)	Ningyou7 (R1)	Ningyou7 (R2)	Score(based on D)	Score(based on T)	Score(based on N)	MFE	miRNA_start	miRNA_end	Target_start	Target_end	miRNA_seq	Target_Seq	Function
bna_miR156g-3p	BnaA04g12790D	biosynthesis of GSL (CYP79B3 AT2G22330.1)	11.9504	13.2056	6.83401	34.3986	3	3	3	23.554	1	20	1101	1120	UGCUCACGGCUCUUUCUGUC	GAUAGAAAGAGUCGUCGGCA	Cleavage
bna-novel_miRX95.1/2/3/4	BnaC05g12520D	biosynthesis of GSL (CYP79F1 AT1G16410.1)	17.5742	90.8108	3.82704	28.99	2.5	4	2.5	15.15	1	20	287	306	CUUGUCGGAGUUUAUGAUCU	UCAUCAUAAACUCCGACGAG	Cleavage
bna-novel_miRX40.1	BnaA02g08270D	biosynthesis of GSL (CYP81F2 AT5G57220.1)	33.7424	1.53763	12.3012	0.995179	3	3	3	18.857	1	20	1080	1099	AGCGGGGUAGAGGAAUUGGU	ACCACUUCUUGUACCCCGUU	Translation
bna-miR6032a	BnaA03g38670D	biosynthesis of GSL (APK1 AT2G14750.1)	0	0	0	0	2.5	2.5	3.5	20.707	1	21	179	199	UGGAGCAUCAACAGAUCUCGG	UCGAGAUCUGUUGGUGUUCUU	Cleavage
bna-novel_miRX176.1	BnaA02g16690D	biosynthesis of GSL (MYB122 AT1G74080.1)	0.702967	0.180898	0	0.0432687	2.5	\	\	17.428	1	23	453	475	UGUUCUUGUUUGAUUGUUGGCCA	UGAUCAAAAGUCAAACAAGAAUA	Cleavage
bna-novel_miRX210.1/2	BnaA03g25870D	biosynthesis of GSL (AOP2 AT4G03060.1)	0.468645	7.14547	1.3668	6.23069	3	4	5	13.309	1	20	391	411	UUUCUCGGAAAUUCU-UGCAU	AUGCAUGGGAUUUCCGAGAAA	Cleavage
bna-novel_miRX113.1	BnaA07g19610D	breakdown of GSL (PEN3 AT1G59870.1)	0.234322	0	0.27336	0.0865373	3	3	4	19.187	1	20	4053	4072	GGGACUCGAACUCGUGAUGG	CUAUUACGGGUUCGAGUCUG	Cleavage
bna-novel_miRX63	BnaA03g02950D	involved in erucic acid (PAS2 AT5G10480)	2.1089	0.180898	1.3668	0.216343	3	3	5.5	9.838	1	20	26	45	AUGAGUUAAGGACUUUACGG	CCAUAAAGUCUUUAACUCUU	Cleavage
**
"/" means members of one miRNA family have the same mature sequence.
