# Supplementary material for: Identification, evolution, and expression partitioning of miRNAs in allopolyploid Brassica napus
Source: J Exp Bot. 2015 Sep 10;66(22):7241–53. doi: 10.1093/jxb/erv420 (PMC4765792; doi:10.1093/jxb/erv420)
Supplement: Supplementary Data [file supp_erv420_Supplementary_Table_S6.xls]

## Sheet: Sheet1
miRNA name	Target prediction score	annotation of targets (lipid-related genes)
bna_miR156d	2.5	Lipid Transfer Protein type 3
bna_miR156l	3	Phospholipase A1
bna_miR156m-3p	3.0|3.0	Monoacylglycerol Lipase (MAGL)|Monoacylglycerol Lipase (MAGL)
bna_miR156s	2.5|3.0	Phospholipase A1|Lipid Transfer Protein type 1
bna_miR156t	2.5|3.0	Phospholipase A1|Lipid Transfer Protein type 1
bna_miR156u	2.5|3.0	Phospholipase A1|Lipid Transfer Protein type 1
bna_miR156v	2.5|3.0	Phospholipase A1|Lipid Transfer Protein type 1
bna_miR158c-3p	3.0|3.0	ABC Transporter|ABC Transporter
bna_miR158d-3p	3.0|3.0	ABC Transporter|ABC Transporter
bna_miR159a	2.5	Lipid Transfer Protein type 3
bna_miR159b	2.5	Lipid Transfer Protein type 3
bna_miR159c	2.5	Lipid Transfer Protein type 3
bna_miR161a	3	Ketoacyl-CoA Synthase
bna_miR161b	3	Ketoacyl-CoA Synthase
bna_miR164a-3p	3.0|3.0|3.0	Bifunctional Wax Ester Synthase / Diacylglycerol Acyltransferase|Bifunctional Wax Ester Synthase / Diacylglycerol Acyltransferase|Bifunctional Wax Ester Synthase / Diacylglycerol Acyltransferase
bna_miR164b-3p	3.0|3.0|3.0	Bifunctional Wax Ester Synthase / Diacylglycerol Acyltransferase|Bifunctional Wax Ester Synthase / Diacylglycerol Acyltransferase|Bifunctional Wax Ester Synthase / Diacylglycerol Acyltransferase
bna_miR164c-3p	3.0|3.0|3.0	Bifunctional Wax Ester Synthase / Diacylglycerol Acyltransferase|Bifunctional Wax Ester Synthase / Diacylglycerol Acyltransferase|Bifunctional Wax Ester Synthase / Diacylglycerol Acyltransferase
bna_miR164d-3p	3.0|3.0|3.0	Bifunctional Wax Ester Synthase / Diacylglycerol Acyltransferase|Bifunctional Wax Ester Synthase / Diacylglycerol Acyltransferase|Bifunctional Wax Ester Synthase / Diacylglycerol Acyltransferase
bna_miR164e-3p	3.0|3.0|3.0	Bifunctional Wax Ester Synthase / Diacylglycerol Acyltransferase|Bifunctional Wax Ester Synthase / Diacylglycerol Acyltransferase|Bifunctional Wax Ester Synthase / Diacylglycerol Acyltransferase
bna_miR164f-3p	3.0|3.0|3.0	Bifunctional Wax Ester Synthase / Diacylglycerol Acyltransferase|Bifunctional Wax Ester Synthase / Diacylglycerol Acyltransferase|Bifunctional Wax Ester Synthase / Diacylglycerol Acyltransferase
bna_miR168g-3p	3.0|3.0	Lysophospholipase|Lysophospholipase
bna_miR171a-5p	3.0|3.0	Ceramide Synthase|Ceramide Synthase
bna_miR171e	3.0|3.0	Long-Chain Acyl-CoA Synthetase|Long-Chain Acyl-CoA Synthetase
bna_miR171h-5p	3.0|3.0	Ceramide Synthase|Ceramide Synthase
bna_miR171m.2-5p	3.0|3.0	Ceramide Synthase|Ceramide Synthase
bna_miR171n-3p	3.0|3.0	Long-Chain Acyl-CoA Synthetase|Long-Chain Acyl-CoA Synthetase
bna_miR171o-3p	3.0|3.0	Long-Chain Acyl-CoA Synthetase|Long-Chain Acyl-CoA Synthetase
bna_miR171p	3.0|3.0	Long-Chain Acyl-CoA Synthetase|Long-Chain Acyl-CoA Synthetase
bna_miR172a	3	Steroleosin
bna_miR172b	3	Steroleosin
bna_miR172c	3	Steroleosin
bna_miR172d	3	Steroleosin
bna_miR172e	3	Steroleosin
bna_miR172f	3	Steroleosin
bna_miR172g	3	Steroleosin
bna_miR172h	3	Steroleosin
bna_miR172i	3	Steroleosin
bna_miR172j	3	Steroleosin
bna_miR172k	3	Steroleosin
bna_miR172l	3	Steroleosin
bna_miR172m	3	Steroleosin
bna_miR172n	3	Steroleosin
bna_miR393b	3	CDP-DAG Synthase
bna_miR393c-5p	3	CDP-DAG Synthase
bna_miR393d	3	CDP-DAG Synthase
bna_miR393e	3	CDP-DAG Synthase
bna_miR393f-5p	3	CDP-DAG Synthase
bna_miR393g-5p	3	CDP-DAG Synthase
bna_miR395a	3.0|3.0|3.0|3.0	Allene Oxide Cyclase|Allene Oxide Cyclase|Allene Oxide Cyclase|Allene Oxide Cyclase
bna_miR395b	3.0|3.0|3.0|3.0	Allene Oxide Cyclase|Allene Oxide Cyclase|Allene Oxide Cyclase|Allene Oxide Cyclase
bna_miR395c	3.0|3.0|3.0|3.0	Allene Oxide Cyclase|Allene Oxide Cyclase|Allene Oxide Cyclase|Allene Oxide Cyclase
bna_miR395d	3.0|3.0|3.0|3.0	Allene Oxide Cyclase|Allene Oxide Cyclase|Allene Oxide Cyclase|Allene Oxide Cyclase
bna_miR395e	3.0|3.0|3.0|3.0	Allene Oxide Cyclase|Allene Oxide Cyclase|Allene Oxide Cyclase|Allene Oxide Cyclase
bna_miR396a-5p	3.0|3.0|3.0	Carboxyltransferase alpha Subunit of Heteromeric ACCase|Acylhydrolase (DAD1-like)|"Midchain Alkane Hydroxylase / Cytochrome P450, 96A/MAH1"
bna_miR399c-5p	1.5	Cyclopropane Fatty Acid Synthase
bna_miR5711a	3.0|3.0	myo-inositol-3-phosphate synthase|myo-inositol-3-phosphate synthase
bna_miR6028a-3p	3.0|3.0|3.0|3.0|3.0	Phosphatidylinositol-Phosphate Kinase type III|Phosphatidylinositol-Phosphate Kinase type III|Phosphatidylinositol-Phosphate Kinase type III|Phosphoinositide-specific Phospholipase C|Phosphoinositide-specific Phospholipase C
bna_miR6033a	3	Ketoacyl-ACP Reductase
bna_miR6035b	3.0|3.0	Lipoxygenase|Lipoxygenase
bna-novel_miRX1.1	0	Phospholipid : Diacylglycerol Acyltransferase
bna-novel_miRX1.2	0	Phospholipid : Diacylglycerol Acyltransferase
bna-novel_miRX2.1	3	Acyl Carrier Protein
bna-novel_miRX4.1	3	Caleosin
bna-novel_miRX6.1	2.5	Choline-Phosphate Cytidylyltransferase
bna-novel_miRX8.1	3	MPK6
bna-novel_miRX27.1	3.0|3.0	omega-Hydroxy Fatty Acyl Dehydrogenase|MPK6
bna-novel_miRX27.2	3.0|3.0	omega-Hydroxy Fatty Acyl Dehydrogenase|MPK6
bna-novel_miRX27.3	3.0|3.0	omega-Hydroxy Fatty Acyl Dehydrogenase|MPK6
bna-novel_miRX28.1	3	ABC Transporter
bna-novel_miRX42.1	3.0|3.0|3.0	CER3 Protein|CER3 Protein|CER3 Protein
bna-novel_miRX42.2	3.0|3.0|3.0	CER3 Protein|CER3 Protein|CER3 Protein
bna-novel_miRX46.1	2.0|2.5|3.0|3.0	Phosphatidylinositol-Phosphate Kinase type IB|Phosphatidylinositol-Phosphate Kinase type IB|Phosphatidylinositol-Phosphate Kinase type IB|Phosphatidylinositol-Phosphate Kinase type IB
bna-novel_miRX51.1	3	Long-Chain Acyl-CoA Synthetase
bna-novel_miRX51.2	3	Long-Chain Acyl-CoA Synthetase
bna-novel_miRX51.3	3	Long-Chain Acyl-CoA Synthetase
bna-novel_miRX52.1	3.0|2.5	Phospholipid : Acyl acceptor Acyltransferase|Phospholipid : Acyl acceptor Acyltransferase
bna-novel_miRX55.1	3	Choline Kinase
bna-novel_miRX55.2	3	Choline Kinase
bna-novel_miRX55.3	3	Choline Kinase
bna-novel_miRX55.4	3	Choline Kinase
bna-novel_miRX55.5	3	Choline Kinase
bna-novel_miRX55.6	3	Choline Kinase
bna-novel_miRX55.7	3	Choline Kinase
bna-novel_miRX55.8	3	Choline Kinase
bna-novel_miRX56.1	3	Phosphatidate Phosphatase
bna-novel_miRX57.1	3	1-Acylglycerol-3-Phosphate Acyltransferase
bna-novel_miRX57.2	3	1-Acylglycerol-3-Phosphate Acyltransferase
bna-novel_miRX58.1	3.0|3.0	Alcohol-forming Fatty Acyl-CoA Reductase|Alcohol-forming Fatty Acyl-CoA Reductase
bna-novel_miRX59.1	3	Fatty Acid Amide Hydrolase
bna-novel_miRX63.1	3	Hydroxyacyl-CoA Dehydratase
bna-novel_miRX63.2	3	Hydroxyacyl-CoA Dehydratase
bna-novel_miRX63.3	3	Hydroxyacyl-CoA Dehydratase
bna-novel_miRX65.1	3.0|3.0	Lipid Transfer Protein type 5|Lipid Transfer Protein type 5
bna-novel_miRX65.2	3.0|3.0	Lipid Transfer Protein type 5|Lipid Transfer Protein type 5
bna-novel_miRX68.1	2.5|3.0|3.0	Inositolphosphorylceramide Synthase|Phosphoinositide-specific Phospholipase C|Phosphoinositide-specific Phospholipase C
bna-novel_miRX68.2	2.5|3.0|3.0	Inositolphosphorylceramide Synthase|Phosphoinositide-specific Phospholipase C|Phosphoinositide-specific Phospholipase C
bna-novel_miRX68.3	2.5|3.0|3.0	Inositolphosphorylceramide Synthase|Phosphoinositide-specific Phospholipase C|Phosphoinositide-specific Phospholipase C
bna-novel_miRX68.4	2.5|3.0|3.0	Inositolphosphorylceramide Synthase|Phosphoinositide-specific Phospholipase C|Phosphoinositide-specific Phospholipase C
bna-novel_miRX68.5	2.5|3.0|3.0	Inositolphosphorylceramide Synthase|Phosphoinositide-specific Phospholipase C|Phosphoinositide-specific Phospholipase C
bna-novel_miRX68.6	2.5|3.0|3.0	Inositolphosphorylceramide Synthase|Phosphoinositide-specific Phospholipase C|Phosphoinositide-specific Phospholipase C
bna-novel_miRX70.1	2.5	Acyl-ACP Synthetase
bna-novel_miRX70.2	2.5	Acyl-ACP Synthetase
bna-novel_miRX70.3	2.5	Acyl-ACP Synthetase
bna-novel_miRX70.4	3.0|2.5	Acyl-ACP Synthetase|Acyl-CoA Thioesterase
bna-novel_miRX79.1	3	Alcohol-forming Fatty Acyl-CoA Reductase
bna-novel_miRX80.1	3.0|3.0	Phospholipase D beta|Phospholipase D beta
bna-novel_miRX82.1	3	Dienoyl-CoA Reductase
bna-novel_miRX82.2	3	Dienoyl-CoA Reductase
bna-novel_miRX82.3	3	Dienoyl-CoA Reductase
bna-novel_miRX82.4	3	Dienoyl-CoA Reductase
bna-novel_miRX83.1	3	Myb Transcription Factors
bna-novel_miRX86.1	3	Sac domain-containing Phosphoinositide Phosphatase
bna-novel_miRX88.1	3	Pasticcino 1
bna-novel_miRX92.1	3.0|3.0	Fatty Acyl Omega-Hydroxylase (CYP86B) (ER)|Fatty Acyl Omega-Hydroxylase (CYP86B) (ER)
bna-novel_miRX96.1	0.5|2.5|2.5	Phospholipid : Diacylglycerol Acyltransferase|Bifunctional Wax Ester Synthase / Diacylglycerol Acyltransferase|Bifunctional Wax Ester Synthase / Diacylglycerol Acyltransferase
bna-novel_miRX97.1	1.0|3.0	Triacylglycerol Lipase (TAGL)|Enoyl CoA isomerase
bna-novel_miRX98.1	3	Dihydrolipoamide Acetyltransferase, E2 component of Pyruvate Dehydrogenase Complex
bna-novel_miRX102.1	3.0|2.5|2.5|3.0	Phosphatidylinositol-Phosphate Kinase type III|ATP Citrate Lyase B subunit|ATP Citrate Lyase B subunit|ATP Citrate Lyase B subunit
bna-novel_miRX110.1	3.0|3.0	Monoacylglycerol Lipase (MAGL)|Lipid Acylhydrolase-like
bna-novel_miRX110.2	3.0|3.0	Monoacylglycerol Lipase (MAGL)|Lipid Acylhydrolase-like
bna-novel_miRX113.1	3.0|3.0	FAD5-like Desaturase|FAD5-like Desaturase
bna-novel_miRX116.1	3	myo-inositol-3-phosphate synthase
bna-novel_miRX116.2	3	myo-inositol-3-phosphate synthase
bna-novel_miRX117.1	3	myo-inositol-3-phosphate synthase
bna-novel_miRX117.2	3	myo-inositol-3-phosphate synthase
bna-novel_miRX117.3	3	myo-inositol-3-phosphate synthase
bna-novel_miRX117.4	3	myo-inositol-3-phosphate synthase
bna-novel_miRX118.1	3	myo-inositol-3-phosphate synthase
bna-novel_miRX118.2	3	myo-inositol-3-phosphate synthase
bna-novel_miRX118.3	3	myo-inositol-3-phosphate synthase
bna-novel_miRX123.1	3	ABC Transporter
bna-novel_miRX123.2	3	ABC Transporter
bna-novel_miRX123.3	3	ABC Transporter
bna-novel_miRX124.1	3.0|2.5	Biotin Carboxyl Carrier Protein of Heteromeric ACCase|Phosphatidate Phosphatase
bna-novel_miRX125.1	3	Lipid Transfer Protein type 2
bna-novel_miRX125.2	3	Lipid Transfer Protein type 2
bna-novel_miRX125.3	3	Lipid Transfer Protein type 2
bna-novel_miRX131.1	3.0|3.0	Translocase|Translocase
bna-novel_miRX132.1	3.0|3.0	Phosphatidylinositol-4-Kinase gamma|Phosphatidylinositol-4-Kinase gamma
bna-novel_miRX135.1	3.0|3.0	Phosphatidate Phosphatase|Phosphatidate Phosphatase
bna-novel_miRX138.1	2.0|3.0	Polyester Synthase|Polyester Synthase
bna-novel_miRX139.1	1	Midchain Alkane Hydroxylase / Cytochrome P450, 96A/MAH1
bna-novel_miRX141.1	1	Midchain Alkane Hydroxylase / Cytochrome P450, 96A/MAH1
bna-novel_miRX143.1	3	Acyl-ACP Thioesterase A
bna-novel_miRX144.1	3	UDP-N-acetylglucosamine acyltransferase
bna-novel_miRX155.1	3	Biotin Carboxyl Carrier Protein of Heteromeric ACCase
bna-novel_miRX164.1	3.0|3.0	Bifunctional Wax Ester Synthase / Diacylglycerol Acyltransferase|Bifunctional Wax Ester Synthase / Diacylglycerol Acyltransferase
bna-novel_miRX168.1	3	Fatty Acyl in-chain Hydroxylase (CYP77A)
bna-novel_miRX168.2	3	Fatty Acyl in-chain Hydroxylase (CYP77A)
bna-novel_miRX168.3	3	Fatty Acyl in-chain Hydroxylase (CYP77A)
bna-novel_miRX176.1	2.5	Lipid Acylhydrolase-like
bna-novel_miRX178.1	2	CER3 Protein
bna-novel_miRX179.1	1.5	CER3 Protein
bna-novel_miRX185.1	3.0|3.0	ABC Transporter|ABC Transporter
bna-novel_miRX202.1	3	Phospholipase D delta
bna-novel_miRX203.1	3.0|3.0|3.0|3.0|3.0	Phospholipase D alpha|Phospholipase D alpha|CER3 Protein|CER3 Protein|CER3 Protein
bna-novel_miRX209.1	3	CER3 Protein
bna-novel_miRX211.1	3	Phosphatidylinositol-4-Kinase alpha
**"|" separate the different genes
