# Supplementary material for: Identification, evolution, and expression partitioning of miRNAs in allopolyploid Brassica napus
Source: J Exp Bot. 2015 Sep 10;66(22):7241–53. doi: 10.1093/jxb/erv420 (PMC4765792; doi:10.1093/jxb/erv420)
Supplement: Supplementary Data [file supp_erv420_Supplementary_Table_S7.xlsx]

## Sheet: Sheet1
Expression of miRNAs	miRNA family	Family member number	Normalization expression of one miRNA family
			Root	Leaf-Tapidor_R1	Leaf-Ningyou7_R1	Leaf-Tapidor_R2	Leaf-Tapidor_R2
Higher in root	bna_miR156	63	132885	24231.3	61581	9393.4	9846.39
	bna_miR168	21	10403.5	429.044	1295.18	166.607	205.916
	bna_miR169	60	852.975	5.38942	39.9106	2.17078	6.62011
	bna_miR397	4	78.8107	3.51484	5.46721	1.35673	0.865373
	bna_miR5716	2	20.9138	0	0	0	0
	bna_novel_miRX40	1	50.453	3.98348	6.28729	1.62808	1.03845
	bna_novel_miRX70	7	22.8043	2.34322	5.19385	0.90449	1.12499
	bna_novel_miRX81	1	13.4108	0.702967	0.546721	0.452245	0.216343
	bna_novel_miRX90	1	14.1197	3.28051	4.1004	1.98988	1.55767
	bna_novel_miRX159	1	19.8504	0.234322	7.92745	0.090449	2.12016
	bna_novel_miRX169	3	11.0477	0.234322	0.820081	0.090449	0.173075
	bna_novel_miRX196	4	76.802	7.49832	24.0557	4.6129	7.00953
	bna_novel_miRX201	1	26.0536	3.98348	0.546721	1.62808	0.0865373
	bna_novel_miRX205	1	45.4904	1.40593	1.64016	0.542694	0.259612
Higher in leaf	bna_miR159	2	12.2292	511.526	1289.17	217.439	228.415
	bna_miR162	7	56.3608	795.993	1543.94	307.707	244.771
	bna_miR171	27	11.2249	548.314	2116.9	215.992	337.799
	bna_miR172	21	81.2919	1670.02	1852.84	649.695	295.179
	bna_miR319	11	10.2797	178.788	804.773	70.1884	129.027
	bna_miR392	1	0.531706	7.02967	23.2356	2.71347	3.72111
	bna_miR393	13	2.65853	57.1747	139.14	22.8836	22.1103
	bna_miR394	11	3.48563	67.4849	351.541	26.0493	55.6435
	bna_miR399	12	3.66286	49.442	327.486	19.8083	53.6532
	bna_miR403	2	57.7196	1510.21	3428.76	583.306	543.455
	bna_miR472	1	0.236314	7.73264	26.7893	3.16571	4.37014
	bna_miR827	4	90.8036	4201.17	19114.7	1623.56	3028.89
	bna_miR845	2	0.472628	87.1679	247.664	33.7375	39.3312
	bna_miR858	2	0.472628	902.61	2916.21	351.123	465.528
	bna_miR1140	2	35.5061	756.861	1648.09	342.44	304.828
	bna_miR2111	13	4.48996	89.7455	512.824	35.0942	82.1672
	bna_miR5711	1	0	7.49832	21.5955	3.07527	3.46149
	bna_miR6028	3	3.19024	41.9437	135.587	16.1904	21.4613
	bna_miR6034	2	0	7.264	43.7376	3.16571	7.52875
	bna_novel_miRX11	1	0.295392	8.90425	25.9692	3.43706	4.11052
	bna_novel_miRX16	1	1.83143	41.2407	62.3261	15.919	9.86526
	bna_novel_miRX35	1	0	0.468645	247.938	0.180898	39.288
	bna_novel_miRX45	1	2.95392	172.696	245.751	66.7514	38.8985
	bna_novel_miRX75	2	0.354471	3.04619	19.9553	1.17584	3.15861
	bna_novel_miRX77	3	11.0477	90.2141	140.234	37.265	22.6295
	bna_novel_miRX95	4	5.73061	235.26	183.151	91.7153	29.3362
	bna_novel_miRX100	1	0	8.43561	17.7684	3.43706	3.15861
	bna_novel_miRX103	1	1.6542	22.7293	49.7516	9.13535	7.96144
	bna_novel_miRX119	1	0.295392	194.722	98.6831	75.4345	15.62
	bna_novel_miRX136	2	0.177235	93.2603	139.687	35.9987	22.2401
	bna_novel_miRX143	1	0.413549	5.62374	16.9483	3.25616	3.89418
	bna_novel_miRX148	1	0.0590784	212.296	374.504	82.2181	59.581
	bna_novel_miRX149	1	0	2.57755	10.6611	1.26629	1.99036
	bna_novel_miRX152	1	0.472628	10.7788	28.4295	4.16065	4.49994
	bna_novel_miRX208	1	0.236314	29.7589	74.0806	11.487	11.7258
	bna_novel_miRX209	1	0.0590784	4.92077	10.9344	1.89943	1.77402
	bna_novel_miRX214	2	0.531706	17.8085	66.9733	6.87412	10.7306
