# Supplementary material for: Identification, evolution, and expression partitioning of miRNAs in allopolyploid Brassica napus
Source: J Exp Bot. 2015 Sep 10;66(22):7241–53. doi: 10.1093/jxb/erv420 (PMC4765792; doi:10.1093/jxb/erv420)
Supplement: Supplementary Data [file supp_erv420_Supplementary_Table_S8.xls]

## Sheet: Sheet1
miRNA*	location in AA or CC genome			location in B. napus subgenome			identity(%)
bna-novel_miRX335.1	A01	177445	177794	chrA01	2561519	2561859	97.43
bna-miR156p	A01	2836900	2837024	chrC07	42553127	42553251	98.4
bna-miR156q	A01	3145109	3145230	chrC01_random	86466	86587	100
bna-miR160f	A01	4530435	4530561	chrA01	4160078	4160204	100
bna-miR168i	A01	5386100	5386239	chrAnn_random	47010645	47010784	100
bna-miR1439b	A01	5788520	5788795	chrA05	5119371	5119631	95.44
bna-miR319a	A01	7426323	7426523	chrA01	6779228	6779426	100
bna-novel_miRX327.1	A01	7426375	7426481	chrA01	6779280	6779386	100
bna-novel_miRX343.1	A01	7494128	7494230	chrA05	19579305	19579404	99
bna-novel_miRX276.1	A01	10741305	10741382	chrA01	9655318	9655395	98.72
bna-miR845a	A01	11074867	11074963	chrA01	9177705	9177799	96.84
bna-novel_miRX317.1	A01	12419857	12419965	chrA01	10625393	10625501	100
bna-novel_miRX241.1	A01	12420246	12420485	chrA01	10626853	10627092	100
bna-miR171i	A01	12689808	12689909	chrA01	10942782	10942883	100
bna-novel_miRX148.1	A01	12824821	12824934	chrA01	11070767	11070877	98.2
bna-miR1439a	A01	12945482	12945769	chrA01	11213963	11214250	99.65
bna-novel_miRX229.1	A01	13078528	13078657	chrC03	40829030	40829159	96.92
bna-novel_miRX72.2	A01	15060107	15060272	chrA01	12554984	12555149	99.4
bna-novel_miRX21.1	A01	16199840	16200020	chrA01	14113846	14114026	98.9
bna-novel_miRX345.1	A01	17740853	17741144	chrA01_random	1618502	1618793	100
bna-novel_miRX287.1	A01	18506990	18507209	chrA01	16044577	16044796	98.18
bna-novel_miRX349.3	A01	18720887	18721108	chrA10_random	928455	928674	98.65
bna-novel_miRX66.1	A01	19740734	19741032	chrA01	16538385	16538683	99.67
bna-miR167a	A01	19982452	19982590	chrA01	16779523	16779661	100
bna-miR157a	A01	22199636	22199800	chrA01	18819056	18819220	100
bna-novel_miRX329.2	A01	22432582	22432748	chrA03_random	5762425	5762591	99.4
bna-miR171e	A01	22629798	22629897	chrA03_random	3796363	3796462	99
bna-miR169ba.2	A01	24563963	24564131	chrA01	20362597	20362765	99.41
bna-miR169ba.1	A01	24563976	24564120	chrA01	20362610	20362754	99.31
bna-miR164g	A01	25346884	25346977	chrC04	48560479	48560572	100
bna-miR169o	A01	26735054	26735222	chrA09_random	321424	321592	100
bna-miR169aa	A01	26736035	26736186	chrA09_random	322368	322519	98.03
bna-miR5716b	A01	26736783	26736887	chrA09_random	323091	323195	100
bna-miR2111i	A01	27626464	27626607	chrC01	37890084	37890227	100
bna-miR166m	A02	819672	819821	chrA07	13453496	13453645	100
bna-miR164h	A02	1457127	1457298	chrAnn_random	145319	145492	96.55
bna-miR2111d	A02	1603778	1603906	chrAnn_random	45872918	45873046	100
bna-miR172a	A02	2012424	2012556	chrAnn_random	18710193	18710325	100
bna-miR162f	A02	2629815	2629961	chrAnn_random	6197232	6197378	100
bna-miR156h	A02	2981958	2982097	chrAnn_random	29262053	29262192	100
bna-novel_miRX318.2	A02	3037494	3037594	chrA02	513861	513961	98.02
bna-miR172k	A02	6174060	6174202	chrA02	3338507	3338649	99.3
bna-miR390d	A02	6427612	6427714	chrA02	3626502	3626604	100
bna-novel_miRX288.1	A02	7199466	7199686	chrA02	4240292	4240512	100
bna-miR156ag	A02	7395183	7395288	chrC02	8141599	8141704	100
bna-novel_miRX354.2	A02	7487839	7487908	chrA04	2098146	2098214	97.1
bna-miR157b	A02	9905868	9905999	chrA02	6755136	6755267	100
bna-novel_miRX361.3	A02	10543798	10544063	chrA02	7399733	7399992	95.86
bna-miR395c	A02	11563549	11563649	chrAnn_random	31837282	31837382	100
bna-miR858a	A02	12090350	12090486	chrA02	8809268	8809404	100
bna-novel_miRX341.2	A02	12511942	12512016	chrA02	9230141	9230215	98.67
bna-miR159a	A02	13176335	13176534	chrA02	9864993	9865193	99.5
bna-miR1439f	A02	14002128	14002419	chrAnn_random	23729842	23730133	100
bna-miR394c	A02	14006159	14006255	chrAnn_random	23725870	23725966	100
bna-miR1439d	A02	14203635	14203909	chrAnn_random	40085958	40086232	100
bna-novel_miRX46.1	A02	16364172	16364289	chrA02	12591605	12591722	100
bna-novel_miRX333.1	A02	17261561	17261699	chrA02	14422276	14422414	100
bna-novel_miRX81.1	A02	17621506	17621596	chrA02	16785560	16785649	98.89
bna-novel_miRX343.3	A02	19735096	19735197	chrA09	26549655	26549757	97.09
bna-miR398a	A02	20163080	20163188	chrA02_random	1494132	1494241	98.18
bna-novel_miRX308.1	A02	22126397	22126667	chrA02	21038229	21038499	100
bna-miR169p	A02	22304549	22304715	chrA02	20850819	20850985	100
bna-miR169au	A02	22304676	22304963	chrA02	20850571	20850858	98.61
bna-miR164b	A02	24476918	24477017	chrC02	42772335	42772431	98.97
bna-miR169ab.2	A02	25162444	25162594	chrA02	23244790	23244940	100
bna-miR169ab.1	A02	25162455	25162582	chrA02	23244801	23244928	100
bna-miR2111e	A03	205666	205787	chrA03_random	83802	83923	100
bna-miR1140	A03	683645	683790	chrA03_random	242849	242994	100
bna-miR172e	A03	693065	693200	chrAnn_random	34160348	34160483	100
bna-novel_miRX339.1	A03	1129012	1129085	chrA09_random	591955	592028	100
bna-novel_miRX339.2	A03	1760766	1760839	chrA09_random	591955	592028	100
bna-miR156k	A03	1903430	1903543	chrA03	1515890	1516003	100
bna-miR156i	A03	2162958	2163096	chrA03	1757718	1757856	100
bna-mIR398d	A03	2736131	2736245	chrA03	2288825	2288939	98.26
bna-miR172m	A03	4762900	4762993	chrC03	5770686	5770779	100
bna-miR390a	A03	4957442	4957565	chrAnn_random	17450101	17450224	98.39
bna-novel_miRX352.2	A03	5105056	5105217	chrA03	4537788	4537949	100
bna-novel_miRX339.3	A03	6277210	6277283	chrA09_random	591955	592028	100
bna-novel_miRX19.1	A03	8308339	8308498	chrA03	7616382	7616540	100
bna-miR390e	A03	9087328	9087442	chrA03	8387379	8387493	100
bna-miR160h	A03	9345683	9345803	chrA03	8629333	8629453	100
bna-miR319f	A03	9868377	9868598	chrA03	9084725	9084946	98.65
bna-miR172l	A03	11440427	11440544	chrC03	31964570	31964687	100
bna-novel_miRX127.1	A03	15658842	15658935	chrA08	1631583	1631676	100
bna-miR2111a	A03	15825433	15825575	chrA03	14904890	14905032	98.6
bna-novel_miRX346.1	A03	16621240	16621387	chrC03_random	1702602	1702748	97.97
bna-novel_miRX58.1	A03	16642685	16642791	chrA06_random	1432646	1432752	100
bna-miR169b	A03	16715829	16716002	chrC03	23196214	23196388	97.71
bna-miR157c	A03	17929030	17929203	chrAnn_random	12174332	12174505	100
bna-miR167c	A03	19158176	19158316	chrCnn_random	35711987	35712127	99.29
bna-miR162b	A03	21017589	21017724	chrA03	19785189	19785324	100
bna-novel_miRX7.1	A03	21624505	21624722	chrA03	20411134	20411351	96.33
bna-miR171f	A03	21906699	21906808	chrA03	20691332	20691441	100
bna-miR160c	A03	22987322	22987444	chrA03	21776661	21776783	100
bna-novel_miRX238.2	A03	23233162	23233262	chrA03	22018197	22018297	100
bna-miR168h	A03	23663741	23663871	chrA03	22228309	22228440	99.24
bna-miR319b	A03	25298207	25298400	chrA03_random	1875394	1875587	100
bna-novel_miRX147.1	A03	26861306	26861399	chrA03	25312824	25312917	100
bna-miR156j	A03	28108145	28108266	chrA03	26579165	26579286	98.36
bna-miR156l	A03	28483082	28483206	chrC07	42553127	42553251	100
bna-novel_miRX316.1	A03	29556133	29556238	chrAnn_random	47568313	47568418	100
bna-novel_miRX6.1	A03	30867621	30867894	chrA03	28660402	28660675	100
bna-miR1439g	A04	639029	639315	chrA04	520789	521075	98.95
bna-miR172r	A04	2690056	2690168	chrC04	26536551	26536663	100
bna-novel_miRX277.1	A04	4273372	4273451	chrA04	4356127	4356206	100
bna-novel_miRX123.1	A04	5650246	5650327	chrA04	5924783	5924864	100
bna-miR319c	A04	8458009	8458217	chrCnn_random	10467791	10467999	100
bna-miR166g	A04	8640508	8640659	chrCnn_random	43134970	43135121	99.34
bna-novel_miRX1.2	A04	9505991	9506058	chrA04	10639149	10639216	98.53
bna-miR156a	A04	11297012	11297134	chrA04_random	674092	674214	100
bna-novel_miRX199.7	A04	13674821	13674894	chrA04	14322836	14322906	98.59
bna-miR399d	A04	15101781	15101907	chrA04	15538550	15538676	100
bna-miR390b	A04	16501157	16501267	chrA04	16662815	16662925	100
bna-miR393a	A04	16955536	16955690	chrA04	17049983	17050137	98.06
bna-miR319g	A04	17360575	17360775	chrA04	17467933	17468132	99.5
bna-miR166n	A04	18837669	18837834	chrA04	18874999	18875164	100
bna-novel_miRX320.2	A04	18841703	18841795	chrAnn_random	46527429	46527521	95.7
bna-miR164a	A05	150874	150967	chrA05	181752	181845	100
bna-miR403	A05	266413	266531	chrA05	283704	283822	100
bna-miR408	A05	364792	364921	chrA05	478978	479107	99.23
bna-miR166h	A05	567035	567205	chrA05	688939	689106	99.4
bna-miR319h	A05	911263	911458	chrA05	1044439	1044634	98.47
bna-novel_miRX47.1	A05	2847075	2847382	chrA05	2907748	2908055	100
bna-miR160m	A05	3222212	3222332	chrAnn_random	45956812	45956932	100
bna-miR390f	A05	3490010	3490122	chrAnn_random	14185568	14185680	100
bna-novel_miRX358.2	A05	4062030	4062171	chrA05	3918137	3918278	100
bna-novel_miRX363.1	A05	4996119	4996246	chrA09	14030914	14031041	100
bna-novel_miRX345.2	A05	8352729	8352875	chrA07_random	1599492	1599634	96.5
bna-novel_miRX62.1	A05	10224514	10224612	chrA05	8787742	8787840	98.99
bna-novel_miRX204.1	A05	10936630	10936846	chrA05	9526339	9526555	99.54
bna-novel_miRX167.1	A05	11665071	11665226	chrA05	10206390	10206545	100
bna-miR161a	A05	12394628	12394755	chrA05	12386039	12386166	100
bna-novel_miRX103.1	A05	12726519	12726589	chrA05	12705678	12705748	100
bna-novel_miRX292.1	A05	12749982	12750084	chrA05	12729609	12729711	100
bna-miR3448	A05	13257113	13257183	chrA10_random	1117352	1117422	98.59
bna-novel_miRX270.1	A05	13402783	13402873	chrAnn_random	20737676	20737766	100
bna-novel_miRX338.1	A05	14506334	14506526	chrAnn_random	48208075	48208267	100
bna-miR6028	A05	14691145	14691285	chrA05_random	1570336	1570476	100
bna-miR167h	A05	15076967	15077097	chrUnn_random	3292108	3292238	100
bna-novel_miRX278.1	A05	19829426	19829534	chrA05	18047204	18047312	99.08
bna-novel_miRX118.1	A05	20510363	20510561	chrA05	18714739	18714937	98.99
bna-novel_miRX49.1	A05	20783496	20783629	chrC05	38120516	38120649	95.52
bna-miR6029a	A05	21666631	21666738	chrA05	19856637	19856744	99.07
bna-novel_miRX1.1	A05	21704467	21704683	chrA05	19892749	19892965	100
bna-miR158a	A05	21937340	21937426	chrC05	39757266	39757352	98.85
bna-novel_miRX313.1	A06	391534	391629	chrA01_random	2278876	2278971	98.96
bna-novel_miRX225.1	A06	471847	471968	chrA06	424253	424374	100
bna-miR169ag	A06	549363	549476	chrA06	504907	505020	99.12
bna-miR169aq	A06	551631	551752	chrA06	507190	507311	99.18
bna-miR169ah	A06	551932	552029	chrA06	507491	507588	100
bna-miR1511	A06	1016820	1017023	chrA06	1005967	1006170	100
bna-novel_miRX9.1	A06	2097964	2098204	chrAnn_random	34349431	34349671	100
bna-miR171b	A06	4089297	4089419	chrA06	3898705	3898827	100
bna-miR169q	A06	4386228	4386393	chrA06	4193951	4194116	100
bna-miR169r	A06	7567549	7567663	chrA06	7217973	7218087	100
bna-miR394b	A06	8184915	8185017	chrA06	7764235	7764337	100
bna-miR6030	A06	9500758	9500869	chrA06	9009585	9009696	100
bna-miR171h	A06	9746661	9746778	chrA06	9190522	9190639	100
bna-novel_miRX231.1	A06	11829629	11829746	chrA06	14673396	14673513	100
bna-novel_miRX350.1	A06	12250661	12250736	chrA06	11269655	11269730	100
bna-novel_miRX312.1	A06	12774948	12775153	chrA06	14122404	14122610	99.03
bna-novel_miRX5.1	A06	12813170	12813315	chrA10	3068972	3069118	99.32
bna-novel_miRX94.3	A06	15540155	15540343	chrA06	17040616	17040804	100
bna-miR169ac	A06	17327896	17328016	chrA06	18717482	18717602	100
bna-miR860a	A06	17835607	17835713	chrA06	19255120	19255226	100
bna-miR156r	A06	17869843	17869955	chrA06	19292939	19293052	98.25
bna-miR156s	A06	17870447	17870557	chrA06	19293542	19293652	100
bna-miR156t	A06	17870679	17870790	chrA06	19293774	19293885	100
bna-miR164d	A06	18231474	18231573	chrA06	19618616	19618715	100
bna-novel_miRX259.1	A06	20452483	20452773	chrA05	13347615	13347905	100
bna-miR400a	A06	20494753	20494851	chrA05	13278361	13278459	100
bna-miR169l	A06	22657542	22657712	chrA09_random	322004	322174	100
bna-miR169f	A06	22657906	22658066	chrA06	21693624	21693784	100
bna-novel_miRX320.1	A06	23948843	23949143	chrA06	22934615	22934913	97.99
bna-miR160n	A06	24559509	24559632	chrA06	23507265	23507388	100
bna-miR168a	A06	25071508	25071627	chrAnn_random	5901005	5901124	100
bna-novel_miRX236.1	A06	25279485	25279690	chrAnn_random	10830516	10830721	100
bna-miR1885a	A06	25284947	25285126	chrAnn_random	10825051	10825232	98.35
bna-miR166c	A06	25624301	25624419	chrA06	23968793	23968910	97.48
bna-miR156ae	A07	903375	903480	chrA07	1171006	1171111	100
bna-novel_miRX100.1	A07	1619306	1619399	chrA07	1590803	1590896	100
bna-novel_miRX3.1	A07	2539980	2540183	chrA07	4526795	4526998	100
bna-novel_miRX179.2	A07	3143444	3143531	chrA07	5097066	5097153	100
bna-novel_miRX333.2	A07	3192359	3192502	chrA07	5136615	5136756	98.59
bna-novel_miRX37.1	A07	3192682	3192770	chrA07	5136938	5137026	100
bna-novel_miRX54.1	A07	3763334	3763620	chrA07	5723256	5723542	99.65
bna-miR1439k	A07	6024959	6025231	chrA07	7960092	7960366	98.91
bna-novel_miRX237.1	A07	6078406	6078714	chrA07	7988467	7988775	99.03
bna-novel_miRX269.1	A07	6293563	6293686	chrA05	3315993	3316116	97.58
bna-miR399e	A07	6316435	6316579	chrCnn_random	30634330	30634473	97.22
bna-miR395h	A07	7666173	7666268	chrA07	9130042	9130137	98.96
bna-miR394d	A07	9184878	9185004	chrA07	10658377	10658503	100
bna-miR172f	A07	10771595	10771712	chrA07_random	1187610	1187727	100
bna-miR393b	A07	11985345	11985514	chrA07	14102797	14102968	98.84
bna-miR394e	A07	14746971	14747077	chrA07	16633023	16633129	100
bna-novel_miRX63.1	A07	14852962	14853235	chrA07	16718661	16718934	99.64
bna-miR159	A07	15265559	15265758	chrC06	25305904	25306103	98.5
bna-novel_miRX244.1	A07	16114821	16114948	chrA07	18014769	18014896	97.66
bna-novel_miRX106.1	A07	16289424	16289628	chrA07	18251880	18252084	99.51
bna-miR157d	A07	17329437	17329568	chrC06	29160206	29160337	100
bna-novel_miRX293.1	A07	18440145	18440368	chrA07	20350907	20351130	100
bna-miR395i	A07	18554024	18554123	chrA07	20463025	20463124	100
bna-miR395m	A07	18555969	18556070	chrA07	20464964	20465065	100
bna-miR395j	A07	18559923	18560025	chrA07	20468903	20469005	99.03
bna-miR395n	A07	18560946	18561058	chrA07	20469936	20470049	99.12
bna-miR159b.1	A07	19994218	19994428	chrA07_random	1944183	1944392	99.53
bna-miR159b.2	A07	19994258	19994387	chrA07_random	1944223	1944351	99.23
bna-miR394a	A07	20874656	20874770	chrA07	22459653	22459767	100
bna-novel_miRX96.1	A07	21453072	21453157	chrA07	22997201	22997285	96.47
bna-novel_miRX51.1	A08	54006	54102	chrA08	55680	55776	100
bna-novel_miRX51.2	A08	54006	54102	chrA08	55680	55776	100
bna-miR169ai	A08	818354	818477	chrC03	59579778	59579900	96.77
bna-miR169aj	A08	820647	820777	chrC03	59574207	59574337	97.71
bna-miR169at	A08	820948	821066	chrC03	59573918	59574036	99.16
bna-miR169ak	A08	838735	838856	chrA08	762567	762688	100
bna-novel_miRX101.1	A08	838827	839082	chrA08	762659	762911	100
bna-miR158c.1	A08	3270900	3270993	chrA08	2748116	2748209	100
bna-miR158c.2	A08	3270910	3270994	chrA08	2748126	2748210	100
bna-novel_miRX179.3	A08	3943773	3943858	chrA08	3368205	3368290	100
bna-novel_miRX177.1	A08	5225416	5225480	chrA08	4435375	4435439	100
bna-novel_miRX157.2	A08	6782352	6782635	chrA08	5731473	5731756	100
bna-novel_miRX260.1	A08	7402313	7402424	chrA08	6422353	6422464	100
bna-novel_miRX356.3	A08	8045137	8045250	chrC04_random	1501379	1501489	96.4
bna-novel_miRX334.1	A08	9567100	9567223	chrA09	14645723	14645846	99.19
bna-novel_miRX338.2	A08	9610136	9610328	chrAnn_random	48208075	48208267	100
bna-miR160o	A08	10339599	10339720	chrA08	8293041	8293163	99.19
bna-miR168e	A08	10924561	10924678	chrAnn_random	46217703	46217820	99.15
bna-miR169as	A08	11324959	11325077	chrC03_random	5580213	5580331	100
bna-novel_miRX343.6	A08	12137132	12137264	chrA09	26549566	26549695	95.49
bna-novel_miRX271.1	A08	12948627	12948693	chrAnn_random	33269487	33269551	96.92
bna-miR156m	A08	13235353	13235454	chrA08	10987408	10987509	97.06
bna-miR156n	A08	13494077	13494199	chrC03	57414395	57414517	100
bna-novel_miRX141.1	A08	13915869	13915960	chrA08	11646033	11646124	100
bna-novel_miRX183.1	A08	13999074	13999416	chrA05	8770404	8770746	99.13
bna-miR399f	A08	16739447	16739591	chrCnn_random	44279900	44280044	100
bna-miR395k	A08	17798783	17798876	chrC08_random	3571194	3571287	100
bna-miR395o	A08	17799972	17800094	chrC08_random	3572297	3572419	100
bna-miR169s	A08	18796909	18797027	chrA08	16159761	16159883	95.93
bna-novel_miRX71.1	A08	19153262	19153449	chrA08	16492678	16492865	100
bna-miR171c	A08	20104779	20104901	chrC08	19639341	19639463	100
bna-miR165f	A09	688997	689161	chrA09_random	219004	219168	99.39
bna-novel_miRX184.1	A09	747710	747933	chrA07	6278546	6278770	96
bna-novel_miRX128.1	A09	1501204	1501338	chrA09	1256574	1256705	97.78
bna-miR169ae	A09	1578287	1578394	chrC09	2448648	2448755	99.07
bna-miR164c	A09	2022904	2023001	chrC09	1867207	1867304	98.98
bna-miR399l	A09	2964241	2964363	chrA09	2873009	2873130	99.19
bna-novel_miRX339.4	A09	3043537	3043610	chrA09_random	591955	592028	100
bna-miR396d	A09	4036176	4036349	chrC09	5300021	5300193	97.71
bna-novel_miRX343.5	A09	4557685	4557787	chrA05	19579305	19579407	99.03
bna-novel_miRX339.6	A09	5526908	5526981	chrA09_random	591955	592028	98.65
bna-novel_miRX8.1	A09	6223972	6224080	chrA09	6056969	6057075	95.41
bna-novel_miRX8.2	A09	6223973	6224081	chrA09	6056970	6057076	95.41
bna-novel_miRX55.1	A09	7205507	7205653	chrA09	5618637	5618782	98.63
bna-miR1439m	A09	9452978	9453245	chrA09	8535691	8535958	100
bna-miR1885b	A09	9609771	9609885	chrA09	8678886	8679000	100
bna-novel_miRX245.1	A09	11351020	11351094	chrA02	8910774	8910845	97.22
bna-miR1439n	A09	12692994	12693268	chrA09	21043030	21043304	99.27
bna-miR168f	A09	12975265	12975405	chrC09	15826832	15826972	99.29
bna-miR167k	A09	13760336	13760448	chrA09	10007016	10007128	100
bna-mIR398b	A09	14855112	14855238	chrA09	12280505	12280631	100
bna-novel_miRX330.1	A09	16515762	16515966	chrA09	11058811	11059015	96.1
bna-novel_miRX109.1	A09	17804180	17804349	chrA09	13552917	13553086	98.82
bna-novel_miRX316.2	A09	17989375	17989480	chrA09_random	591939	592044	98.11
bna-novel_miRX363.2	A09	18262740	18262867	chrA09	14030914	14031041	100
bna-miR400b	A09	20013433	20013531	chrAnn_random	40582812	40582910	100
bna-miR167i	A09	21095637	21095936	chrA09	18418799	18419096	99
bna-miR399g	A09	22742718	22742840	chrC05	16119908	16120030	98.37
bna-novel_miRX23.1	A09	25122968	25123068	chrAnn_random	3753949	3754049	100
bna-novel_miRX38.1	A09	27652897	27653110	chrA09	25576184	25576397	97.66
bna-novel_miRX300.1	A09	27693101	27693210	chrC03	29410802	29410908	96.26
bna-miR172d	A09	27712088	27712200	chrA09	25644950	25645062	100
bna-miR393c	A09	27854425	27854592	chrA09	25782317	25782484	100
bna-miR827a	A09	29434280	29434395	chrC08	30082253	30082368	100
bna-miR166i	A09	30223913	30224065	chrA09	27993118	27993270	100
bna-miR156o	A09	31052668	31052790	chrA09_random	3467583	3467705	100
bna-miR169t	A09	32589579	32589706	chrA09	30385776	30385900	97.66
bna-miR171a	A09	34781157	34781279	chrA09	32027167	32027289	100
bna-novel_miRX339.5	A09	35497178	35497251	chrA09_random	591955	592028	100
bna-miR391b	A09	35634185	35634297	chrA10	10707701	10707813	100
bna-novel_miRX228.2	A09	36124651	36124803	chrA09	33245905	33246056	98.03
bna-novel_miRX228.5	A09	36124763	36124888	chrA09	33246017	33246142	98.41
bna-miR165a	A09	36896574	36896727	chrA09	33843955	33844108	100
bna-novel_miRX270.2	A10	137496	137595	chrA10	4615776	4615875	100
bna-novel_miRX310.2	A10	443244	443336	chrC06	9300963	9301054	95.65
bna-novel_miRX39.1	A10	1195329	1195468	chrA10_random	240721	240860	100
bna-novel_miRX369.2	A10	4268387	4268681	chrA10	559829	560124	99.66
bna-miR165b	A10	4522455	4522610	chrAnn_random	37791723	37791878	100
bna-novel_miRX78.1	A10	5188728	5188826	chrA10	4774276	4774374	97.98
bna-miR156af	A10	7026214	7026319	chrC09	35366054	35366159	100
bna-novel_miRX186.1	A10	8188816	8188979	chrAnn_random	41728341	41728504	100
bna-miR390c	A10	8401503	8401605	chrCnn_random	30336162	30336264	99.03
bna-novel_miRX40.4	A10	8749172	8749473	chrC08	1359184	1359485	96.36
bna-miR172n	A10	8871462	8871581	chrC09	38267086	38267205	100
bna-novel_miRX6.2	A10	9986860	9987135	chrA10	11418406	11418680	98.91
bna-miR397b	A10	10579027	10579132	chrA10_random	1861686	1861791	100
bna-miR172s	A10	11965680	11965811	chrCnn_random	48852551	48852682	98.48
bna-miR398e	A10	13711024	13711137	chrA10	13748685	13748798	99.12
bna-miR172g	A10	16831515	16831650	chrCnn_random	9329402	9329536	98.53
bna-miR2111h	A10	17452131	17452234	chrA10	17256022	17256125	99.04
bna-novel_miRX116.1	C01	2366705	2366852	chrA07	14825437	14825582	99.32
bna-novel_miRX29.1	C01	2482499	2482576	chrCnn_random	64695555	64695632	100
bna-novel_miRX188.1	C01	2744803	2745128	chrC01	2498851	2499176	100
bna-miR156ab	C01	3602486	3602608	chrC01	3438532	3438654	100
bna-novel_miRX199.1	C01	3953990	3954264	chrC01	3761362	3761636	98.55
bna-miR156ad	C01	4052631	4052752	chrC01_random	86466	86587	100
bna-miR160d	C01	6058533	6058655	chrAnn_random	14523311	14523433	100
bna-miR1439p	C01	7538519	7538803	chrC01	7829308	7829592	96.14
bna-novel_miRX272.1	C01	9382163	9382235	chrC01	9683641	9683713	100
bna-miR319e	C01	10405596	10405796	chrC01	10651724	10651924	99
bna-novel_miRX327.2	C01	10405648	10405754	chrC01	10651776	10651882	98.13
bna-novel_miRX94.4	C01	10975662	10975836	chrC01	11199719	11199893	97.71
bna-novel_miRX119.1	C01	12071463	12071585	chrC01	12351405	12351527	100
bna-novel_miRX319.2	C01	13381144	13381218	chrC01	13412616	13412690	100
bna-novel_miRX279.1	C01	14512157	14512489	chrAnn_random	3542586	3542918	100
bna-miR845b	C01	14654766	14654992	chrC01	30371531	30371757	100
bna-novel_miRX261.1	C01	20094520	20094643	chrC01	24968306	24968429	100
bna-novel_miRX210.1	C01	22679945	22680102	chrC07	3625074	3625228	96.15
bna-miR156ac	C01	25448578	25448700	chrC04	38863021	38863143	100
bna-novel_miRX115.2	C01	26000718	26000884	chrC01_random	3055458	3055624	100
bna-novel_miRX124.1	C01	26282174	26282414	chrCnn_random	27433830	27434069	98.34
bna-novel_miRX338.3	C01	26827329	26827524	chrC09	35121597	35121792	97.96
bna-novel_miRX72.1	C01	27604845	27604978	chrC01	30197726	30197859	100
bna-miR167g	C01	27616766	27616904	chrC01	30215491	30215629	100
bna-novel_miRX170.1	C01	29549860	29550084	chrCnn_random	9052356	9052580	97.78
bna-novel_miRX351.2	C01	31489812	31489929	chrC01	33331495	33331612	100
bna-miR157e	C01	31679977	31680116	chrC01	33525642	33525781	100
bna-novel_miRX220.1	C01	31887848	31887997	chrCnn_random	7129388	7129537	99.33
bna-novel_miRX322.1	C01	32327278	32327352	chrCnn_random	62188351	62188425	98.67
bna-novel_miRX149.1	C01	33117163	33117249	chrC01	35043544	35043630	97.7
bna-novel_miRX300.2	C01	35423726	35423882	chrC01	36904867	36905023	99.36
bna-miR169az	C01	35468317	35468516	chrC01	36967998	36968198	99.5
bna-novel_miRX246.1	C01	36363007	36363196	chrCnn_random	18982071	18982260	99.47
bna-miR164i	C02	55672	55845	chrAnn_random	145319	145492	97.13
bna-miR2111f	C02	251592	251724	chrC02	1733338	1733470	100
bna-miR172j	C02	1546875	1547006	chrAnn_random	18710193	18710325	99.25
bna-novel_miRX369.1	C02	1875296	1875570	chrAnn_random	30584357	30584631	100
bna-novel_miRX232.1	C02	2238031	2238144	chrC02	653213	653326	100
bna-miR162c	C02	2389664	2389811	chrC02	519006	519152	98.65
bna-novel_miRX324.2	C02	2559696	2559852	chrC02	350170	350326	100
bna-novel_miRX297.1	C02	3063412	3063544	chrCnn_random	72070746	72070878	100
bna-novel_miRX362.2	C02	3260402	3260570	chrC02	2935498	2935666	95.27
bna-novel_miRX120.1	C02	4670593	4670694	chrCnn_random	73689413	73689512	99
bna-miR172o	C02	7873514	7873656	chrC02	5599560	5599702	100
bna-novel_miRX328.1	C02	8187222	8187319	chrUnn_random	1142653	1142750	95.92
bna-miR390g	C02	8534378	8534480	chrA02	3626502	3626604	100
bna-novel_miRX347.1	C02	9344048	9344129	chrC07_random	1214277	1214358	100
bna-novel_miRX189.2	C02	9380792	9380904	chrC08	16364264	16364376	99.12
bna-miR156ah	C02	10133209	10133314	chrC02	8141599	8141704	100
bna-novel_miRX7.2	C02	12798178	12798289	chrC02	14824920	14825031	97.32
bna-miR858b	C02	14418822	14418955	chrA02	8809268	8809404	97.81
bna-novel_miRX344.3	C02	16423971	16424101	chrC09	10074091	10074221	99.24
bna-miR159c	C02	16850355	16850555	chrC02	19215616	19215816	100
bna-novel_miRX80.1	C02	17805005	17805203	chrCnn_random	7401655	7401853	97.99
bna-novel_miRX157.3	C02	18089153	18089346	chrC03	18826403	18826589	97.33
bna-miR1863	C02	18243871	18244074	chrC02	20700146	20700350	95.61
bna-miR394f	C02	18743971	18744067	chrCnn_random	26910222	26910318	100
bna-novel_miRX342.3	C02	19863864	19863979	chrAnn_random	17140207	17140322	99.14
bna-novel_miRX211.1	C02	26540426	26540700	chrC02	30638106	30638377	97.45
bna-novel_miRX135.1	C02	27874922	27875076	chrC05	36283456	36283609	96.13
bna-novel_miRX10.1	C02	28698983	28699136	chrC02	32533878	32534031	100
bna-miR398c	C02	36449126	36449250	chrC02	37793575	37793699	100
bna-miR169u	C02	38261067	38261233	chrC02	39445463	39445629	100
bna-novel_miRX212.1	C02	39742338	39742632	chrC02	40816449	40816743	100
bna-novel_miRX365.1	C02	39827710	39827838	chrC02	40914844	40914972	100
bna-miR164e	C02	42582798	42582897	chrC02	42772333	42772432	100
bna-miR169aw	C02	43534863	43534970	chrC02	44030453	44030560	100
bna-miR2111g	C03	31283	31406	chrC03	276527	276650	99.19
bna-miR172h	C03	514956	515091	chrC03	749726	749861	100
bna-mIR398f	C03	2566946	2567063	chrC03	3150789	3150906	98.31
bna-miR391c	C03	4961052	4961143	chrA03	4029982	4030073	98.91
bna-miR172b	C03	5309573	5309666	chrC03	5770686	5770779	100
bna-miR390i	C03	5609000	5609123	chrAnn_random	17450101	17450225	96
bna-novel_miRX251.1	C03	8921065	8921200	chrC03	10354615	10354750	97.79
bna-miR390h	C03	10279836	10279950	chrC03_random	535298	535412	100
bna-miR160g	C03	10686288	10686408	chrC03	11889230	11889350	100
bna-novel_miRX17.1	C03	10916921	10917055	chrC03	12153986	12154120	100
bna-miR319i	C03	11739230	11739428	chrC03	12698535	12698733	100
bna-miR4414b	C03	11739282	11739387	chrC03	12698587	12698692	100
bna-miR529	C03	14545381	14545693	chrC03	15692549	15692861	100
bna-novel_miRX234.1	C03	15453568	15453871	chrC03	16555108	16555409	97.04
bna-miR6035a	C03	15886597	15886696	chrCnn_random	66155148	66155247	100
bna-novel_miRX157.1	C03	17636507	17636623	chrCnn_random	48449405	48449521	100
bna-novel_miRX213.1	C03	18491927	18492191	chrC03	18675205	18675469	99.25
bna-novel_miRX323.1	C03	20802937	20803056	chrCnn_random	10563042	10563161	96.67
bna-novel_miRX346.2	C03	20968822	20968968	chrC03_random	1702602	1702748	100
bna-miR169ay	C03	21109168	21109358	chrC03	23196198	23196388	100
bna-miR1439s	C03	22311351	22311687	chrCnn_random	63550857	63551193	100
bna-miR1439t	C03	22360592	22360866	chrC03	24814617	24814892	98.55
bna-miR6035f	C03	23951544	23951648	chrCnn_random	57151206	57151309	97.14
bna-novel_miRX325.2	C03	25767161	25767242	chrC03	28703579	28703660	100
bna-novel_miRX215.1	C03	29558054	29558148	chrC03	33246412	33246506	100
bna-novel_miRX367.2	C03	29678731	29678801	chrCnn_random	55039687	55039757	98.59
bna-novel_miRX350.2	C03	33621634	33621707	chrUnn_random	3886800	3886870	98.59
bna-novel_miRX315.1	C03	36893252	36893560	chrC03	42228645	42228954	96.77
bna-novel_miRX265.1	C03	37603737	37603859	chrC03	41728952	41729074	100
bna-novel_miRX12.1	C03	38194604	38194708	chrC03	41231343	41231447	100
bna-novel_miRX173.1	C03	38696946	38697017	chrC02	21789851	21789922	98.61
bna-novel_miRX146.2	C03	42369679	42369778	chrC07	30706193	30706291	97
bna-novel_miRX219.1	C03	43006830	43006913	chrCnn_random	72733924	72734004	96.3
bna-novel_miRX12.2	C03	43018979	43019079	chrC09	41970585	41970682	96.94
bna-miR399h	C03	44641318	44641436	chrCnn_random	44279926	44280044	99.16
bna-novel_miRX220.2	C03	46722409	46722558	chrCnn_random	7129388	7129537	99.33
bna-novel_miRX220.4	C03	47719819	47719968	chrCnn_random	7129388	7129537	99.33
bna-novel_miRX172.1	C03	48535090	48535155	chrC03	52527697	52527762	100
bna-miR168l	C03	48563977	48564094	chrC03	52501100	52501217	100
bna-miR168m	C03	48568713	48568830	chrC03	52496363	52496480	100
bna-miR168j	C03	48570504	48570621	chrC03	52494572	52494689	100
bna-miR168k	C03	48575148	48575265	chrC03	52489928	52490044	100
bna-novel_miRX162.1	C03	50608516	50608711	chrC03	53973021	53973216	100
bna-novel_miRX159.1	C03	51152140	51152267	chrC03	54575827	54575954	100
bna-miR5204	C03	52588508	52588669	chrCnn_random	24213150	24213312	96.32
bna-miR156u	C03	53927891	53928013	chrC03	56817519	56817641	100
bna-miR156v	C03	54389745	54389867	chrC03	57414395	57414517	100
bna-miR169al	C03	56791744	56791865	chrC03	59566424	59566545	100
bna-miR169am	C03	56799264	56799382	chrC03	59573918	59574036	100
bna-miR169ar	C03	56799553	56799683	chrC03	59574207	59574337	100
bna-miR169av	C03	56805126	56805248	chrC03	59579778	59579900	99.19
bna-miR1439v	C03	57065847	57066121	chrC03	59665735	59666009	99.64
bna-miR319j	C04	183058	183253	chrA05	1044439	1044634	99.49
bna-miR4414a	C04	183103	183208	chrA05	1044484	1044589	99.06
bna-novel_miRX319.4	C04	297797	297871	chrUnn_random	489495	489569	98.67
bna-novel_miRX337.1	C04	898557	898682	chrC04	1865412	1865537	100
bna-novel_miRX337.2	C04	898557	898682	chrC04	1865412	1865537	100
bna-novel_miRX367.1	C04	2488041	2488112	chrC05	12746317	12746388	97.22
bna-miR166j	C04	3332597	3332767	chrC04	621179	621349	100
bna-novel_miRX302.1	C04	3792896	3793237	chrC04	7162573	7162914	100
bna-novel_miRX362.1	C04	5675454	5675564	chrC04	5355405	5355515	98.2
bna-miR390j	C04	5962629	5962745	chrCnn_random	66944039	66944155	100
bna-miR160a	C04	6676491	6676611	chrAnn_random	45956812	45956932	100
bna-novel_miRX285.1	C04	7137981	7138132	chrC04	4022357	4022507	99.34
bna-miR393d	C04	7300383	7300521	chrCnn_random	74590669	74590807	100
bna-miR156aj	C04	9177882	9178079	chrC04	25002072	25002269	99.49
bna-novel_miRX41.1	C04	10113503	10113786	chrC06	28239649	28239932	100
bna-novel_miRX95.1	C04	12215155	12215487	chrC04	16299113	16299445	100
bna-miR167e	C04	13166957	13167087	chrUnn_random	3292108	3292238	100
bna-miR6028a	C04	13768774	13768915	chrCnn_random	14337944	14338085	99.3
bna-novel_miRX160.1	C04	14102639	14102776	chrCnn_random	16302114	16302251	97.83
bna-miR167f	C04	15204536	15204645	chrC04	21778795	21778904	100
bna-novel_miRX238.1	C04	22158888	22158977	chrC05	3928880	3928970	95.6
bna-novel_miRX351.3	C04	22537477	22537593	chrC04_random	3102750	3102866	100
bna-miR393f	C04	22919380	22919541	chrC04	26232631	26232792	100
bna-miR172t	C04	23227386	23227498	chrC04	26536551	26536663	100
bna-novel_miRX301.1	C04	23699076	23699256	chrC04	27006796	27006976	97.79
bna-novel_miRX94.5	C04	25603327	25603553	chrC04	32550757	32550983	99.12
bna-novel_miRX94.1	C04	27398555	27398685	chrCnn_random	40295939	40296069	98.47
bna-novel_miRX335.2	C04	35377088	35377400	chrC04	44218544	44218856	100
bna-miR399k	C04	35656533	35656657	chrA04	15538550	15538675	97.62
bna-miR390k	C04	37751406	37751516	chrC04_random	4209827	4209937	100
bna-miR160i	C04	38013985	38014107	chrC04	45614392	45614514	100
bna-miR393e	C04	38336629	38336783	chrC04	45925517	45925671	100
bna-novel_miRX105.1	C04	38584807	38584945	chrCnn_random	78953945	78954083	100
bna-novel_miRX323.2	C04	38867189	38867308	chrCnn_random	59316625	59316744	100
bna-miR319k	C04	39056602	39056802	chrC04	46407612	46407812	100
bna-novel_miRX364.2	C04	39968615	39968780	chrC04	47518990	47519155	100
bna-miR166k	C04	40715614	40715778	chrCnn_random	55464587	55464751	100
bna-miR165c	C05	281078	281229	chrC05	389261	389412	100
bna-novel_miRX84.1	C05	4490498	4490587	chrC09_random	3262279	3262368	97.78
bna-miR5175	C05	4819081	4819358	chrC09	36596919	36597196	100
bna-novel_miRX65.1	C05	8192299	8192461	chrC05	25055195	25055357	100
bna-novel_miRX328.2	C05	8692586	8692684	chrC05	25539210	25539308	100
bna-miR400c	C05	9992497	9992593	chrC05	19160946	19161042	100
bna-miR5654a	C05	9992728	9992828	chrC05	19161177	19161277	100
bna-miR5654b	C05	10036736	10036836	chrC05	19161177	19161277	100
bna-miR400d	C05	10036971	10037067	chrC05	19160946	19161042	100
bna-miR1439x	C05	10898052	10898322	chrC05	17517676	17517946	98.9
bna-novel_miRX322.3	C05	12182871	12182945	chrC05	16486372	16486446	100
bna-miR5654c	C05	12920850	12920946	chrC05	26607114	26607210	100
bna-miR400e	C05	12921026	12921123	chrC05	26607290	26607387	100
bna-miR169v	C05	14911626	14911741	chrA06	7076286	7076401	100
bna-miR394h	C05	15852280	15852383	chrC05	9532431	9532534	100
bna-novel_miRX150.1	C05	17078511	17078596	chrC05	10763644	10763729	100
bna-novel_miRX113.1	C05	17078513	17078593	chrC05	10763646	10763726	100
bna-novel_miRX32.1	C05	20213045	20213152	chrCnn_random	41354726	41354832	99.07
bna-novel_miRX340.1	C05	20414063	20414134	chrC05	30354438	30354509	100
bna-novel_miRX79.1	C05	21670343	21670560	chrC05	31635461	31635678	98.62
bna-novel_miRX343.9	C05	22626085	22626213	chrC05	32165374	32165502	98.45
bna-novel_miRX193.1	C05	22693096	22693171	chrC05	32232379	32232454	98.68
bna-miR171j	C05	25034535	25034657	chrCnn_random	16915024	16915146	100
bna-novel_miRX355.1	C05	25939255	25939341	chrC05_random	138752	138838	100
bna-novel_miRX355.2	C05	25939256	25939342	chrC05_random	138753	138839	100
bna-novel_miRX112.1	C05	26511544	26511614	chrA01	23076066	23076136	98.59
bna-novel_miRX146.3	C05	27569571	27569669	chrC05	36333499	36333597	100
bna-novel_miRX93.1	C05	29754457	29754674	chrC05	38473474	38473692	99.54
bna-novel_miRX151.1	C05	30660109	30660244	chrCnn_random	47564674	47564809	98.53
bna-novel_miRX194.1	C05	31300976	31301114	chrC07	32418386	32418524	96.4
bna-miR158b	C05	31839965	31840051	chrC05	39757266	39757352	100
bna-miR394i	C06	1871238	1871352	chrC06	35154819	35154933	100
bna-miR159d.1	C06	3552439	3552652	chrC06	33954741	33954955	99.53
bna-miR159d.2	C06	3552486	3552612	chrC06	33954781	33954908	99.22
bna-miR172q	C06	5629280	5629397	chrC03	31964570	31964687	100
bna-novel_miRX353.2	C06	5875188	5875355	chrC03	32246025	32246192	100
bna-miR395f	C06	7089437	7089549	chrC06	31513274	31513386	99.12
bna-miR395p	C06	7097728	7097829	chrC06	31503774	31503875	100
bna-miR395b	C06	7099591	7099690	chrC06	31501907	31502006	100
bna-miR6035b	C06	8294340	8294444	chrC06	27972864	27972968	95.24
bna-novel_miRX53.1	C06	9372359	9372537	chrC06	28529759	28529932	99.43
bna-novel_miRX200.1	C06	11069493	11069615	chrC06	11581903	11582025	99.19
bna-novel_miRX40.2	C06	12423532	12423715	chrUnn_random	6769743	6769926	100
bna-miR6030a	C06	15754974	15755112	chrC06	17461687	17461825	96.4
bna-novel_miRX20.1	C06	16581811	16581975	chrC08	20072197	20072363	98.2
bna-novel_miRX25.1	C06	16667016	16667172	chrC06	20915202	20915356	100
bna-novel_miRX75.1	C06	16983531	16983698	chrC03_random	2691428	2691595	97.62
bna-novel_miRX122.1	C06	17963013	17963224	chrA08	6309644	6309850	97.58
bna-novel_miRX99.1	C06	19686393	19686502	chrAnn_random	8323019	8323128	100
bna-novel_miRX349.2	C06	19989329	19989471	chrC06	8023619	8023761	97.9
bna-miR169an	C06	21156225	21156338	chrA06	504907	505020	99.12
bna-miR169ao	C06	21178955	21179068	chrA06	504907	505020	100
bna-miR169ap	C06	21190197	21190315	chrC06	7025209	7025327	98.32
bna-novel_miRX350.3	C06	23654131	23654206	chrUnn_random	3886797	3886872	100
bna-miR394g	C06	31944640	31944746	chrC06	24131014	24131120	100
bna-novel_miRX300.3	C06	32196292	32196332	chrC06	24366860	24367156	100
bna-miR159e	C06	33256923	33257126	chrC06	25305900	25306103	100
bna-novel_miRX89.1	C06	36463809	36463936	chrCnn_random	7814681	7814808	100
bna-novel_miRX40.5	C06	37286794	37286940	chrC01	6957503	6957649	97.28
bna-novel_miRX354.3	C07	216066	216135	chrCnn_random	52206685	52206754	97.14
bna-novel_miRX330.2	C07	668407	668492	chrCnn_random	9152893	9152977	97.65
bna-novel_miRX347.2	C07	1646333	1646414	chrC07_random	1214277	1214358	100
bna-novel_miRX114.1	C07	2815497	2815583	chrC07	5273167	5273253	100
bna-novel_miRX52.1	C07	3553031	3553144	chrCnn_random	49199602	49199715	98.25
bna-novel_miRX43.1	C07	5301732	5301799	chrC07	5806624	5806691	100
bna-novel_miRX44.1	C07	5734456	5734629	chrUnn_random	5859998	5860171	98.85
bna-novel_miRX326.2	C07	6436553	6436680	chrCnn_random	288896	289023	98.44
bna-novel_miRX137.1	C07	8465806	8465960	chrC07	3041884	3042038	99.35
bna-novel_miRX217.1	C07	10735069	10735157	chrC07	4823193	4823281	97.75
bna-novel_miRX22.1	C07	12102927	12103116	chrCnn_random	43069783	43069972	99.47
bna-novel_miRX322.2	C07	12963184	12963258	chrC07	10023741	10023815	100
bna-novel_miRX321.1	C07	15084708	15084803	chrC07_random	369681	369777	98.97
bna-miR399i	C07	16292044	16292162	chrCnn_random	30634330	30634448	100
bna-miR399j	C07	17464941	17465059	chrCnn_random	30634330	30634448	100
bna-miR161	C07	19534940	19535067	chrC05	20744865	20744992	100
bna-novel_miRX329.1	C07	19763638	19763771	chrCnn_random	69798258	69798391	100
bna-miR395l	C07	22709604	22709696	chrA07	9130045	9130137	97.85
bna-novel_miRX348.1	C07	23326372	23326458	chrUnn_random	5350532	5350618	98.85
bna-miR168c	C07	24398334	24398453	chrC07	24928254	24928373	99.17
bna-novel_miRX64.1	C07	25261231	25261471	chrC02	10114381	10114621	100
bna-miR156ai	C07	26549060	26549165	chrC09	35366054	35366159	100
bna-miR1885c	C07	27284578	27284811	chrC07	24636633	24636866	100
bna-miR160k	C07	28627415	28627538	chrC07	26296129	26296252	100
bna-novel_miRX138.1	C07	29217414	29217420	chrC07	26821035	26821297	100
bna-novel_miRX82.1	C07	29502223	29502368	chrC07	27113359	27113505	98.64
bna-miR169d	C07	32466168	32466328	chrC07_random	1604938	1605098	99.38
bna-novel_miRX60.1	C07	32466311	32466539	chrC07_random	1604727	1604955	99.13
bna-miR169w	C07	32466522	32466692	chrC07_random	1604574	1604744	100
bna-novel_miRX197.1	C07	33658188	33658289	chrCnn_random	17348171	17348270	97
bna-miR156w	C07	35298247	35298356	chrC07_random	2043963	2044073	95.5
bna-miR156x	C07	35306294	35306402	chrC07_random	2036359	2036467	100
bna-miR860b	C07	35328602	35328708	chrA06	19255122	19255226	98.1
bna-miR169ad	C07	35898249	35898369	chrC07	34432129	34432249	100
bna-miR162d	C07	36847913	36848048	chrA03	19785189	19785324	100
bna-miR160j	C07	39151232	39151354	chrC07	37371359	37371481	100
bna-novel_miRX290.1	C07	39860953	39861116	chrC03	46096804	46096963	98.13
bna-novel_miRX317.2	C07	40981428	40981484	chrAnn_random	7987436	7987748	100
bna-miR168g	C07	41430775	41430895	chrC07	38150057	38150177	99.17
bna-miR319d	C07	43171725	43171918	chrC07	39766953	39767146	100
bna-novel_miRX327.3	C07	43171769	43171876	chrC07	39766997	39767104	100
bna-novel_miRX129.1	C07	44947010	44947147	chrC07	41421399	41421533	100
bna-novel_miRX30.1	C07	45447675	45447793	chrC07	41823931	41824048	96.61
bna-novel_miRX98.1	C07	45563405	45563532	chrC07	41893583	41893710	100
bna-miR156ak	C07	45914519	45914640	chrC07	42282350	42282471	100
bna-miR156y	C07	46210536	46210660	chrC07	42553127	42553251	100
bna-novel_miRX198.1	C07	46240286	46240304	chrC02	39916572	39916845	96.36
bna-novel_miRX350.4	C08	508645	508720	chrUnn_random	3886797	3886872	100
bna-novel_miRX221.1	C08	2916387	2916495	chrC08	327909	328017	100
bna-novel_miRX348.2	C08	8137348	8137443	chrCnn_random	61231429	61231524	100
bna-miR158d	C08	8283595	8283688	chrC08	3581244	3581337	98.94
bna-novel_miRX146.4	C08	11850884	11850981	chrC04	42905019	42905117	96.97
bna-novel_miRX319.3	C08	12813230	12813381	chrCnn_random	33515113	33515264	100
bna-novel_miRX146.5	C08	15445003	15445101	chrC08	17610792	17610890	98.99
bna-miR472b	C08	18499217	18499349	chrC08	19915582	19915714	99.25
bna-novel_miRX174.1	C08	21064454	21064577	chrC08	21664483	21664606	100
bna-miR169y	C08	21269407	21269526	chrC08	21803019	21803138	99.17
bna-miR395a	C08	22581594	22581687	chrC08_random	3571194	3571287	100
bna-miR395d	C08	22582661	22582783	chrC08_random	3572297	3572419	100
bna-novel_miRX189.3	C08	23191942	23192054	chrC08	16364264	16364376	99.12
bna-miR171k	C08	24077797	24077914	chrC08	23120333	23120450	100
bna-miR6030b	C08	24320459	24320557	chrC08	23394415	23394513	100
bna-novel_miRX130.1	C08	28889974	28890184	chrC08	26954830	26955040	100
bna-novel_miRX343.7	C08	29061084	29061185	chrC08	27075948	27076050	96.12
bna-novel_miRX343.8	C08	29076992	29077093	chrC08	27075948	27076050	96.12
bna-novel_miRX199.4	C08	29284066	29284136	chrC08	27481765	27481835	100
bna-miR172u	C08	29631056	29631168	chrC08	27826959	27827071	100
bna-miR393g	C08	29691703	29691841	chrCnn_random	74590669	74590807	100
bna-miR393h	C08	31301749	31301918	chrC08	29457702	29457871	99.41
bna-miR827c	C08	31929107	31929222	chrC08	30082253	30082368	100
bna-miR827b	C08	32035435	32035550	chrC08	30082253	30082368	100
bna-miR166l	C08	32995400	32995552	chrC08	31060235	31060383	98.66
bna-miR156z	C08	34060384	34060507	chrC08	31999911	32000034	100
bna-miR169x	C08	36224760	36224883	chrC08	33856475	33856598	99.19
bna-novel_miRX349.1	C08	36973698	36973963	chrC08	34464848	34465113	100
bna-novel_miRX332.1	C08	37419238	37419365	chrC08	34870666	34870793	99.22
bna-miR171l	C08	38915958	38916080	chrC08	36264331	36264453	100
bna-miR165d	C08	41197078	41197233	chrCnn_random	8050829	8050984	100
bna-novel_miRX175.1	C08	41406519	41406625	chrCnn_random	8266925	8267031	100
bna-miR165e	C09	468120	468251	chrCnn_random	1749495	1749626	100
bna-miR5716a	C09	1891105	1891210	chrCnn_random	57065181	57065286	100
bna-miR169z	C09	1892748	1892916	chrCnn_random	57066809	57066977	99.41
bna-miR164f	C09	3215120	3215217	chrC09	1867207	1867304	100
bna-miR169af	C09	4524392	4524499	chrC09	2448648	2448755	100
bna-miR396e	C09	5606149	5606333	chrA09	3969969	3970147	95.11
bna-miR168d	C09	7067574	7067693	chrC09	15826842	15826961	100
bna-miR160l	C09	8818550	8818675	chrC09	16825398	16825522	95.28
bna-novel_miRX76.1	C09	10356802	10357001	chrC06	12459639	12459835	97.49
bna-novel_miRX331.2	C09	12835794	12835951	chrCnn_random	20800042	20800199	98.1
bna-novel_miRX332.2	C09	13023889	13024016	chrC08	34870666	34870793	99.22
bna-novel_miRX334.2	C09	13103811	13103933	chrUnn_random	4071983	4072105	100
bna-novel_miRX222.1	C09	14282353	14282612	chrC09	22857002	22857261	99.23
bna-novel_miRX220.3	C09	20080506	20080655	chrCnn_random	7129388	7129537	99.33
bna-novel_miRX195.1	C09	20136548	20136614	chrC09	32226596	32226662	100
bna-novel_miRX24.1	C09	21624550	21624830	chrC09	33014288	33014565	97.49
bna-novel_miRX199.5	C09	21703120	21703203	chrCnn_random	55823697	55823780	100
bna-novel_miRX69.1	C09	25036729	25036826	chrC09	36199593	36199690	98.98
bna-novel_miRX354.1	C09	25327497	25327563	chrA04	10510072	10510135	95.31
bna-miR172p	C09	27373478	27373597	chrC09	38267086	38267205	100
bna-novel_miRX146.1	C09	29109860	29110042	chrC05	36757775	36757954	99.44
bna-miR397a	C09	30443624	30443729	chrC09	40925926	40926031	100
bna-miR397c	C09	30476573	30476688	chrC09	40959613	40959728	100
bna-miR398g	C09	33900376	33900491	chrC09	44266112	44266227	98.28
bna-novel_miRX125.1	C09	34092237	34092322	chrC09	10440493	10440578	98.84
bna-miR156aa	C09	36118839	36118980	chrC09	45372715	45372856	100
bna-miR156al	C09	36659395	36659508	chrC09	45855421	45855534	100
bna-novel_miRX111.1	C09	37231384	37231602	chrC03	10174160	10174378	95.89
bna-novel_miRX202.1	C09	37608739	37608876	chrC09	46695547	46695684	100
bna-miR162e	C09	37847816	37847943	chrC09	46918057	46918184	100
bna-novel_miRX352.1	C09	39172308	39172527	chrC09	48091021	48091235	97.27
bna-miR172i	C09	39300316	39300450	chrCnn_random	9329402	9329536	100
bna-novel_miRX199.2	C09	39371230	39371584	chrCnn_random	9397972	9398326	100
bna-novel_miRX4.1	Scaffold000100	792103	792321	chrA06_random	1045077	1045295	95.45
bna-novel_miRX331.1	Scaffold000103	231612	231769	chrA02	15919796	15919953	100
bna-novel_miRX156.1	Scaffold000103	441675	441777	chrA02	16146206	16146308	100
bna-novel_miRX169.1	Scaffold000111	491497	491599	chrCnn_random	3504907	3505009	98.06
bna-novel_miRX201.1	Scaffold000141	405568	405699	chrAnn_random	29879727	29879858	100
bna-novel_miRX134.1	Scaffold000157	216339	216418	chrAnn_random	7734696	7734775	97.5
bna-miR169ax	Scaffold000164	238961	239148	chrA01	20614401	20614588	100
bna-novel_miRX311.2	Scaffold000169	268854	268927	chrAnn_random	13005738	13005811	100
bna-novel_miRX187.1	Scaffold000178	115823	115959	chrA07_random	712947	713083	97.08
bna-novel_miRX256.1	Scaffold000196	35980	36111	chrA10_random	1056986	1057117	100
bna-miR167j	Scaffold000203	48460	48625	chrAnn_random	11499812	11499977	99.4
bna-novel_miRX248.1	Scaffold000216	58877	58959	chrA05_random	408722	408803	97.56
bna-novel_miRX295.1	Scaffold000241	15278	15346	chrAnn_random	1623202	1623267	98.48
bna-novel_miRX5.2	Scaffold000249	46946	47091	chrA10	3068972	3069118	99.32
bna-novel_miRX143.1	Scaffold000293	24596	24726	chrAnn_random	45164637	45164767	100
bna-novel_miRX283.1	Scaffold000325	22027	22125	chrC06	1158305	1158399	95.79
bna-novel_miRX351.1	Scaffold000343	1416	1533	chrAnn_random	44030695	44030812	100
bna-novel_miRX140.1	Scaffold000454	8199	8267	chrA09	12774186	12774254	97.1
bna-novel_miRX363.3	Scaffold003676	1	128	chrA09	14030914	14031041	100
bna-novel_miRX239.1	Scaffold008456	58	262	chrA07_random	293736	293939	99.02
*based on Shen et al. (2014)
