# Supplementary material for: Identification, evolution, and expression partitioning of miRNAs in allopolyploid Brassica napus
Source: J Exp Bot. 2015 Sep 10;66(22):7241–53. doi: 10.1093/jxb/erv420 (PMC4765792; doi:10.1093/jxb/erv420)
Supplement: Supplementary Data [file supp_erv420_Supplementary_Table_S9.xls]

## Sheet: Sheet1
	100% match		high similarity (>95% identify)				low similarity (<95% identity)		no hit
			maturea		matureb
miRNA number	conserved	novel	conserved	novel	conserved	novel	conserved	novel	conserved	novel
	211	142	108	128	10	47	20	70	11	104
subtotal	353		236		57		90		115
maturea means the mature sequence has no mismatch in B. napus genome.
matureb means the mature sequence has mismatches in B. napus genome.
