# Supplementary material for: Identification, evolution, and expression partitioning of miRNAs in allopolyploid Brassica napus
Source: J Exp Bot. 2015 Sep 10;66(22):7241–53. doi: 10.1093/jxb/erv420 (PMC4765792; doi:10.1093/jxb/erv420)
Supplement: Supplementary Data [file supp_erv420_Supplementary_Table_S10.xlsx]

## Sheet: Sheet1
miRNA family	B. napus				B. rapa*	B. oleracea*		A. thaliana#	AnAnCnCn-(ArAr+CoCo）
	AnAn	CnCn	Unn_random	Total	Ar Ar	Co Co	Total		Based on small RNAs	Baseed on genomic sequence
miR156	17	19	0	36	17	15	32	10	4	5
miR171	11	7	0	18	7	3	10	3	8	3
miR169	16	15	0	31	26	19	45	14	-14	-2
miR172	8	6	0	14	11	9	20	5	-6	-2
miR166	13	11	0	24	6	4	10	7	14	1
miR168	9	9	0	18	5	7	12	2	6	1
miR390	6	2	0	8	6	6	12	2	-4	-1
miR395	5	5	0	10	9	6	15	6	-5	0
miR159	1	2	0	3	4	4	8	3	-5	0
miR398	1	1	0	2	4	3	7	3	-5	0
miR160	9	9	0	18	7	7	14	3	4	0
miR165	2	0	0	2	3	3	6	2	-4	0
miR164	6	6	0	12	6	3	9	3	3	ND
miR391	1	0	0	1	3	1	4	1	-3	ND
miR396	0	1	0	1	2	2	4	2	-3	ND
miR162	4	3	0	7	2	3	5	2	2	ND
miR2111	2	5	0	7	5	4	9	2	-2	ND
miR5654	2	3	0	5	0	3	3	1	2	ND
miR157	3	0	0	3	4	1	5	4	-2	ND
miR167	4	5	1	10	6	3	9	4	1	ND
miR393	4	4	0	8	4	5	9	5	-1	ND
miR397	1	3	0	4	1	2	3	2	1	ND
miR827	2	2	0	4	1	2	3	1	1	ND
miR403	1	1	0	2	1	0	1	1	1	ND
miR392	0	1	0	1	0	0	0	0	1	ND
miR824	1	0	0	1	0	0	0	1	1	ND
miR399	5	5	0	10	6	4	10	6	0	ND
miR394	4	5	0	9	5	4	9	2	0	ND
miR158	2	3	0	5	3	2	5	2	0	ND
miR400	2	3	0	5	2	3	5	1	0	ND
miR161	1	1	0	2	1	1	2	2	0	ND
miR845	1	1	0	2	1	1	2	2	0	ND
miR860	1	1	0	2	1	1	2	1	0	ND
miR1511	1	0	0	1	1	0	1	0	0	ND
*based on Shen et al. (2014), New Phytologist
#based on miRBase (Release 21)
ND: not determined

## Sheet: Sheet3
4
-14
14
4
6
8
-6
3
1
-5
0
0
-4
-1
2
-2
0
0
2
1
1
-2
-5
0
-4
-5
1
0
0
0
-3
1
-3
1
