# Supplementary material for: Identification, evolution, and expression partitioning of miRNAs in allopolyploid Brassica napus
Source: J Exp Bot. 2015 Sep 10;66(22):7241–53. doi: 10.1093/jxb/erv420 (PMC4765792; doi:10.1093/jxb/erv420)
Supplement: Supplementary Data [file supp_erv420_Supplementary_Table_S11.xls]

## Sheet: gain of novel miRNAs
miRNA name	Targeta	Expectationb	UPEc	miRNA_start	miRNA_end	Target_start	Target_end	miRNA_aligned_fragment	Target_aligned_fragment	Inhibition	Taget annotation
bna-novel_miRX13.1	BnaC04g17570D	3	21.413	1	20	375	394	AAUCGGGGGUUGACGCUUCA	UGGAGAGUCGAUCCUCGAUU	Cleavage	Thioredoxin-like protein Clot
bna-novel_miRX46.1	BnaC01g39540D	2	10.759	1	20	1597	1616	AGGUUGAGGUCUUUAAGUGU	ACACUUAAAGAUCUUGAUCU	Cleavage	Phosphatidylinositol 4-phosphate 5-kinase 6
	BnaA04g12980D	3	15.989	1	21	7960	7980	AGGUUGAGGUCUUUAAGUGUA	UACACUUAAAGAUUUUGAUUU	Cleavage	UPF0378 protein KIAA0100
	BnaC05g14450D	3	16.63	1	21	57	77	AGGUUGAGGUCUUUAAGUGUA	UGCACUUGAAGAGCUCAACCG	Translation	Eukaryotic translation initiation factor 3 subunit E
	BnaC04g24310D	3	13.098	1	21	558	578	AGGUUGAGGUCUUUAAGUGUA	UGCACUUGAAGAGCUCAACCG	Translation	Eukaryotic translation initiation factor 3 subunit E
	BnaA02g36050D	3	6.964	1	21	1917	1937	AGGUUGAGGUCUUUAAGUGUA	UACUCUUAAGGACCUUGAUCU	Cleavage	Phosphatidylinositol 4-phosphate 5-kinase 2
	BnaC06g06950D	2.5	12.045	1	20	306	325	AGGUUGAGGUCUUUAAGUGU	ACAUUCAAAGAUCUCAAUCU	Cleavage	Nuclear transcription factor Y subunit A-5
	BnaA06g01280D	2.5	12.045	1	20	796	815	AGGUUGAGGUCUUUAAGUGU	ACAUUCAAAGAUCUCAAUCU	Cleavage	Nuclear transcription factor Y subunit A-5
	BnaC06g01910D	2.5	15.105	1	20	1927	1946	AGGUUGAGGUCUUUAAGUGU	GCGCUUAAAGACAUCAACUU	Cleavage	ABC transporter C family member 4
	BnaA05g17490D	3	16.207	1	21	1455	1475	AGGUUGAGGUCUUUAAGUGUA	UGCACUCAAAGACAUCAACUU	Cleavage	ABC transporter C family member 4
	BnaA09g26580D	3	15.488	1	20	2899	2918	AGGUUGAGGUCUUUAAGUGU	UCACUCAAAGAUCUCAACUU	Cleavage	Carbamoyl-phosphate synthase large chain, chloroplastic
	BnaC02g06890D	3	13.591	1	20	219	238	AGGUUGAGGUCUUUAAGUGU	AUCUUUAAGGACCUCGACCU	Cleavage	Syntaxin-21
	BnaCnng30790D	3	11.309	1	20	509	528	AGGUUGAGGUCUUUAAGUGU	ACAUUCAAGGAUCUCAAUCU	Cleavage	Nuclear transcription factor Y subunit A-5
	BnaC04g35020D	3	9.536	1	21	7748	7768	AGGUUGAGGUCUUUAAGUGUA	UACACUUAAAGAUUUUGAUUU	Cleavage	UPF0378 protein KIAA0100
	BnaC03g35590D	2.5	9.024	1	20	604	623	AGGUUGAGGUCUUUAAGUGU	ACGCUUAAAGAUCUUGAUCU	Cleavage	Phosphatidylinositol 4-phosphate 5-kinase 6
	BnaC06g19120D	3	17.577	1	21	559	579	AGGUUGAGGUCUUUAAGUGUA	UGCACUUGAAGAGCUCAACCG	Translation	Probable glycosyltransferase At5g03795
	BnaA07g15820D	3	19.832	1	21	1650	1670	AGGUUGAGGUCUUUAAGUGUA	UAUGCUUACAGACUUCGACCU	Cleavage	Serine/threonine-protein kinase KIPK
	BnaC02g24660D	3	6.964	1	21	1933	1953	AGGUUGAGGUCUUUAAGUGUA	UACUCUUAAGGACCUUGAUCU	Cleavage	Phosphatidylinositol 4-phosphate 5-kinase 2
	BnaA03g31340D	2.5	17.37	1	20	386	405	AGGUUGAGGUCUUUAAGUGU	AUACUUAAAGGCGUCAACUU	Cleavage	ABC transporter I family member 6, chloroplastic
	BnaA02g01370D	3	18.241	1	20	2262	2281	AGGUUGAGGUCUUUAAGUGU	ACACUUAAAGAUUCCGACCU	Cleavage	Pre-mRNA-splicing factor ATP-dependent RNA helicase PRP16
	BnaC05g25600D	3	17.967	1	21	1626	1646	AGGUUGAGGUCUUUAAGUGUA	UGCACUCAAAGACAUCAACUU	Cleavage	ABC transporter C family member 4
	BnaC03g76100D	3	19.071	1	20	586	605	AGGUUGAGGUCUUUAAGUGU	ACAUCUAAAGGUCUCAAUCU	Cleavage	CBL-interacting serine/threonine-protein kinase 23
	BnaA08g00840D	3	9.529	1	20	223	242	AGGUUGAGGUCUUUAAGUGU	ACAUUCAAGGAUCUCAAUCU	Cleavage	Nuclear transcription factor Y subunit A-5
bna-novel_miRX57.2	BnaC03g16560D	3	24.114	1	23	339	361	AUAUGAAGUAAGGAAUGCUCCAA	UUGGAUCAUUCCUUGCUUCAUGC	Cleavage	Protein SEC13 homolog
	BnaA01g26280D	3	12.28	1	23	483	505	AUAUGAAGUAAGGAAUGCUCCAA	UUCGAGUUUUCCUUUUUUCAUAU	Translation	DNA polymerase alpha catalytic subunit (Fragment)
	BnaA03g13670D	3	23.863	1	23	343	365	AUAUGAAGUAAGGAAUGCUCCAA	UUGGAUCAUUCCUUGCUUCAUGC	Cleavage	Protein SEC13 homolog
	BnaCnng65810D	3	14.466	1	23	221	243	AUAUGAAGUAAGGAAUGCUCCAA	UUCGAGCAUUCCUUGUUGCAUGU	Cleavage	Maturase K
	BnaC08g17680D	2.5	20.186	1	21	1418	1438	AUAUGAAGUAAGGAAUGCUCC	GGAGCAUUCCUAGCUUCGUGU	Translation	Poly(A) polymerase
bna-novel_miRX72.1	BnaC03g67150D	0	8.807	1	22	128	149	AUUUCGGAUUUUCGGGUAUUUC	GAAAUACCCGAAAAUCCGAAAU	Cleavage	UDP-sugar transporter UST74c
	BnaCnng25210D	2.5	18.098	1	20	718	737	AUUUCGGAUUUUCGGGUAUU	AAUGCCCGAGAGUCCGAAAG	Cleavage	FACT complex subunit SPT16
	BnaC03g15460D	3	9.92	1	23	466	488	AUUUCGGAUUUUCGGGUAUUUCA	UCAAAAAUUUGAAAAUUCGAAAU	Cleavage	DNA replication licensing factor MCM5
	BnaCnng10060D	2.5	6.243	1	20	136	155	AUUUCGGAUUUUCGGGUAUU	AAUACCCGAGAACCCGAAAG	Cleavage	Probable disease resistance protein At1g15890
	BnaA03g33810D	3	17.656	1	23	316	338	AUUUCGGAUUUUCGGGUAUUUCA	UCAAAUGCUCAAAAAUCCGAAAG	Cleavage	Proton pump-interactor 2
bna-novel_miRX132.1	BnaAnng02950D	3	7.2	1	22	765	786	UAGAGGUGGGUUGGAGAUUGGU	ACCAAUCUUCAAUUCUCCUCUA	Cleavage	Agamous-like MADS-box protein AGL80
	BnaC07g16700D	2.5	19.227	1	22	132	153	UAGAGGUGGGUUGGAGAUUGGU	AUCAGUCUCCAACUCAUUUCUG	Cleavage	Putative glucose-6-phosphate 1-epimerase
	BnaA03g50380D	2	12.727	1	20	53	72	UAGAGGUGGGUUGGAGAUUG	GCAUCUCCAACCCACCUCUA	Cleavage	Putative F-box/LRR-repeat protein 19
	BnaA09g18460D	2	13.837	1	20	53	72	UAGAGGUGGGUUGGAGAUUG	GCAUCUCCAACCCACCUCUA	Cleavage	Phosphoglycolate phosphatase 2
	BnaA05g30540D	1.5	10.009	1	20	1227	1246	UAGAGGUGGGUUGGAGAUUG	CCAUCUCCAAUCCACCUCUA	Cleavage	Putative defensin-like protein 73
	BnaC02g48210D	3	15.486	1	22	1044	1065	UAGAGGUGGGUUGGAGAUUGGU	AUCAAUAUCCAAUCCGCCUCUC	Cleavage	GDSL esterase/lipase At3g27950
	BnaCnng26880D	3	22.6	1	21	223	243	UAGAGGUGGGUUGGAGAUUGG	CCAAUCUCCAACCAAUCUCGA	Cleavage	Flagellum-specific ATP synthase
	BnaA09g36000D	3	6.141	1	21	1980	2000	UAGAGGUGGGUUGGAGAUUGG	CCAAUCUCUAACCAACCUCGA	Cleavage	Phosphatidylinositol 4-kinase gamma 8
	BnaCnng58950D	3	17.129	1	20	107	126	UAGAGGUGGGUUGGAGAUUG	CAAUCUCCAACUCAUUUUUU	Cleavage	Egg cell-secreted protein 1.4
	BnaA02g10590D	3	17.978	1	20	188	207	UAGAGGUGGGUUGGAGAUUG	CAAUCUCCAACUCAUUUUUU	Cleavage	Egg cell-secreted protein 1.4
	BnaC02g44830D	3	17.978	1	20	188	207	UAGAGGUGGGUUGGAGAUUG	CAAUCUCCAACUCAUUUUUU	Cleavage	Egg cell-secreted protein 1.4
	BnaA02g10580D	3	20.365	1	20	188	207	UAGAGGUGGGUUGGAGAUUG	CAAUCUCCAACUCAUUUUUU	Cleavage	Egg cell-secreted protein 1.4
	BnaA02g10610D	3	17.837	1	20	188	207	UAGAGGUGGGUUGGAGAUUG	CAAUCUCCAACUCAUUUUUU	Cleavage	Egg cell-secreted protein 1.4
	BnaAnng36890D	3	9.113	1	20	864	883	UAGAGGUGGGUUGGAGAUUG	AGAUCUCCAACUCAUCUUUA	Cleavage	Cytochrome P450 71B34
	BnaA02g34760D	3	18.647	1	22	70	91	UAGAGGUGGGUUGGAGAUUGGU	GCCUCUCUCCAAUCCGCCUCUA	Cleavage	Oxygen-evolving enhancer protein 1-1, chloroplastic
	BnaA07g12540D	3	16.668	1	22	70	91	UAGAGGUGGGUUGGAGAUUGGU	AUCAGUCUCCAACUCAUUUCUC	Cleavage	Putative glucose-6-phosphate 1-epimerase
	BnaA03g27130D	2	6.76	1	20	1004	1023	UAGAGGUGGGUUGGAGAUUG	GCAUCUCCAACCCACCUCUA	Cleavage	Probable aquaporin PIP1-4
	BnaA02g29130D	3	14.245	1	22	1086	1107	UAGAGGUGGGUUGGAGAUUGGU	AUCAAUAUCCAAUCCGCCUCUC	Cleavage	GDSL esterase/lipase At3g27950
	BnaA09g28770D	2.5	14.718	1	20	1045	1064	UAGAGGUGGGUUGGAGAUUG	GCAUCUCCAACCCAUCUCUA	Cleavage	UPF0725 protein EMB2204
	BnaA03g44830D	2.5	13.145	1	20	57	76	UAGAGGUGGGUUGGAGAUUG	GCAUCUCCAACUCACCUCUA	Cleavage	Pentatricopeptide repeat-containing protein At4g21705, mitochondrial
	BnaA03g39050D	2	13.009	1	20	1665	1684	UAGAGGUGGGUUGGAGAUUG	GAUUCUCCAACCCACCUCUA	Cleavage	Phosphatidylinositol/phosphatidylcholine transfer protein SFH7
	BnaC08g27500D	3	7.7	1	21	285	305	UAGAGGUGGGUUGGAGAUUGG	CCAAUCUCUAACCAACCUCGA	Cleavage	Phosphatidylinositol 4-kinase gamma 8
	BnaC09g07560D	3	10.173	1	22	178	199	UAGAGGUGGGUUGGAGAUUGGU	AUUAAUCUCGAUCCCAUCUCUA	Translation	Protein RKD3
	BnaC02g48890D	3	14.959	1	22	112	133	UAGAGGUGGGUUGGAGAUUGGU	GCCUCUCUCCAAUCCGCCUCUA	Cleavage	Oxygen-evolving enhancer protein 1-1, chloroplastic
	BnaC03g46240D	2.5	13.378	1	20	64	83	UAGAGGUGGGUUGGAGAUUG	GAUUCUCCAACCUACCUCUA	Cleavage	SNF2 domain-containing protein CLASSY 3
	BnaC01g12160D	3	14.438	1	20	990	1009	UAGAGGUGGGUUGGAGAUUG	CAAUCUCUGAUCUAUCUUUA	Cleavage	Small nuclear ribonucleoprotein-associated protein B'
bna-novel_miRX175.2	BnaA07g38240D	3	10.751	1	21	935	955	UGUUCACAACUGCAUAAUUCA	UGAAUGAUGUAGUUGUGAAGA	Cleavage	Pentatricopeptide repeat-containing protein At3g61520, mitochondrial
	BnaA09g10200D	3	19.68	1	20	146	165	UGUUCACAACUGCAUAAUUC	GAAUCAUGUAGUUGUGGAUG	Cleavage	Phosphoribosyl-AMP cyclohydrolase
	BnaC03g60540D	3	21.957	1	21	2083	2102	UGUUCACAACUGCAUAAUUCA	UGAGUU-UGUAGUUGUGAACA	Cleavage	Ribonucleoside-diphosphate reductase large subunit
	BnaA04g28520D	3	19.732	1	20	921	940	UGUUCACAACUGCAUAAUUC	GAAGGAUGUAGUUGUGGACA	Cleavage	F-box protein At5g65850
	BnaA01g23790D	3	11.433	1	20	1355	1374	UGUUCACAACUGCAUAAUUC	GAUUUAUGUCGUUGUGGACA	Translation	MATE efflux family protein ALF5
	BnaC08g28500D	1	20.199	1	21	683	703	UGUUCACAACUGCAUAAUUCA	UGGGUUAUGCAGUUGUGAACA	Cleavage	Probable galactinol--sucrose galactosyltransferase 2
	BnaC04g30480D	3	14.896	1	21	131	151	UGUUCACAACUGCAUAAUUCA	UGAUUUAUGAAGUUGUGGAUA	Cleavage	tRNA N6-adenosine threonylcarbamoyltransferase
	BnaC09g10350D	3	22.525	1	20	143	162	UGUUCACAACUGCAUAAUUC	GAAUCAUGUAGUUGUGGAUG	Cleavage	no hit
	BnaC04g40650D	3	19.717	1	20	510	529	UGUUCACAACUGCAUAAUUC	GAAGGAUGUAGUUGUGGACA	Cleavage	F-box protein DOR
**
a accession numbers according to the annotation of Brassica napus
b one parameter of psRNATarget. The more stringent cut-off threshold indicating the lower false positive prediction rate.
c one parameter of psRNATarget, indicating target accessibility : allowed maximum energy to unpair the target site

## Sheet: gain of conserve miRNAs
Table S5 The loss and gain of miRNAs in in B. napusafter the hybridization of its two progenitors.
miRNA family	gain number	Target family/genes
miR156	6	Squamosa-promoter Binding Protein (SBP) box
miR171	3	GRAS domain or SCARECROW-like proteins
miR166	2	HD-Zip transcription factors
miR168	1	AGO1
total	12

## Sheet: loss of conserved miRNAs
Table S5 The loss and gain of miRNAs in in B. napusafter the hybridization of its two progenitors.
miRNA	An	Cn	Ar	Co
miR391c	√	NF	√	√
miR390i	√	NF	√	√
miR391c	NF	√	√	√
miR164i	√	NF	√	√
miR169an	√	NF	√	√
miR169v	√	NF	√	√
miR169aj	NF	√	√	√
miR172j	√	NF	√	√
miR172s	NF	√	√	√
NF: not found
**
An and Cn mean the subgenome of B. napus
Co means the genome of B. oleracea
Ar means the genome of B. rapa
