# Supplementary material for: Identification, evolution, and expression partitioning of miRNAs in allopolyploid Brassica napus
Source: J Exp Bot. 2015 Sep 10;66(22):7241–53. doi: 10.1093/jxb/erv420 (PMC4765792; doi:10.1093/jxb/erv420)
Supplement: Supplementary Data [file supp_erv420_Supplementary_Table_S12.xls]

## Sheet: Sheet1
miRNA	TN151		TN156		TN177		TN186		Average of four DH lines		Shared miRNA
	non-additive	additive	non-additive	additive	non-additive	additive	non-additive	additive	non-additive	additive	non-additive	additive
conserved miRNA	69	30	76	22	75	24	77	22	74.25	24.5	59	7
novel miRNA	156	65	154	68	157	64	151	70	154.5	66.75	103	20
total	225	95	230	90	232	88	228	92	228.75	91.25	162	27
